# Supplementary material for: Comparison of Different Methods for the Meta‐Analysis of Diagnostic Test Accuracy Studies—A Simulation Study
Source: Biom J. 2026 Jul 2;68(4):e70147. doi: 10.1002/bimj.70147 (PMC13329219; doi:10.1002/bimj.70147)
Supplement: Supplementary file 2 — Supporting File 2: bimj70147‐sup‐0002‐Interactive_Figures.zip. [file BIMJ-68-e70147-s002.zip]

Archive with 11 entries (11 files):
- Fig_I7_nested_loop_plots_heterogeneity.html
- Fig_I8_nested_loop_plots_thresholds_a.html
- Fig_I9_nested_loop_plots_thresholds_b.html
- Fig_I10_nested_loop_plots_thresholds_c.html
- Fig_I11_nested_loop_plots_weight_standard_threshold.html
- Fig_I1_nested_loop_plots_all.html
- Fig_I2_nested_loop_plots_n_studies.html
- Fig_I3_nested_loop_plots_n_individuals.html
- Fig_I4_nested_loop_plots_preval.html
- Fig_I5_nested_loop_plots_test_quality.html
- Fig_I6_nested_loop_plots_outcome_type.html
