# Supplementary material for: Comparison of Different Methods for the Meta‐Analysis of Diagnostic Test Accuracy Studies—A Simulation Study
Source: Biom J. 2026 Jul 2;68(4):e70147. doi: 10.1002/bimj.70147 (PMC13329219; doi:10.1002/bimj.70147)
Supplement: Supplementary file 3 — Supporting File 3: bimj70147‐sup‐0003‐simstudy_code.zip. [file BIMJ-68-e70147-s001.zip]

Archive with 145 entries (130 files):
- session_info.txt
- simstudy_master.R
- weibull_aft_only_fit.sas
- applications/
- applications/.DS_Store
- applications/bootstrap.R
- applications/functions.R
- applications/hads/
- applications/hads/.DS_Store
- applications/hads/all_methods_on_hads-a_data.R
- applications/hads/hadsa_bootstrap_results_sens_weight_0.2.csv
- applications/hads/hadsa_bootstrap_results_sens_weight_0.5.csv
- applications/hads/hadsa_bootstrap_results_sens_weight_0.8.csv
- applications/hads/HADS_Fomenko.xlsx
- applications/hba1c/
- applications/hba1c/all_methods_on_hba1c_data.R
- applications/hba1c/hba1c_bootstrap_results_sens_weight_0.2.csv
- applications/hba1c/hba1c_bootstrap_results_sens_weight_0.5.csv
- applications/hba1c/hba1c_bootstrap_results_sens_weight_0.8.csv
- applications/hba1c/hba1c_orig.csv
- applications/weibull_aft/
- applications/weibull_aft/.DS_Store
- applications/weibull_aft/bootstrap_CI_weibull.sas
- applications/weibull_aft/data_pre_wbaft.csv
- applications/weibull_aft/fit_weibull_aft.sas
- applications/weibull_aft/hadsa_bootstrap_data.csv
- applications/weibull_aft/hadsa_bootstrap_data_boot_ci_auc.csv
- applications/weibull_aft/hadsa_bootstrap_data_boot_ci_sens_w_20.csv
- applications/weibull_aft/hadsa_bootstrap_data_boot_ci_sens_w_50.csv
- applications/weibull_aft/hadsa_bootstrap_data_boot_ci_sens_w_80.csv
- applications/weibull_aft/hadsa_bootstrap_data_boot_ci_spec_w_20.csv
- applications/weibull_aft/hadsa_bootstrap_data_boot_ci_spec_w_50.csv
- applications/weibull_aft/hadsa_bootstrap_data_boot_ci_spec_w_80.csv
- applications/weibull_aft/hadsa_bootstrap_data_boot_ci_tr_w_20.csv
- applications/weibull_aft/hadsa_bootstrap_data_boot_ci_tr_w_50.csv
- applications/weibull_aft/hadsa_bootstrap_data_boot_ci_tr_w_80.csv
- applications/weibull_aft/hadsa_data_pre_wbaft.csv
- applications/weibull_aft/hadsa_data_pre_wbaft_est_pars.csv
- applications/weibull_aft/hba1c_bootstrap_data.csv
- applications/weibull_aft/hba1c_bootstrap_data_boot_ci_auc.csv
- applications/weibull_aft/hba1c_bootstrap_data_boot_ci_sens_w_20.csv
- applications/weibull_aft/hba1c_bootstrap_data_boot_ci_sens_w_50.csv
- applications/weibull_aft/hba1c_bootstrap_data_boot_ci_sens_w_80.csv
- applications/weibull_aft/hba1c_bootstrap_data_boot_ci_spec_w_20.csv
- applications/weibull_aft/hba1c_bootstrap_data_boot_ci_spec_w_50.csv
- applications/weibull_aft/hba1c_bootstrap_data_boot_ci_spec_w_80.csv
- applications/weibull_aft/hba1c_bootstrap_data_boot_ci_tr_w_20.csv
- applications/weibull_aft/hba1c_bootstrap_data_boot_ci_tr_w_50.csv
- applications/weibull_aft/hba1c_bootstrap_data_boot_ci_tr_w_80.csv
- applications/weibull_aft/hba1c_data_pre_wbaft.csv
- applications/weibull_aft/hba1c_data_pre_wbaft_est_pars.csv
- figures/
- figures/.DS_Store
- figures/Fig_01_heatmap_AUC_bias_effects.pdf
- figures/Fig_02_arrowmap_all_vs_ord_vs_cont.pdf
- figures/Fig_03_double_arrowmap_thresholds.pdf
- figures/Fig_04_heatmaps_headtohead.pdf
- figures/Fig_05_sroc_plots_hba1c.pdf
- figures/Fig_06_forest_plots_hba1c_all_w_sens_0.5.pdf
- figures/Fig_07_sroc_plots_hadsa.pdf
- figures/Fig_08_forest_plots_hadsa_all_w_sens_0.5.pdf
- figures/Fig_I10_nested_loop_plots_thresholds_c.html
- figures/Fig_I11_nested_loop_plots_weight_standard_threshold.html
- figures/Fig_I1_nested_loop_plots_all.html
- figures/Fig_I2_nested_loop_plots_n_studies.html
- figures/Fig_I3_nested_loop_plots_n_individuals.html
- figures/Fig_I4_nested_loop_plots_preval.html
- figures/Fig_I5_nested_loop_plots_test_quality.html
- figures/Fig_I6_nested_loop_plots_outcome_type.html
- figures/Fig_I7_nested_loop_plots_heterogeneity.html
- figures/Fig_I8_nested_loop_plots_thresholds_a.html
- figures/Fig_I9_nested_loop_plots_thresholds_b.html
- figures/Fig_S01.pdf
- figures/Fig_S02.pdf
- figures/Fig_S04_all_heatmaps.pdf
- figures/Fig_S05_all_heatmaps_rmse.pdf
- figures/Fig_S06_scatterplot_all.pdf
- figures/Fig_S07_heatmap_sensitivity_bias_effects.pdf
- figures/Fig_S08_heatmap_specificity_bias_effects.pdf
- figures/Fig_S09_heatmap_threshold_bias_effects.pdf
- figures/Fig_S10_heatmap_sensitivity_coverage_effects.pdf
- figures/Fig_S11_heatmap_specificity_coverage_effects.pdf
- figures/Fig_S12_heatmap_convergence_effects.pdf
- figures/Fig_S13_mobaucbias.pdf
- figures/Fig_S13_mobsensbias.pdf
- figures/Fig_S13_mobspecbias.pdf
- figures/Fig_S14_mobsenscov.pdf
- figures/Fig_S14_mobspeccov.pdf
- figures/Fig_S14_mobtrbias.pdf
- figures/Fig_S15_lollipops_22211211_and_21321112.pdf
- figures/Fig_S16_lollipops_2to3.pdf
- figures/Fig_S17_moball1.pdf
- figures/Fig_S17_moball2.pdf
- figures/Fig_S17_moball3.pdf
- figures/Fig_S17_moball4.pdf
- figures/Fig_S17_moball5.pdf
- figures/Fig_S18_mob1t1.pdf
- figures/Fig_S18_mob1t2.pdf
- figures/Fig_S18_mob1t3.pdf
- figures/Fig_S18_mob1t4.pdf
- figures/Fig_S18_mob1t5.pdf
- figures/Fig_S19_forest_plots_hba1c_all_w_sens_0.2.pdf
- figures/Fig_S20_forest_plots_hba1c_all_w_sens_0.8.pdf
- figures/Fig_S21_forest_plots_hadsa_all_w_sens_0.2.pdf
- figures/Fig_S22_forest_plots_hadsa_all_w_sens_0.8.pdf
- functions/
- functions/interim_analysis.R
- functions/rsimsum_plots_and_tables.R
- functions/simstudy_additional_computations.R
- functions/simstudy_arrowmaps.R
- functions/simstudy_nlp_heat_arrow.R
- functions/true_parameter_choices.R
- ressources/
- ressources/diagacc-master.tar.gz
- ressources/metaROC-simstudy.tar.gz
- results/
- results_twoorthreestudies/
- results_twoorthreestudies/simstudy_code/
- results_twoorthreestudies/simstudy_code/data_info.csv
- results_twoorthreestudies/simstudy_code/results/
- results_twoorthreestudies/simstudy_code/results/data_11111111/
- results_twoorthreestudies/simstudy_code/results/data_11111111/hoyer2018weibullaft_pars.csv
- results_twoorthreestudies/simstudy_code/results/data_11111111/sim_results.RData
- results_twoorthreestudies/simstudy_code/sim_data/
- results_twoorthreestudies/simstudy_code/sim_data/data_11111111.csv
- results_twoorthreestudies/simstudy_code/weibull_aft_only_fit.sas
- results_twoorthreestudies/two_or_three_studies.R
- sim_data/
- tables/
- tables/.DS_Store
- tables/Table_02_proportion_satisfying_performance.csv
- tables/Table_S03_pooled_results.csv
- tables/Table_S04_pooled_results_continuous.csv
- tables/Table_S05_pooled_results_ordinal.csv
- tables/Table_S10_hadsa_sens_weight_0.5.csv
- tables/Table_S11_hadsa_sens_weight_0.8.csv
- tables/Table_S6_hba1c_sens_weight_0.2.csv
- tables/Table_S7_hba1c_sens_weight_0.5.csv
- tables/Table_S8_hba1c_sens_weight_0.8.csv
- tables/Table_S9_hadsa_sens_weight_0.2.csv
- tables/Table_XS03_pooled_results_mcse.csv
- tables/Table_XS04_pooled_results_continuous_mcse.csv
- tables/Table_XS05_pooled_results_ordinal_mcse.csv
- data_info.csv
- readMe.md
