# Supplementary material for: Comparison of Different Methods for the Meta‐Analysis of Diagnostic Test Accuracy Studies—A Simulation Study
Source: Biom J. 2026 Jul 2;68(4):e70147. doi: 10.1002/bimj.70147 (PMC13329219; doi:10.1002/bimj.70147)
Supplement: Supplementary file 3 — Supporting File 3: bimj70147‐sup‐0003‐simstudy_code.zip. [file BIMJ-68-e70147-s001.zip › session_info.txt]

R version 4.5.3 (2026-03-11)
Platform: x86_64-pc-linux-gnu
Running under: Ubuntu 24.04.4 LTS

Matrix products: default
BLAS:   /usr/lib/x86_64-linux-gnu/blas/libblas.so.3.12.0 
LAPACK: /usr/lib/x86_64-linux-gnu/lapack/liblapack.so.3.12.0  LAPACK version 3.12.0

locale:
 [1] LC_CTYPE=C.UTF-8       LC_NUMERIC=C           LC_TIME=C.UTF-8        LC_COLLATE=C.UTF-8    
 [5] LC_MONETARY=C.UTF-8    LC_MESSAGES=C.UTF-8    LC_PAPER=C.UTF-8       LC_NAME=C             
 [9] LC_ADDRESS=C           LC_TELEPHONE=C         LC_MEASUREMENT=C.UTF-8 LC_IDENTIFICATION=C   

time zone: Etc/UTC
tzcode source: system (glibc)

attached base packages:
[1] grid      stats     graphics  grDevices datasets  utils     methods   base     

other attached packages:
 [1] htmlwidgets_1.6.4 MGLM_0.2.1        flexsurv_2.3.2    survival_3.8-6    openxlsx_4.2.8.1 
 [6] readxl_1.4.5      ggpubr_0.6.3      gridExtra_2.3     Cairo_1.7-0       dplyr_1.2.1      
[11] plotly_4.12.0     partykit_1.2-27   mvtnorm_1.3-6     libcoin_1.0-12    patchwork_1.3.2  
[16] ggplot2_4.0.2     knitr_1.51        rsimsum_0.13.0    metaROC_0.4.0    

loaded via a namespace (and not attached):
  [1] mathjaxr_2.0-0      RColorBrewer_1.1-3  rstudioapi_0.18.0   jsonlite_2.0.0     
  [5] magrittr_2.0.5      rainbow_3.8         nsROC_1.1           farver_2.1.2       
  [9] nloptr_2.2.1        diagacc_0.1.0       vctrs_0.7.2         minqa_1.2.8        
 [13] RCurl_1.98-1.18     CompQuadForm_1.4.4  rstatix_0.7.3       htmltools_0.5.9    
 [17] broom_1.0.12        deSolve_1.42        cellranger_1.1.0    Formula_1.2-5      
 [21] hdrcde_3.5.0        pracma_2.4.6        KernSmooth_2.23-26  zoo_1.8-15         
 [25] lifecycle_1.0.5     pkgconfig_2.0.3     Matrix_1.7-4        R6_2.6.1           
 [29] fastmap_1.2.0       rbibutils_2.4.1     digest_0.6.39       numDeriv_2016.8-1.1
 [33] colorspace_2.1-2    tensor_1.5.1        ellipse_0.5.0       labeling_0.4.3     
 [37] metadat_1.4-0       httr_1.4.8          abind_1.4-8         compiler_4.5.3     
 [41] mvmeta_1.0.3        withr_3.0.2         S7_0.2.1            backports_1.5.1    
 [45] metafor_4.8-0       carData_3.0-6       meta_8.3-0          metabook_0.2-0     
 [49] ggsignif_0.6.4      MASS_7.3-65         sde_2.0.21          tools_4.5.3        
 [53] otel_0.2.0          mstate_0.3.3        zip_2.3.3           HelpersMG_2026.3.31
 [57] glue_1.8.0          quadprog_1.5-8      nlme_3.1-168        inum_1.0-5         
 [61] checkmate_2.3.4     cluster_2.1.8.2     generics_0.1.4      CopulaREMADA_1.7.5 
 [65] gtable_0.3.6        fda_6.3.0           tzdb_0.5.0          rspm_0.6.1         
 [69] tidyr_1.3.2         data.table_1.18.2.1 hms_1.1.4           xml2_1.5.2         
 [73] car_3.1-5           pillar_1.11.1       stringr_1.6.0       splines_4.5.3      
 [77] lattice_0.22-9      ks_1.15.1           tidyselect_1.2.1    fds_1.8            
 [81] mc2d_0.2.1          muhaz_1.2.6.4       reformulas_0.4.4    stats4_4.5.3       
 [85] xfun_0.57           mixmeta_1.2.2       statmod_1.5.1       stringi_1.8.7      
 [89] lazyeval_0.2.3      boot_1.3-32         evaluate_1.0.5      diagmeta_0.5-1     
 [93] tibble_3.3.1        mada_0.5.12         cli_3.6.5           matlab_1.0.4.1     
 [97] rpart_4.1.24        Rdpack_2.6.6        Rcpp_1.1.1          mcprogress_0.1.1   
[101] coda_0.19-4.1       parallel_4.5.3      readr_2.2.0         mclust_6.1.2       
[105] bitops_1.0-9        lme4_2.0-1          viridisLite_0.4.3   scales_1.4.0       
[109] ggridges_0.5.7      pcaPP_2.0-5         purrr_1.2.1         rlang_1.2.0        
