# Supplementary material for: Comparison of Different Methods for the Meta‐Analysis of Diagnostic Test Accuracy Studies—A Simulation Study
Source: Biom J. 2026 Jul 2;68(4):e70147. doi: 10.1002/bimj.70147 (PMC13329219; doi:10.1002/bimj.70147)
Supplement: Supplementary file 3 — Supporting File 3: bimj70147‐sup‐0003‐simstudy_code.zip. [file BIMJ-68-e70147-s001.zip › simstudy_master.R]

# 2025-05-20, v.2026-05-26
# Ferdinand Stoye (ferdinand.stoye@uni-bielefeld.de)
options(scipen=999)


## set the working directory to this files location!

## 0 ## packages
# install packages from tarballs that are not on CRAN
install.packages("./ressources/diagacc-master.tar.gz", repos = NULL, type = "source")
install.packages("./ressources/metaROC-simstudy.tar.gz", repos = NULL, type = "source")
# alternatively install package metaROC from GitLab
#devtools::install_git("https://gitlab.ub.uni-bielefeld.de/stoyef/metaROC", ref = "simstudy")
library(metaROC)
library(rsimsum)
library(knitr)
library(ggplot2)
library(patchwork)
library(partykit)
library(plotly)
library(dplyr)
library(Cairo)
library(grid)
library(gridExtra)
library(ggpubr)
library(readxl)
library(openxlsx)
library(flexsurv)
library(MGLM)
library(htmlwidgets)
library(nsROC)

## Note: If this version of the suppelemntary material does not contain the
##       simulation results or data, the full version including all results files can
##       be downloaded from Zenodo at: https://doi.org/10.5281/zenodo.17791868

## number of cores for parallelization
cores = 28 # set this to the number of CPU cores you want to use for parallelization
           # if cores = NULL, all available cores are used

set.seed(12345) # master seed
setting_seeds = sample(1:10000,384)

## 1 ## Loop to simulate and save data
master_loop(what_to_do = "simulate", seeds = setting_seeds)

## 2 ## estimate Weibull AFT models in SAS by running "./weibull_aft_only_fit.sas"
#       - may take up to several days, depending on the system
#       - results are written in "./results/data_[setting_id]/" setting by setting
#       - You can start with step 3 as soon as the first setting in step 2 is finished
#         (but this can lead to errors if step 3 is faster than step 2)

## 3 ## Loop to estimate other models in R
#       - may take several days, depending on the system
#       - results are written in "./results/data_[setting_id]/" as .RData files
#       - You can check setting-specific results by reading in the .RData files
set.seed(23456) # master seed
setting_seeds = sample(1:10000,384)
master_loop(what_to_do = "estimate", setting_start = 1, seeds = setting_seeds, cores = cores)

## 4 ## Loop to batch-evaluate
#       - computation of bias etc.
#       - the results object is used in later functions for tables, plots etc.
results = master_loop(what_to_do = "evaluate")

## 5 ## Supplementary simulation with 2 or 3 studies
# This generates Figure S16
# Figure S16 can also serve as a spot check for simulation reproducibility
# The figure shows results for an additional simulation setting with only
# between two and three studies per replicate
# The sourced file can be run without running steps 2 to 4
source("./results_twoorthreestudies/two_or_three_studies.R")

## 6 ## Interim analysis
# You can run a small interim analysis of the first simulation setting by
# uncommenting the line below.
#source("./functions/interim_analysis.R")

df_settings = metaROC:::create_data_info() # used by functions

## 7 ## simulation results
# This generates Tables, 2, S3, S4, S5
# This generates Figures S4, S5, S13, S14, S15, S17, S18
source("./functions/rsimsum_plots_and_tables.R")
# This generates Figures 1, S7, S8, S9, S10, S11, S12, I1, I2, I3, I4, I5, I6, I7, I8, I9, I10, I11
source("./functions/simstudy_nlp_heat_arrow.R")
# This generates Figures 2, 3
source("./functions/simstudy_arrowmaps.R")
# This generates Figures 4, S6
source("./functions/simstudy_additional_computations.R")

# 8 ## applications
# HbA1c -- this generates Tables S6, S7, S8 and Figures 5, 6, S19, S20
#       - may take several hours, depending on the system due to bootstrap computations
source("./applications/hba1c/all_methods_on_hba1c_data.R")
# HADS-A -- this generates Tables S9, S10, S11 and Figures 7, 8, S21, S22
#        - may take several hours, depending on the system due to bootstrap computations
source("./applications/hads/all_methods_on_hads-a_data.R")

##
## additional figures

# Figures S1 and S2
source("./functions/true_parameter_choices.R")

# sessioninfo
sink("./session_info.txt")
sessionInfo()
sink()
