# Supplementary material for: Comparison of Different Methods for the Meta‐Analysis of Diagnostic Test Accuracy Studies—A Simulation Study
Source: Biom J. 2026 Jul 2;68(4):e70147. doi: 10.1002/bimj.70147 (PMC13329219; doi:10.1002/bimj.70147)
Supplement: Supplementary file 3 — Supporting File 3: bimj70147‐sup‐0003‐simstudy_code.zip. [file BIMJ-68-e70147-s001.zip › applications/bootstrap.R]

## code for non-parametric bootstrap confidence intervals

#' Bootstrap function
#'
#' This function executes a single bootstrap iteration (model estimation of
#' one or more models for a provided dataset).
#'
#' @param data `list`, list of two dataframes, first entry is the full dataset
#'             with all included threshold, second entry is the reduced dataset
#'             with a single threshold per study.
#' @param model_ids `char` or vector of `char`, model ids of models used for estimation.
#' @param sens_weight `num`, weight of sensitivity for Youden index computation,
#'                    between 0 and 1. Default: 0.5.
#'
#' @return Dataframe as returned by `write_res_data_frame()`, including one row
#'         with estimation results per estimated model.
#'
boot.fun = function(data, model_ids, sens_weights=0.5){
  SROCS = list()
  # set seed if specified in data
  if ("seed" %in% colnames(data[[1]])) set.seed(data[[1]]$seed[1])

  for (m in 1:length(model_ids)){
    current_data = switch(as.character(multiple_thresholds[m]), "1" = data[[1]], "0" = data[[2]])
    SROCS[[eval(model_ids[m])]] = tryCatch({
      mod = fit_metaROC(current_data, model = model_ids[m], verbose=F)
      SROC(mod)
    }, error=function(e){
      list()
    })
  }
  # point estimates
  res_data_frame = write_res_data_frame(SROCS, sens_weights)

  return(res_data_frame)
}

#' Bootstrap loop function
#'
#' This function executes a set number of bootstrap iterations with supplied
#' data and model identifiers.
#'
#' @param data_mult `data.frame`, dataframe containing simulated bootstrap data
#'                  with all thresholds, separated by the column `replicate`.
#'                  Should be generated using `prepare_bootstrap_data()`.
#' @param data_single `data.frame`, dataframe containing simulated bootstrap data
#'                  with a single threshold per study, separated by the column `replicate`.
#'                  Should be generated using `prepare_bootstrap_data()`.
#' @param nruns `int`, number of bootstrap iterations to execute. Must be equal to
#'              maximum value of the replicate columns.
#' @param model_ids `char` or vector of `char`, model ids of models used for estimation.
#' @param sens_weight `num`, weight of sensitivity for Youden index computation,
#'                    between 0 and 1. Default: 0.5.
#' @param cores Number of CPU cores to use for parallelization. If NULL (default),
#'              all available cores are used.
#' @param seed Master seed for bootstrap. Inside the loop, a separate seed is set
#'             for each iteration. The seed set here controls the seed generation
#'             of the individual seeds. If NULL (default), no seed is set.
#'
#' @return List with one element for each bootstrap iteration, containing the
#'         output of `boot.fun()`.
#'
boot.loop = function(data_mult, data_single, nruns, model_ids, sens_weights=0.5, cores=NULL,
                     seed=NULL){
  ### seeds
  if(!is.null(seed)) set.seed(seed) # master seed for bootstrap
  seeds_rep = sample(1:1e7, nruns)
  # allocate seeds
  data_mult$seed = rep(seeds_rep, times = table(data_mult$replicate))
  data_single$seed = rep(seeds_rep, times = table(data_single$replicate))

  ### split data
  data_mult = split(data_mult, data_mult$replicate)
  data_single = split(data_single, data_single$replicate)
  names(data_mult) = rep("multiple",nruns)
  names(data_single) = rep("single",nruns)
  # merge lists, first element is dataset for multiple thresholds, second for a single one
  data = mapply(function(x, y) list(x, y), data_mult, data_single, SIMPLIFY = FALSE)

  ### parallel
  # init parallelization
  if (is.null(cores)){
    n_cores = parallel::detectCores()
  } else{
    n_cores = cores
  }
  cl = parallel::makeCluster(n_cores)
  parallel::setDefaultCluster(cl=cl)

  # execute parallel simulation
  results = mcprogress::pmclapply(data, boot.fun,
                                  mc.cores = n_cores,
                                  model_ids = model_ids,
                                  sens_weights = sens_weights
  )
  parallel::stopCluster(cl=cl)
  return(results)
}


#' Prepare bootstrap data
#'
#' This function creates bootstrap data for a specified number of iterations.
#'
#' @param full_data `data.frame`, dataframe containing meta-analysis data with all
#'                  thresholds.
#' @param restricted_data `data.frame`, dataframe containing meta-analysis data with
#'                  a single threshold per study (this threshold should be the threshold
#'                  originally published or selected otherwise).
#' @param n_boot `int`, number of bootstrap iterations for which data should be
#'               sampled.
#' @param seed `int`, Random seed for data generation.
#' @param path_bootstrap_data Filepath where to save the generated bootstrap data.
#'
#' @return List of dataframe with bootstrap data for full dataset and bootstrap
#'         data of dataset with a single threshold per study.
#'
prepare_bootstrap_data = function(full_data, restricted_data, n_boot, seed, path_bootstrap_data){

  ## Boostrap variant -- to get consistent samples over the different models, we sample
  ##                     over the studies, not the entries
  set.seed(seed)
  n_studies = max(full_data$study)
  boot_studies = t(apply(matrix(NA,ncol=n_studies, nrow=n_boot), 1, function(row)
    sample(1:n_studies, n_studies, replace = T)))
  boot_data = lapply(1:n_boot, function(boot_replicate) cbind(
    do.call(rbind.data.frame,(lapply(1:n_studies, function (sample)
      cbind(full_data[full_data$study == boot_studies[boot_replicate,sample],],
            study_id = sample
    )))),
    replicate = boot_replicate))
  boot_data_orig = lapply(1:n_boot, function(boot_replicate) cbind(
    do.call(rbind.data.frame,(lapply(1:n_studies, function (sample)
      cbind(restricted_data[restricted_data$study == boot_studies[boot_replicate,sample],],
            study_id = sample
    )))),
    replicate = boot_replicate))

  boot_data_frame = do.call(rbind.data.frame, boot_data)
  rownames(boot_data_frame) = NULL
  ## overwrite study with study_id to avoid combination of studies that are selected
  ## multiple times in a sample
  boot_data_frame$study = boot_data_frame$study_id
  boot_data_frame = boot_data_frame[,-9]
  write.csv(boot_data_frame[boot_data_frame$threshold!=0,],
            path_bootstrap_data, row.names = F) # for Weibull AFT model in SAS

  boot_data_frame_orig = do.call(rbind.data.frame, boot_data_orig)
  rownames(boot_data_frame_orig) = NULL
  boot_data_frame_orig$study = boot_data_frame_orig$study_id
  boot_data_frame_orig = boot_data_frame_orig[,-9]

  return(list(boot_data_frame = boot_data_frame,
              boot_data_frame_orig = boot_data_frame_orig))
}


#' Save bootstrap results
#'
#' This function combines point estimates and bootstrap results and writes
#' them to file.
#'
#' Note: At the end of the loop in the function Tables are created and written
#' to file, one for each of the three list items in `all_results`. The final table
#' file path is created automatically from the given path in `table_path`.
#'
#' @param all_results Either a list of bootstrap results as returned by `boot.loop()`
#'                    or `NULL` (in the latter case, there needs to be `read_only = TRUE`).
#' @param weibull_aft_results List of Weibull AFT bootstrap results, as computed in SAS.
#' @param res_data_frame Point estimates as returned by `write_res_data_frame()`.
#' @param save_path Filepath, where to read results from.
#' @param table_path Filepath where to save the generated bootstrap results table.
#' @param read_only `bool`, if TRUE, bootstrap results are read from file and do not
#'                  have to be supplied in `all_results`
#'
#' @return List of bootstrap estimates that can be used for visualizations.
#'
save_bootstrap_results = function(all_results, weibull_aft_results, res_data_frame,
                                  save_path, table_path, read_only){

  frames_for_plotting = list()
  if (read_only){
    all_results = list(list(sens_weight_0.2=NULL,
                            sens_weight_0.5=NULL,
                            sens_weight_0.8=NULL))
  }

  for (sw in 1:length(names(all_results[[1]]))){
  if (!read_only){
      boot_results = data.frame(
        model_id = model_ids,
        threshold_0.025 = as.numeric(apply(do.call(rbind.data.frame, lapply(all_results, function(run) run[[sw]]$opt_threshold)), 2, quantile, na.rm=T, probs=0.025)),
        median_threshold = as.numeric(apply(do.call(rbind.data.frame, lapply(all_results, function(run) run[[sw]]$opt_threshold)), 2, median, na.rm=T)),
        threshold_0.975 = as.numeric(apply(do.call(rbind.data.frame, lapply(all_results, function(run) run[[sw]]$opt_threshold)), 2, quantile, na.rm=T, probs=0.975)),
        sens_0.025 = as.numeric(apply(do.call(rbind.data.frame, lapply(all_results, function(run) run[[sw]]$opt_sens)), 2, quantile, na.rm=T, probs=0.025)),
        median_sens = as.numeric(apply(do.call(rbind.data.frame, lapply(all_results, function(run) run[[sw]]$opt_sens)), 2, median, na.rm=T)),
        sens_0.975 = as.numeric(apply(do.call(rbind.data.frame, lapply(all_results, function(run) run[[sw]]$opt_sens)), 2, quantile, na.rm=T, probs=0.975)),
        spec_0.025 = as.numeric(apply(do.call(rbind.data.frame, lapply(all_results, function(run) run[[sw]]$opt_spec)), 2, quantile, na.rm=T, probs=0.025)),
        median_spec = as.numeric(apply(do.call(rbind.data.frame, lapply(all_results, function(run) run[[sw]]$opt_spec)), 2, median, na.rm=T)),
        spec_0.975 = as.numeric(apply(do.call(rbind.data.frame, lapply(all_results, function(run) run[[sw]]$opt_spec)), 2, quantile, na.rm=T, probs=0.975)),
        AUC_0.025 = as.numeric(apply(do.call(rbind.data.frame, lapply(all_results, function(run) run[[sw]]$AUC)), 2, quantile, na.rm=T, probs=0.025)),
        median_AUC = as.numeric(apply(do.call(rbind.data.frame, lapply(all_results, function(run) run[[sw]]$AUC)), 2, median, na.rm=T)),
        AUC_0.975 = as.numeric(apply(do.call(rbind.data.frame, lapply(all_results, function(run) run[[sw]]$AUC)), 2, quantile, na.rm=T, probs=0.975))
      )

      rownames(boot_results) = NULL
      ## add Weibull AFT results from SAS
      boot_results[9,] = weibull_aft_results[[sw]]

      boot_results[,-1] = apply(boot_results[,-1],2,as.numeric)

      write.csv(boot_results, paste(save_path,"_",names(all_results[[1]])[sw],".csv",sep=""),
                row.names = F)
    } else{
      # read results if steps before are skipped
      save_path_sw = paste(save_path,"_",names(all_results[[1]])[sw],".csv",sep="")
      boot_results = read.csv(save_path_sw)
      ## add Weibull AFT results from SAS
      boot_results[9,1] = weibull_aft_results[[sw]][1]
      boot_results[9,-1] = as.numeric(weibull_aft_results[[sw]][-1])
  }

  boot_results_rounded = boot_results
  boot_results_rounded[,2:4] = round(boot_results_rounded[,2:4],2)
  boot_results_rounded[,5:13] = round(100*boot_results_rounded[,5:13],1)

  # for the point estimates
  res_data_frame_rounded = res_data_frame[[names(all_results[[1]])[sw]]]
  res_data_frame_rounded[,3:9] = round(100*res_data_frame_rounded[,3:9],1)
  res_data_frame_rounded[2] = round(res_data_frame_rounded[,2],2)

  # substitute median bootstrap values with point estimates
  frame_for_plotting = boot_results
  frame_for_plotting$median_AUC = res_data_frame[[names(all_results[[1]])[sw]]]$AUC
  frame_for_plotting$median_sens = res_data_frame[[names(all_results[[1]])[sw]]]$opt_sens
  frame_for_plotting$median_spec = res_data_frame[[names(all_results[[1]])[sw]]]$opt_spec
  frame_for_plotting$median_threshold = res_data_frame[[names(all_results[[1]])[sw]]]$opt_threshold
  frame_for_plotting$model_id = model_names[-1]

  frames_for_plotting[[names(all_results[[1]])[sw]]] = frame_for_plotting

  ## multiply with 100 for table output, this is not returned to plot output!
  frame_for_plotting[,2:4] = round(frame_for_plotting[,2:4],2)
  frame_for_plotting[,5:13] = round(100*frame_for_plotting[,5:13],1)

  ## re-order columns as displayed in tables: point estimate [CI]
  frame_for_plotting = frame_for_plotting[,c(1,3,2,4,6,5,7,9,8,10,12,11,13)]

  ## This is Table S6-S11
  split_path =  strsplit(table_path,"_")[[1]]
  split_path[2] = switch(split_path[3], "hba1c" = paste0("S",5+sw), "hadsa" = paste0("S",8+sw))
  table_path_modified = paste(split_path,collapse="_")
  write.csv(frame_for_plotting, paste(table_path_modified,"_",names(all_results[[1]])[sw],".csv",sep=""),
            row.names = F)
  }

  return(frames_for_plotting)
}
