# Supplementary material for: Comparison of Different Methods for the Meta‐Analysis of Diagnostic Test Accuracy Studies—A Simulation Study
Source: Biom J. 2026 Jul 2;68(4):e70147. doi: 10.1002/bimj.70147 (PMC13329219; doi:10.1002/bimj.70147)
Supplement: Supplementary file 3 — Supporting File 3: bimj70147‐sup‐0003‐simstudy_code.zip. [file BIMJ-68-e70147-s001.zip › applications/functions.R]

#' Write estimation results to file
#'
#' This function creates a result dataframe from model-specific estimated
#' SROC curves.
#'
#' @param SROCS `list`, list of estimated model outputs (one item per model) in
#'              form of summary ROC curves as returned by metaROC::SROC()
#' @param sens_weight `num`, weight of sensitivity for Youden index computation,
#'                    between 0 and 1. Can also be a vector of values, in which
#'                    case the results dataframe is created for all provided weights.
#'
#' @return List of results dataframe that includes one item per weight. Each item
#'         is a dataframe with one row per estimated model and columns
#'         AUC, opt_sens_lo, opt_sens, opt_sens_up, opt_spec_lo, opt_spec_up,
#'         opt_threshold.
#'
write_res_data_frame = function(SROCS, sens_weights){

  res_data_frame = list()
  # AUC
  est_auc = unlist(lapply(SROCS,function(x)ifelse(is.null(x$sroc_AUC),NA,x$sroc_AUC)))
  for (sw in 1:length(sens_weights)){ # loop through different sensitivity weights
    # sensitivity
    est_opt_sens_lo =
      unlist(lapply(SROCS,function(x)ifelse(
        is.null(x$sroc_df$sens_lo[which.max(
        sens_weights[sw]*x$sroc_df$sensitivity+(1-sens_weights[sw])*x$sroc_df$specificity)]),
        NA,
        x$sroc_df$sens_lo[which.max(
        sens_weights[sw]*x$sroc_df$sensitivity+(1-sens_weights[sw])*x$sroc_df$specificity)])))
    est_opt_sens_lo[1] =
      ifelse(
        is.null(SROCS[[1]]$sroc_df$sensitivity_lower[which.max(
        sens_weights[sw]*SROCS[[1]]$sroc_df$sensitivity+(1-sens_weights[sw])*
          SROCS[[1]]$sroc_df$specificity)]),
             NA,
        SROCS[[1]]$sroc_df$sensitivity_lower[which.max(
               sens_weights[sw]*SROCS[[1]]$sroc_df$sensitivity+(1-sens_weights[sw])*
                 SROCS[[1]]$sroc_df$specificity)]
        )
    est_opt_sens_lo[2:5] =
      sapply(2:5,function(i)
        ifelse(is.null(as.numeric(SROCS[[i]]$est_sensspec$sens[1])),
               NA, as.numeric(SROCS[[i]]$est_sensspec$sens[1])))
    est_opt_sens =
      unlist(lapply(SROCS,function(x)
        ifelse(
          is.null(x$sroc_df$sensitivity[which.max(
          sens_weights[sw]*x$sroc_df$sensitivity+(1-sens_weights[sw])*x$sroc_df$specificity)]),
          NA,
          x$sroc_df$sensitivity[which.max(sens_weights[sw]*x$sroc_df$sensitivity+
                                            (1-sens_weights[sw])*x$sroc_df$specificity)])))
    est_opt_sens[2:5] =
      sapply(2:5,function(i)
        ifelse(is.null(as.numeric(SROCS[[i]]$est_sensspec$sens[2])),
               NA,as.numeric(SROCS[[i]]$est_sensspec$sens[2])))
    est_opt_sens_up =
      unlist(lapply(SROCS,function(x)
        ifelse(
          is.null(x$sroc_df$sens_up[which.max(sens_weights[sw]*x$sroc_df$sensitivity+
                                                (1-sens_weights[sw])*x$sroc_df$specificity)]),
          NA,
          x$sroc_df$sens_up[which.max(sens_weights[sw]*x$sroc_df$sensitivity+
                                        (1-sens_weights[sw])*x$sroc_df$specificity)])))
    est_opt_sens_up[1] =
      ifelse(
        is.null(SROCS[[1]]$sroc_df$sensitivity_upper[which.max(
          sens_weights[sw]*SROCS[[1]]$sroc_df$sensitivity+
            (1-sens_weights[sw])*SROCS[[1]]$sroc_df$specificity)]),
        NA, SROCS[[1]]$sroc_df$sensitivity_upper[which.max(
          sens_weights[sw]*SROCS[[1]]$sroc_df$sensitivity+
            (1-sens_weights[sw])*SROCS[[1]]$sroc_df$specificity)])
    est_opt_sens_up[2:5] =
      sapply(2:5,function(i)
        ifelse(is.null(as.numeric(SROCS[[i]]$est_sensspec$sens[3])),
               NA, as.numeric(SROCS[[i]]$est_sensspec$sens[3])))
    # specificity
    est_opt_spec_lo =
      unlist(lapply(SROCS,function(x)ifelse(
        is.null(x$sroc_df$spec_lo[which.max(
          sens_weights[sw]*x$sroc_df$sensitivity+
            (1-sens_weights[sw])*x$sroc_df$specificity)]),
        NA,
        x$sroc_df$spec_lo[which.max(
          sens_weights[sw]*x$sroc_df$sensitivity+
            (1-sens_weights[sw])*x$sroc_df$specificity)])))
    est_opt_spec_lo[c(2,3,5)] =
      sapply(c(2,3,5),function(i)
        ifelse(is.null(as.numeric(SROCS[[i]]$est_sensspec$spec[1])),
               NA,as.numeric(SROCS[[i]]$est_sensspec$spec[1])))
    est_opt_spec =
      unlist(lapply(SROCS,function(x)
        ifelse(is.null(x$sroc_df$specificity[which.max(
          sens_weights[sw]*x$sroc_df$sensitivity+
            (1-sens_weights[sw])*x$sroc_df$specificity)]),
          NA,
          x$sroc_df$specificity[which.max(
            sens_weights[sw]*x$sroc_df$sensitivity+
              (1-sens_weights[sw])*x$sroc_df$specificity)])))
    est_opt_spec[2:5] =
      sapply(2:5,function(i)
        ifelse(is.null(as.numeric(SROCS[[i]]$est_sensspec$spec[2])),
               NA,as.numeric(SROCS[[i]]$est_sensspec$spec[2])))
    est_opt_spec_up =
      unlist(lapply(SROCS,function(x)ifelse(
        is.null(x$sroc_df$spec_up[which.max(
          sens_weights[sw]*x$sroc_df$sensitivity+
            (1-sens_weights[sw])*x$sroc_df$specificity)]),
        NA,
        x$sroc_df$spec_up[which.max(
          sens_weights[sw]*x$sroc_df$sensitivity+
            (1-sens_weights[sw])*x$sroc_df$specificity)])))
    est_opt_spec_up[c(2,3,5)] =
      sapply(c(2,3,5),function(i)
        ifelse(is.null(as.numeric(SROCS[[i]]$est_sensspec$spec[3])),
               NA,as.numeric(SROCS[[i]]$est_sensspec$spec[3])))
    # threshold
    est_opt_threshold =
      unlist(lapply(SROCS,function(x)ifelse(
        is.null(x$sroc_df$threshold[which.max(
          sens_weights[sw]*x$sroc_df$sensitivity+
            (1-sens_weights[sw])*x$sroc_df$specificity)]),
        NA,
        x$sroc_df$threshold[which.max(
          sens_weights[sw]*x$sroc_df$sensitivity+
            (1-sens_weights[sw])*x$sroc_df$specificity)])))

    res_data_frame[[paste("sens_weight_",sens_weights[sw],sep="")]] =
      data.frame("model" = model_ids,
                 "AUC" = est_auc, # will be the same for all sens_weights
                 "opt_sens_lo" = est_opt_sens_lo,
                 "opt_sens" = est_opt_sens,
                 "opt_sens_up" = est_opt_sens_up,
                 "opt_spec_lo" = est_opt_spec_lo,
                 "opt_spec" = est_opt_spec,
                 "opt_spec_up" = est_opt_spec_up,
                 "opt_threshold" = est_opt_threshold)
  }
  return(res_data_frame)
}


# names and color definitions for visualizations
model_names = c("studies",
                "SROC", "basic LMM", "basic GLMM", "SROC Lehmann", "beta copula",
                "logit LMM", "nPSROC", "logit GLMM", "Weibull AFT", "sPGR", "discrete GLMM")
m_cols = c('discrete GLMM' = '#008080',
           'logit LMM' = 'darkblue',
           'Weibull AFT' = 'orange',
           'basic GLMM' = '#66A61E',
           'sPGR' = '#A6761D',
           'SROC Lehmann' = '#7570B3',
           'logit GLMM' = '#E7298A',
           'nPSROC' = 'darkgreen',
           'SROC' = 'darkred',
           'beta copula' = '#DC9699',
           'basic LMM' = 'lightblue',
           'studies' = 'grey',
           'true ROC' = 'red')


#' Visualize estimated SROC curves
#'
#' This function creates and saves a visualization for a set of models estimated to data,
#' provided the estimated SROC curves and the datasets (full and restricted to
#' a single threshold per study).
#'
#' @param full_data `data.frame`, dataframe containing meta-analysis data with all
#'                  thresholds.
#' @param restricted_data `data.frame`, dataframe containing meta-analysis data with
#'                  a single threshold per study (this threshold should be the threshold
#'                  originally published or selected otherwise).
#' @param SROCS `list`, list of estimated model outputs (one item per model) in
#'              form of summary ROC curves as returned by metaROC::SROC()
#' @param res_data_frame Point estimates as returned by one list item of
#'                       `write_res_data_frame()`.
#' @param dataset_name `char`, either "hba1c" or "hadsa". Used to determine Figure
#'                     number in filepath of the visualization.
#' @param sens_weight `num`, weight of sensitivity for Youden index computation,
#'                    between 0 and 1. Needs to match the weight for which
#'                    `res_data_frame` was computed.
#'
all_plots_point_estimates = function(full_data, restricted_data, SROCS,
                                     res_data_frame, dataset_name, sens_weight=0.5){

  # initialize plot
  SROC_plot = ggplot()+
    geom_line(aes(FP/(FP+TN), TP/(TP+FN), group = study, col="studies"),
              data = full_data, show.legend=F)+
    geom_point(aes(FP/(FP+TN), TP/(TP+FN), col="studies"), data = full_data, show.legend=T)+
    geom_point(aes(FP/(FP+TN), TP/(TP+FN), col="black"), data = restricted_data, show.legend=F)

  # loop through models and create model-specific SROC curve
  for (m in 1:length(SROCS)){
    data_m = SROCS[[m]]$sroc_df
    line_layer = paste("geom_line(aes(x=1-specificity,y=sensitivity,col='", model_names[m+1],
                       "'),data=data_m,linewidth=1.25,show.legend=T)",sep="")
    point_layer = paste("geom_point(aes(x=1-opt_spec,y=opt_sens,col='", model_names[m+1],
"'),data=res_data_frame[[paste('sens_weight_',sens_weight,sep='')]][m,],size=4,show.legend=F)",sep="")
    SROC_plot = SROC_plot +
      eval(parse(text=line_layer))+
      eval(parse(text=point_layer))
  }

  # This is Figure 5 (Hba1c) or Figure 7 (HADS-A)
  plot_path = paste("./figures/Fig_",
                    switch(dataset_name, "hba1c"="05", "hadsa"="07"),
                    "_sroc_plots_",dataset_name, ".pdf",sep="")
  pdf(plot_path, width=9, height=6)
  print(
    SROC_plot +
    scale_x_continuous(breaks = seq(0, 1, by = 0.25),
                       limits = c(0, 1)) +
    scale_y_continuous(breaks = seq(0, 1, by = 0.25),
                       limits = c(0, 1)) +
    theme_minimal(base_size = 14)+
    theme(legend.position = "bottom",
          aspect.ratio = 1, legend.byrow = T)+
    guides(color=guide_legend(nrow=2))+
    labs(x="1 - specificity", y="sensitivity")+
    scale_color_manual(name='',
                       breaks = model_names,
                       values = m_cols)
  )
  graphics.off()
}


#' Forest plots for estimated bootstrap CIs
#'
#' This function creates and saves forest plots for point estimates and bootstrapped
#' CIs for a set of models. It is possible to visualize any combination of estimated
#' AUC, optimal sensitivity, specificity, or threshold.
#'
#' @param res_table `data.frame`, dataframe containing results dataframe as returned
#'                  by one list item of the output of `save_bootstrap_results()`.
#' @param aspect.ratio `num`, default = 1. Aspect ratio of the forest plots
#'                     (width x height).
#' @param what Vector of strings, indicating which measures to visualize. Can be
#'             any combination of "threshold", "sens", "spec", "auc".
#' @param lab.size `int`, default 14. Size of plot labels.
#' @param family Default NULL, optional font family.
#' @param order Default NULL, optional row ordering of models. If specified, needs
#'              to include all model names in `res_table`.
#'
#' @return ggplot forest plot object.
#'
plot_forests = function(res_table, aspect.ratio = 1, what = c("threshold","sens","spec", "auc"),
                        lab.size = 14, family = NULL, order = NULL){

  # plot x limits
  min_x = min(cbind(res_table$sens_0.025,res_table$spec_0.025))
  max_x = max(cbind(res_table$sens_0.975,res_table$spec_0.975))

  # threshold plot
  if ("threshold" %in% what){
    forest_threshold = ggplot(res_table, aes(y=model_id, x=median_threshold))+
      geom_point()+
      geom_errorbarh(aes(xmin = threshold_0.025 , xmax = threshold_0.975 ))+
      theme(aspect.ratio = aspect.ratio, text = element_text(size=lab.size))+
      labs(x="optimal threshold",y="model id")
    if (!is.null(order)) forest_threshold = forest_threshold+scale_y_discrete(
      limits=rev(order))
    if (!is.null(family)) forest_threshold = forest_threshold+theme(
      text=element_text(family=family))
  }

  # sensitivity plot
  if ("sens" %in% what){
    forest_sens = ggplot(res_table, aes(y=model_id, x=median_sens))+
      geom_point()+
      geom_errorbarh(aes(xmin = sens_0.025 , xmax = sens_0.975))+
      theme(aspect.ratio = aspect.ratio, text = element_text(size=lab.size))+
      labs(x="sensitivity",y="model id")+
      lims(x=c(min(min_x,0.5), max(max_x,1)))
    if (!is.null(order)) forest_sens = forest_sens+scale_y_discrete(
      limits=rev(order))
    if (!is.null(family)) forest_sens = forest_sens+theme(text=element_text(
      family=family))
  }

  # specificity plot
  if ("spec" %in% what){
    forest_spec = ggplot(res_table, aes(y=model_id, x=median_spec))+
      geom_point()+
      geom_errorbarh(aes(xmin = spec_0.025, xmax = spec_0.975))+
      theme(aspect.ratio = aspect.ratio, text = element_text(size=lab.size))+
      labs(x="specificity",y="model id")+
      lims(x=c(min(min_x,0.5), max(max_x,1)))
    if (!is.null(order)) forest_spec = forest_spec+scale_y_discrete(
      limits=rev(order))
    if (!is.null(family)) forest_spec = forest_spec+theme(text=element_text(
      family=family))
  }

  # AUC plot
  if ("auc" %in% what){
    forest_AUC = ggplot(res_table, aes(y=model_id, x=median_AUC))+
      geom_point()+
      geom_errorbarh(aes(xmin = AUC_0.025, xmax = AUC_0.975))+
      theme(aspect.ratio = aspect.ratio, text = element_text(size=lab.size))+
      labs(x="AUC",y="model id")+
      lims(x=c(min(min_x,0.5), max(max_x,1)))
    if (!is.null(order)) forest_AUC = forest_AUC+scale_y_discrete(
      limits=rev(order))
    if (!is.null(family)) forest_AUC = forest_AUC+theme(text=element_text(
      family=family))
  }

  # determine plot order and merge sub-plots
  if (exists("forest_threshold")){
    f1 = forest_threshold+labs(y = element_blank())
    if (exists("forest_sens")){
      f1 = f1 + forest_sens+labs(y = element_blank())+
        theme(axis.text.y = element_blank(),
              axis.ticks.y = element_blank())
    }
    if (exists("forest_spec")){
      f1 = f1 + forest_spec+labs(y = element_blank())+
        theme(axis.text.y = element_blank(),
              axis.ticks.y = element_blank())
    }
    if (exists("forest_AUC")){
      f1 = f1 + forest_AUC+labs(y = element_blank())+
        theme(axis.text.y = element_blank(),
              axis.ticks.y = element_blank())
    }
  } else{
    if (exists("forest_sens")){
      f1 = forest_sens+labs(y = element_blank())
      if (exists("forest_spec")){
        f1 = f1 + forest_spec+labs(y = element_blank())+
          theme(axis.text.y = element_blank(),
                axis.ticks.y = element_blank())
      }
      if (exists("forest_AUC")){
        f1 = f1 + forest_AUC+labs(y = element_blank())+
          theme(axis.text.y = element_blank(),
                axis.ticks.y = element_blank())
      }
    } else{
      if (exists("forest_spec")){
        f1 = forest_sens+labs(y = element_blank())
        if (exists("forest_AUC")){
          f1 = f1 + forest_AUC+labs(y = element_blank())+
            theme(axis.text.y = element_blank(),
                  axis.ticks.y = element_blank())
        } else{
          f1 = forest_AUC+labs(y = element_blank())
        }
      }
    }
  }

  return(f1+plot_layout(ncol=length(what)))
}
