# Supplementary material for: Comparison of Different Methods for the Meta‐Analysis of Diagnostic Test Accuracy Studies—A Simulation Study
Source: Biom J. 2026 Jul 2;68(4):e70147. doi: 10.1002/bimj.70147 (PMC13329219; doi:10.1002/bimj.70147)
Supplement: Supplementary file 3 — Supporting File 3: bimj70147‐sup‐0003‐simstudy_code.zip. [file BIMJ-68-e70147-s001.zip › applications/hads/all_methods_on_hads-a_data.R]

## 2025-10-20 v.2026-05-03
## Ferdinand Stoye (ferdinand.stoye@uni-bielefeld.de)

## Apply all eleven Methods to be included in the simulation study on the two variants
## of HADS-A data

source("./applications/functions.R") # functions for point estimates and plots

# read-in data
hadsa = read.xlsx("./applications/hads/HADS_Fomenko.xlsx",sheet=1)
dim(hadsa)
colnames(hadsa)[c(5,11:14)] = c("threshold","TP","FN","FP","TN")

hadsa$study = paste(hadsa$Author,hadsa$Year,sep="") # merge author and year
#length(unique(hadsa$study)) # 55 studies
#length(unique(hadsa$Author)) # 52 first authors

hadsa$study = as.numeric(as.factor(hadsa$study)) # numeric study indicator

# round TP, FN, FP, TN
hadsa$TP = round(hadsa$TP)
hadsa$FN = round(hadsa$FN)
hadsa$FP = round(hadsa$FP)
hadsa$TN = round(hadsa$TN)

hadsa = hadsa %>%
  arrange(study, threshold)

# manual corrections due to rounding errors
hadsa[70,"TN"] = 437
hadsa[387,"TP"] = 7
hadsa[136,"TN"] = 1417
hadsa[138,"FN"] = 158
hadsa[138,"TN"] = 1630
hadsa[141,"FN"] = 204
hadsa[141,"FP"] = 83
hadsa[142,"TP"] = 29
hadsa[144,"FN"] = 238

# manual correction in study 39 for thresholds 0,1,2 (104 instead of 101)
hadsa[458:460,"n.analyzed"] = c(101,101,101)
hadsa[458:460,"FP"] = c(77,59,45)
hadsa[458:460,"TN"] = c(0,18,32)

hadsa_working_full = hadsa[,c(16,5,11:14)]
#dim(hadsa_working_full)
#length(unique(hadsa_working_full$study))
# 609 entries from 55 studies
hadsa_working_full$D = hadsa_working_full$TP+hadsa_working_full$FN
hadsa_working_full$H = hadsa_working_full$TN+hadsa_working_full$FP
hadsa_working_full = as.data.frame(hadsa_working_full)

# take nearest threshold to 10 which is the recommended one
hadsa_working_published = hadsa_working_full %>%
  group_by(study) %>%
  mutate(d = abs(threshold-10)) %>% # we take closest threshold to 10
  mutate(pub_nearest=row_number()==which.min(d)) %>%
  ungroup() %>%
  filter(pub_nearest)
hadsa_working_published = as.data.frame(hadsa_working_published)
hadsa_working_published = hadsa_working_published[,1:8]

# descriptives
summary(as.numeric(table(hadsa_working_full$study))) # number of thresholds
summary(hadsa_working_published$D+hadsa_working_published$H) # number of individuals
summary(hadsa_working_published$D/(hadsa_working_published$D+hadsa_working_published$H)) # prevalence
length(unique(hadsa_working_full$threshold))
summary(hadsa_working_full$threshold)

#####################################
set.seed(123456) # need seed for pseudodata generation in Froemke model

###########################
model_ids = what_is_in_metaROC()$model_id[-c(12,13)] # omit Weibull AFT, logit GLMM and copula model
model_ids = model_ids[c(7,9,1,3,8,10,6,4,5,2,11)] # order by year
multiple_thresholds = what_is_in_metaROC()$multiple_thresholds[-c(12,13)] # omit Weibull AFT, logit GLMM and copula model
multiple_thresholds = multiple_thresholds[c(7,9,1,3,8,10,6,4,5,2,11)]
fits = SROCS = list()

# point estimates estimation
for (m in 1:length(model_ids)){
  if (model_ids[m] == "hoyer2018weibullaft"){
    fits[[m]] = NULL
    SROCS[[m]] = NULL
  } else{
    current_data = switch(as.character(multiple_thresholds[m]),
                          "1" = hadsa_working_full, "0" = hadsa_working_published)
    mod = metaROC::fit_metaROC(current_data, model = model_ids[m])
    fits[[m]] = mod
    SROCS[[m]] = metaROC::SROC(mod)
  }
}

# add Weibull AFT afterwards
write.csv(metaROC:::preprocess_weibull_aft(
  hadsa_working_full[hadsa_working_full$threshold!=0,])[,-1],
  "./applications/weibull_aft/hadsa_data_pre_wbaft.csv",row.names = F)
# read in parameter estimates
est_weibull_pars_hadsa = read.csv("./applications/weibull_aft/hadsa_data_pre_wbaft_est_pars.csv")
fits[[9]] = metaROC::fit_metaROC(hadsa_working_full, "hoyer2018weibullaft",
             est_weibull_pars = list(
               pars=list(beta_00 = est_weibull_pars_hadsa$Estimate[est_weibull_pars_hadsa$Parameter=="beta00"],
                         lambda_0 = est_weibull_pars_hadsa$Estimate[est_weibull_pars_hadsa$Parameter=="lambda0"],
                         beta_01 = est_weibull_pars_hadsa$Estimate[est_weibull_pars_hadsa$Parameter=="beta01"],
                         lambda_1 = est_weibull_pars_hadsa$Estimate[est_weibull_pars_hadsa$Parameter=="lambda1"]),
               se=list(beta_00=est_weibull_pars_hadsa$StandardError[est_weibull_pars_hadsa$Parameter=="beta00"],
                       lambda_0=est_weibull_pars_hadsa$StandardError[est_weibull_pars_hadsa$Parameter=="lambda0"],
                       beta_01=est_weibull_pars_hadsa$StandardError[est_weibull_pars_hadsa$Parameter=="beta01"],
                       lambda_1=est_weibull_pars_hadsa$StandardError[est_weibull_pars_hadsa$Parameter=="lambda1"])))
SROCS[[9]] = metaROC::SROC(fits[[9]])


# save point estimates
res_data_frame = write_res_data_frame(SROCS,sens_weights=c(0.2,0.5,0.8))

############## PLOTS
# This saves Figure 7
all_plots_point_estimates(full_data=hadsa_working_full, restricted_data=hadsa_working_published,
                          SROCS=SROCS, res_data_frame=res_data_frame,
                          dataset_name = "hadsa")

######## Bootstrap for CIs
set.seed(12345)

####
source("./applications/bootstrap.R")
bootstrap_data = prepare_bootstrap_data(
  full_data=hadsa_working_full[,c(1:3,6,5,4,7,8)],
  restricted_data=hadsa_working_published[,c(1:3,6,5,4,7,8)], n_boot=1000, seed=12345,
  path_bootstrap_data="./applications/weibull_aft/hadsa_bootstrap_data.csv")
t = Sys.time()
all_results = boot.loop(bootstrap_data$boot_data_frame, bootstrap_data$boot_data_frame_orig,
                        nruns=1000, model_ids=model_ids, sens_weights=c(0.2,0.5,0.8),
                        seed = 1905, cores = cores)
cat("finished bootstrap: this took ", Sys.time()-t, "!\n")

# read in Weibull AFT parameter estimates
boot_weibull_pars_hadsa_auc = read.csv("./applications/weibull_aft/hadsa_bootstrap_data_boot_ci_auc.csv")
boot_weibull_pars_hadsa_sens_20 = read.csv("./applications/weibull_aft/hadsa_bootstrap_data_boot_ci_sens_w_20.csv")
boot_weibull_pars_hadsa_sens_50 = read.csv("./applications/weibull_aft/hadsa_bootstrap_data_boot_ci_sens_w_50.csv")
boot_weibull_pars_hadsa_sens_80 = read.csv("./applications/weibull_aft/hadsa_bootstrap_data_boot_ci_sens_w_80.csv")
boot_weibull_pars_hadsa_spec_20 = read.csv("./applications/weibull_aft/hadsa_bootstrap_data_boot_ci_spec_w_20.csv")
boot_weibull_pars_hadsa_spec_50 = read.csv("./applications/weibull_aft/hadsa_bootstrap_data_boot_ci_spec_w_50.csv")
boot_weibull_pars_hadsa_spec_80 = read.csv("./applications/weibull_aft/hadsa_bootstrap_data_boot_ci_spec_w_80.csv")
boot_weibull_pars_hadsa_tr_20 = read.csv("./applications/weibull_aft/hadsa_bootstrap_data_boot_ci_tr_w_20.csv")
boot_weibull_pars_hadsa_tr_50 = read.csv("./applications/weibull_aft/hadsa_bootstrap_data_boot_ci_tr_w_50.csv")
boot_weibull_pars_hadsa_tr_80 = read.csv("./applications/weibull_aft/hadsa_bootstrap_data_boot_ci_tr_w_80.csv")


# This is Table S9, S10, S11
frame_for_plotting = save_bootstrap_results(all_results,
        #all_results=NULL, # use this if bootstraps should be read in only (and set read_only=T)
        weibull_aft_results = list( # estimated values from SAS
          sens_weight_0.2 = c("hoyer2018weibullaft",
                              as.numeric(boot_weibull_pars_hadsa_tr_20), # threshold
                              as.numeric(boot_weibull_pars_hadsa_sens_20), # sensitivity
                              as.numeric(boot_weibull_pars_hadsa_spec_20), # specificity
                              as.numeric(boot_weibull_pars_hadsa_auc) # AUC
                              ),
          sens_weight_0.5 = c("hoyer2018weibullaft",
                              as.numeric(boot_weibull_pars_hadsa_tr_50), # threshold
                              as.numeric(boot_weibull_pars_hadsa_sens_50), # sensitivity
                              as.numeric(boot_weibull_pars_hadsa_spec_50), # specificity
                              as.numeric(boot_weibull_pars_hadsa_auc) # AUC
                              ),
          sens_weight_0.8 = c("hoyer2018weibullaft",
                              as.numeric(boot_weibull_pars_hadsa_tr_80), # threshold
                              as.numeric(boot_weibull_pars_hadsa_sens_80), # sensitivity
                              as.numeric(boot_weibull_pars_hadsa_spec_80), # specificity
                              as.numeric(boot_weibull_pars_hadsa_auc) # AUC
                              )),
        res_data_frame=res_data_frame,
        save_path = "./applications/hads/hadsa_bootstrap_results",
        table_path = "./tables/Table_X_hadsa",
        read_only=F) # T/F

# This is Figure S21
pdf("./figures/Fig_S21_forest_plots_hadsa_all_w_sens_0.2.pdf", width=12,height=4)
print(plot_forests(frame_for_plotting$sens_weight_0.2,
                   what=c("threshold", "sens","spec", "auc"), aspect.ratio = 1.25,
                   lab.size = 14,
                   order = model_names[-1]))
graphics.off()
# This is Figure 8
pdf("./figures/Fig_08_forest_plots_hadsa_all_w_sens_0.5.pdf", width=12,height=4)
print(plot_forests(frame_for_plotting$sens_weight_0.5,
                   what=c("threshold", "sens","spec", "auc"), aspect.ratio = 1.25,
                   lab.size = 14,
                   order = model_names[-1]))
graphics.off()
# This is Figure S22
pdf("./figures/Fig_S22_forest_plots_hadsa_all_w_sens_0.8.pdf", width=12,height=4)
print(plot_forests(frame_for_plotting$sens_weight_0.8,
                   what=c("threshold", "sens","spec", "auc"), aspect.ratio = 1.25,
                   lab.size = 14,
                   order = model_names[-1]))
graphics.off()

################################ COMPARISON OF MODELS
ci_width_auc = frame_for_plotting$sens_weight_0.5$AUC_0.975 -
  frame_for_plotting$sens_weight_0.5$AUC_0.025
ci_width_sens = frame_for_plotting$sens_weight_0.5$sens_0.975 -
  frame_for_plotting$sens_weight_0.5$sens_0.025
ci_width_spec = frame_for_plotting$sens_weight_0.5$spec_0.975 -
  frame_for_plotting$sens_weight_0.5$spec_0.025

widths = data.frame(model=frame_for_plotting$sens_weight_0.5[,1],
                    ci_width_sens,ci_width_spec,ci_width_auc)
widths[,2:4] = round(widths[,2:4],3)
widths
median(widths$ci_width_auc)

## additionally (application HADS-A): adjust point estimates by bias
c(0.822,0.804,0.784,0.792,0.833,0.803,0.802,0.826,0.825,0.784,0.873) -
  s_AUC$summ[s_AUC$summ$stat=="bias","est"][11+c(1,3,2,10,4,7,8,6,11,9,5)]
