# Supplementary material for: Comparison of Different Methods for the Meta‐Analysis of Diagnostic Test Accuracy Studies—A Simulation Study
Source: Biom J. 2026 Jul 2;68(4):e70147. doi: 10.1002/bimj.70147 (PMC13329219; doi:10.1002/bimj.70147)
Supplement: Supplementary file 3 — Supporting File 3: bimj70147‐sup‐0003‐simstudy_code.zip. [file BIMJ-68-e70147-s001.zip › applications/hads/hadsa_bootstrap_results_sens_weight_0.8.csv]

model_id	threshold_0.025	median_threshold	threshold_0.975	sens_0.025	median_sens	sens_0.975	spec_0.025	median_spec	spec_0.975	AUC_0.025	median_AUC	AUC_0.975
moses1993lm	NA	NA	NA	0.918100122266208	0.940699763534809	1	0	0.39	0.54	0.770964236229095	0.822467790004722	0.856138980502265
reitsma2005lmm	NA	NA	NA	0.544542928038834	0.594091890239758	0.646047410199778	0.82181141867218	0.846416967278214	0.866163086347055	0.758744864442415	0.804360428442652	0.837205505422388
chu2006glmm	NA	NA	NA	0.553581515593205	0.607904907051695	0.665668923926717	0.832053877849671	0.857892235488928	0.879244811166573	0.688684365367009	0.785264679511577	0.834135190540995
holling2012lehmann	NA	NA	NA	0.595272052062765	0.621415276165821	0.652995877614477	0.81936	0.83932	0.85928	0.767127345886646	0.792885415108149	0.820597042861413
nikoloulopoulos2015bivariate	NA	NA	NA	0.550529015409226	0.597346184432453	0.649561156142686	0.802454577292125	0.836920077832304	0.862026334803944	0.799100290706935	0.837357105796547	0.866381567948513
steinhauser2016logitlmm	2.58921171171171	3.46846846846847	4.20840840840841	0.927858959926964	0.9373892973324	0.947693245268087	0.238887420842456	0.31578797627735	0.379396408804241	0.784862510215348	0.803106941371043	0.821222783337459
martinez2017np	NA	NA	NA	0.915451188729143	0.936273389302149	0.956530047975456	0.257257257257257	0.383383383383383	0.460460460460461	0.780619545728123	0.802434824478399	0.822661283623265
hoyer2018glmm	3.97717717717718	4.55525525525526	5.11021021021021	0.923822921505531	0.930029077964212	0.936870068721411	0.334402541360572	0.398860564551714	0.458920979625958	0.807951914471422	0.826493619517356	0.845349676922954
hoyer2018weibullaft	3.4	3.9	4.5	0.9508769322	0.9552951205	0.9593639342	0.2913641547	0.3560228373	0.4205900624	0.8020863284	0.8243739094	0.8468407151
froemke2022np	2	3	5	0.915595952852386	0.955612839783662	0.977060447067825	0.133341040571689	0.240423012930316	0.437012547860403	0.763548993867152	0.784971623671969	0.812370551768738
stoye2024cloglog	3	3	4	0.887879884911851	0.928453903443858	0.948157088740708	0.358955865821574	0.426132589666042	0.66000386640745	0.848991010139752	0.873987532255984	0.905101575829653
