# Supplementary material for: Comparison of Different Methods for the Meta‐Analysis of Diagnostic Test Accuracy Studies—A Simulation Study
Source: Biom J. 2026 Jul 2;68(4):e70147. doi: 10.1002/bimj.70147 (PMC13329219; doi:10.1002/bimj.70147)
Supplement: Supplementary file 3 — Supporting File 3: bimj70147‐sup‐0003‐simstudy_code.zip. [file BIMJ-68-e70147-s001.zip › applications/hads/HADS_Fomenko.xlsx]

## Sheet: Tabelle1
Author	Year	Dx	Index test	Cutoff	n with dis.	n analyzed	disease prevalence (proportion)	Sens	Spez	TP (a)	FN (c)	FP (b)	TN (d)	published cut-off
Al-Asmi	2012	AAD	HADS	1	66	146	0.452055	1	0	66	0	80	0	1
Al-Asmi	2012	AAD	HADS	3	66	146	0.452055	1	0.0125	66	0	79	1	1
Al-Asmi	2012	AAD	HADS	4	66	146	0.452055	1	0.1375	66	0	69	11	1
Al-Asmi	2012	AAD	HADS	5	66	146	0.452055	1	0.2875	66	0	57	23	1
Al-Asmi	2012	AAD	HADS	6	66	146	0.452055	1	0.3625	66	0	51	29	1
Al-Asmi	2012	AAD	HADS	7	66	146	0.452055	0.9394	0.825	62.0004	3.9996	14	66	1
Al-Asmi	2012	AAD	HADS	8	66	146	0.452055	0.8485	0.9125	56.001	9.999	7	73	1
Al-Asmi	2012	AAD	HADS	9	66	146	0.452055	0.7576	0.975	50.0016	15.9984	2	78	1
Al-Asmi	2012	AAD	HADS	10	66	146	0.452055	0.697	0.975	46.002	19.998	2	78	1
Al-Asmi	2012	AAD	HADS	12	66	146	0.452055	0.4697	0.9875	31.0002	34.9998	1	79	1
Al-Asmi	2012	AAD	HADS	13	66	146	0.452055	0.3939	0.9875	25.9974	40.0026	1	79	1
Al-Asmi	2012	AAD	HADS	14	66	146	0.452055	0.2273	1	15.0018	50.9982	0	80	1
Al-Asmi	2012	AAD	HADS	17	66	146	0.452055	0.1364	1	9.0024	56.9976	0	80	1
Al-Asmi	2012	AAD	HADS	18	66	146	0.452055	0.0455	1	3.003	62.997	0	80	1
Baker	2018	AAD	HADS	0	24	220	0.109091	1	0	24	0	196	0	0
Baker	2018	AAD	HADS	1	24	220	0.109091	1	0.193878	24	0	158	38	0
Baker	2018	AAD	HADS	2	24	220	0.109091	0.958333	0.321429	23	1	133	63	0
Baker	2018	AAD	HADS	3	24	220	0.109091	0.916667	0.433673	22	2	111	85	0
Baker	2018	AAD	HADS	4	24	220	0.109091	0.916667	0.556122	22	2	87	109	0
Baker	2018	AAD	HADS	5	24	220	0.109091	0.875	0.653061	21	3	68	128	0
Baker	2018	AAD	HADS	6	24	220	0.109091	0.791667	0.739796	19	5	51	145	0
Baker	2018	AAD	HADS	7	24	220	0.109091	0.75	0.790816	18	6	41	155	0
Baker	2018	AAD	HADS	8	24	220	0.109091	0.625	0.857143	15	9	28	168	1
Baker	2018	AAD	HADS	9	24	220	0.109091	0.541667	0.872449	13	11	25	171	0
Baker	2018	AAD	HADS	10	24	220	0.109091	0.458333	0.903061	11	13	19	177	0
Baker	2018	AAD	HADS	11	24	220	0.109091	0.458333	0.938776	11	13	12	184	0
Baker	2018	AAD	HADS	12	24	220	0.109091	0.333333	0.954082	8	16	9	187	0
Baker	2018	AAD	HADS	13	24	220	0.109091	0.291667	0.964286	7	17	7	189	0
Baker	2018	AAD	HADS	14	24	220	0.109091	0.125	0.969388	3	21	6	190	0
Baker	2018	AAD	HADS	15	24	220	0.109091	0.0416667	0.979592	1	23	4	192	0
Baker	2018	AAD	HADS	16	24	220	0.109091	0.0416667	0.984694	1	23	3	193	0
Baker	2018	AAD	HADS	17	24	220	0.109091	0.0416667	0.994898	1	23	1	195	0
Baker	2018	AAD	HADS	20	24	220	0.109091	0	0.994898	0	24	1	195	0
Baker	2018	AAD	HADS	21	24	220	0.109091	0	1	0	24	0	196	0
Bernstein	2018	AAD	HADS	0	42	241	0.174274	1	0	42	0	199	0	0
Bernstein	2018	AAD	HADS	1	42	241	0.174274	1	0.0502513	42	0	189	10	0
Bernstein	2018	AAD	HADS	2	42	241	0.174274	1	0.145729	42	0	170	29	0
Bernstein	2018	AAD	HADS	3	42	241	0.174274	1	0.266332	42	0	146	53	0
Bernstein	2018	AAD	HADS	4	42	241	0.174274	1	0.366834	42	0	126	73	0
Bernstein	2018	AAD	HADS	5	42	241	0.174274	1	0.462312	42	0	107	92	0
Bernstein	2018	AAD	HADS	6	42	241	0.174274	0.97619	0.527638	41	1	94	105	0
Bernstein	2018	AAD	HADS	7	42	241	0.174274	0.833333	0.59799	35	7	80	119	0
Bernstein	2018	AAD	HADS	8	42	241	0.174274	0.738095	0.708543	31	11	58	141	1
Bernstein	2018	AAD	HADS	9	42	241	0.174274	0.690476	0.824121	29	13	35	164	1
Bernstein	2018	AAD	HADS	10	42	241	0.174274	0.595238	0.864322	25	17	27	172	0
Bernstein	2018	AAD	HADS	11	42	241	0.174274	0.571429	0.919598	24	18	16	183	1
Bernstein	2018	AAD	HADS	12	42	241	0.174274	0.404762	0.939698	17	25	12	187	0
Bernstein	2018	AAD	HADS	13	42	241	0.174274	0.309524	0.964824	13	29	7	192	0
Bernstein	2018	AAD	HADS	14	42	241	0.174274	0.214286	0.974874	9	33	5	194	0
Bernstein	2018	AAD	HADS	15	42	241	0.174274	0.142857	0.979899	6	36	4	195	0
Bernstein	2018	AAD	HADS	16	42	241	0.174274	0.0952381	0.984925	4	38	3	196	0
Bernstein	2018	AAD	HADS	17	42	241	0.174274	0.047619	0.994975	2	40	1	198	0
Bunevicius	2007	AAD	HADS	5	134	503	0.266402	0.96	0.34	128.64	5.36	243.54	125.46	1
Bunevicius	2007	AAD	HADS	6	134	503	0.266402	0.92	0.44	123.28	10.72	206.64	162.36	1
Bunevicius	2007	AAD	HADS	7	134	503	0.266402	0.87	0.53	116.58	17.42	173.43	195.57	1
Bunevicius	2007	AAD	HADS	8	134	503	0.266402	0.82	0.62	109.88	24.12	140.22	228.78	1
Bunevicius	2007	AAD	HADS	9	134	503	0.266402	0.77	0.75	103.18	30.82	92.25	276.75	1
Bunevicius	2007	AAD	HADS	10	134	503	0.266402	0.66	0.82	88.44	45.56	66.42	302.58	1
Bunevicius	2007	AAD	HADS	11	134	503	0.266402	0.58	0.86	77.72	56.28	51.66	317.34	1
Bunevicius	2007	AAD	HADS	12	134	503	0.266402	0.49	0.91	65.66	68.34	33.21	335.79	1
Castro	2006	AAD	HADS	8	43	91	0.472527	0.917	0.418	39.431	3.569	27.936	20.064	1
Chan	2017	AAD	HADS	6	25	160	0.15625	0.92	0.684	23	2	42.66	92.34	1
Chan	2017	AAD	HADS	7	25	160	0.15625	0.88	0.744	22	3	34.56	100.44	1
Chan	2017	AAD	HADS	8	25	160	0.15625	0.76	0.857	19	6	19.305	115.695	1
Cheung	2012	AAD	HADS	0	14	55	0.254545	1	0	14	0	41	0	1
Cheung	2012	AAD	HADS	1	14	55	0.254545	0.929	0.317	13.006	0.994	28.003	12.997	1
Cheung	2012	AAD	HADS	2	14	55	0.254545	0.929	0.439	13.006	0.994	23.001	17.999	1
Cheung	2012	AAD	HADS	3	14	55	0.254545	0.857	0.61	11.998	2.002	15.99	25.01	1
Cheung	2012	AAD	HADS	4	14	55	0.254545	0.786	0.707	11.004	2.996	12.013	28.987	1
Cheung	2012	AAD	HADS	5	14	55	0.254545	0.643	0.756	9.002	4.998	10.004	30.996	1
Cheung	2012	AAD	HADS	6	14	55	0.254545	0.5	0.829	7	7	7.011	33.989	1
Cheung	2012	AAD	HADS	7	14	55	0.254545	0.5	0.878	7	7	5.002	35.998	1
Cheung	2012	AAD	HADS	8	14	55	0.254545	0.357	0.902	4.998	9.002	4.018	36.982	1
Cheung	2012	AAD	HADS	9	14	55	0.254545	0.286	0.927	4.004	9.996	2.993	38.007	1
Cheung	2012	AAD	HADS	10	14	55	0.254545	0.286	1	4.004	9.996	0	41	1
Cheung	2012	AAD	HADS	11	14	55	0.254545	0.214	1	2.996	11.004	0	41	1
Cheung	2012	AAD	HADS	12	14	55	0.254545	0.214	1	2.996	11.004	0	41	1
Cheung	2012	AAD	HADS	13	14	55	0.254545	0.214	1	2.996	11.004	0	41	1
Cheung	2012	AAD	HADS	14	14	55	0.254545	0.143	1	2.002	11.998	0	41	1
Cheung	2012	AAD	HADS	15	14	55	0.254545	0.071	1	0.994	13.006	0	41	1
Cheung	2012	AAD	HADS	16	14	55	0.254545	0.071	1	0.994	13.006	0	41	1
Cheung	2012	AAD	HADS	17	14	55	0.254545	0.071	1	0.994	13.006	0	41	1
Cheung	2012	AAD	HADS	18	14	55	0.254545	0	1	0	14	0	41	1
Cheung	2012	AAD	HADS	19	14	55	0.254545	0	1	0	14	0	41	1
Cheung	2012	AAD	HADS	20	14	55	0.254545	0	1	0	14	0	41	1
Cheung	2012	AAD	HADS	21	14	55	0.254545	0	1	0	14	0	41	1
Clover	2020	AAD	HADS	8	37	132	0.280303	0.62	0.8	22.94	14.06	19	76	1
Clover	2020	AAD	HADS	11	37	132	0.280303	0.27	0.94	9.99	27.01	5.7	89.3	1
Colomo	2021	AAD	HADS	1	25	52	0.481	1	0.037	25	0	26.001	0.999	0
Colomo	2021	AAD	HADS	2	25	52	0.481	1	0.35	25	0	17.55	9.45	0
Colomo	2021	AAD	HADS	3	25	52	0.481	0.96	0.37	24	1	17.01	9.99	1
Colomo	2021	AAD	HADS	4	25	52	0.481	0.96	0.593	24	1	10.989	16.011	1
Colomo	2021	AAD	HADS	5	25	52	0.481	0.96	0.593	24	1	10.989	16.011	0
Colomo	2021	AAD	HADS	6	25	52	0.481	0.88	0.667	22	3	8.991	18.009	1
Colomo	2021	AAD	HADS	7	25	52	0.481	0.8	0.704	20	5	7.992	19.008	1
Colomo	2021	AAD	HADS	8	25	52	0.481	0.8	0.704	20	5	7.992	19.008	0
Colomo	2021	AAD	HADS	9	25	52	0.481	0.72	0.778	18	7	5.994	21.006	0
Colomo	2021	AAD	HADS	10	25	52	0.481	0.68	0.778	17	8	5.994	21.006	0
Colomo	2021	AAD	HADS	11	25	52	0.481	0.56	0.815	14	11	4.995	22.005	1
Colomo	2021	AAD	HADS	12	25	52	0.481	0.52	0.889	13	12	2.997	24.003	0
Colomo	2021	AAD	HADS	13	25	52	0.481	0.36	0.926	9	16	1.998	25.002	0
Colomo	2021	AAD	HADS	14	25	52	0.481	0.24	0.926	6	19	1.998	25.002	0
Colomo	2021	AAD	HADS	15	25	52	0.481	0.24	0.963	6	19	0.999	26.001	0
Colomo	2021	AAD	HADS	16	25	52	0.481	0.2	1	5	20	0	27	0
Colomo	2021	AAD	HADS	17	25	52	0.481	0.12	1	3	22	0	27	0
Colomo	2021	AAD	HADS	18	25	52	0.481	0.12	1	3	22	0	27	0
Colomo	2021	AAD	HADS	19	25	52	0.481	0	1	0	25	0	27	0
Colomo	2021	AAD	HADS	20	25	52	0.481	0	1	0	25	0	27	0
Colomo	2021	AAD	HADS	21	25	52	0.481	0	1	0	25	0	27	0
Fischer	2014	AAD	HADS	0	27	194	0.139175	1	0	27	0	167	0	0
Fischer	2014	AAD	HADS	1	27	194	0.139175	1	0.131737	27	0	145	22	0
Fischer	2014	AAD	HADS	2	27	194	0.139175	1	0.257485	27	0	124	43	0
Fischer	2014	AAD	HADS	3	27	194	0.139175	0.962963	0.329341	26	1	112	55	0
Fischer	2014	AAD	HADS	4	27	194	0.139175	0.962963	0.443114	26	1	93	74	0
Fischer	2014	AAD	HADS	5	27	194	0.139175	0.925926	0.57485	25	2	71	96	1
Fischer	2014	AAD	HADS	6	27	194	0.139175	0.851852	0.676647	23	4	54	113	1
Fischer	2014	AAD	HADS	7	27	194	0.139175	0.740741	0.772455	20	7	38	129	1
Fischer	2014	AAD	HADS	8	27	194	0.139175	0.666667	0.808383	18	9	32	135	0
Fischer	2014	AAD	HADS	9	27	194	0.139175	0.62963	0.856287	17	10	24	143	0
Fischer	2014	AAD	HADS	10	27	194	0.139175	0.518519	0.880239	14	13	20	147	0
Fischer	2014	AAD	HADS	11	27	194	0.139175	0.444444	0.91018	12	15	15	152	0
Fischer	2014	AAD	HADS	12	27	194	0.139175	0.37037	0.952096	10	17	8	159	0
Fischer	2014	AAD	HADS	13	27	194	0.139175	0.296296	0.964072	8	19	5.99999	161	0
Fischer	2014	AAD	HADS	14	27	194	0.139175	0.259259	0.982036	7	20	3	164	0
Fischer	2014	AAD	HADS	15	27	194	0.139175	0.222222	0.994012	6	21	0.999996	166	0
Fischer	2014	AAD	HADS	16	27	194	0.139175	0.0740741	0.994012	2	25	0.999996	166	0
Fischer	2014	AAD	HADS	17	27	194	0.139175	0.0740741	1	2	25	0	167	0
Fischer	2014	AAD	HADS	21	27	194	0.139175	0.037037	1	1	26	0	167	0
Gandy	2015	AAD	HADS	0	44	147	0.29932	1	0	44	0	103	0	0
Gandy	2015	AAD	HADS	1	44	147	0.29932	1	0.068	44	0	95.996	7.004	0
Gandy	2015	AAD	HADS	2	44	147	0.29932	1	0.165	44	0	86.005	16.995	0
Gandy	2015	AAD	HADS	3	44	147	0.29932	0.955	0.252	42.02	1.98	77.044	25.956	0
Gandy	2015	AAD	HADS	4	44	147	0.29932	0.909	0.33	39.996	4.004	69.01	33.99	0
Gandy	2015	AAD	HADS	5	44	147	0.29932	0.886	0.388	38.984	5.016	63.036	39.964	0
Gandy	2015	AAD	HADS	6	44	147	0.29932	0.841	0.485	37.004	6.996	53.045	49.955	0
Gandy	2015	AAD	HADS	7	44	147	0.29932	0.75	0.621	33	11	39.037	63.963	0
Gandy	2015	AAD	HADS	8	44	147	0.29932	0.614	0.748	27.016	16.984	25.956	77.044	1
Gandy	2015	AAD	HADS	9	44	147	0.29932	0.568	0.806	24.992	19.008	19.982	83.018	0
Gandy	2015	AAD	HADS	10	44	147	0.29932	0.5	0.903	22	22	9.991	93.009	0
Gandy	2015	AAD	HADS	11	44	147	0.29932	0.432	0.961	19.008	24.992	4.017	98.983	0
Gandy	2015	AAD	HADS	12	44	147	0.29932	0.364	1	16.016	27.984	0	103	0
Gandy	2015	AAD	HADS	13	44	147	0.29932	0.318	1	13.992	30.008	0	103	0
Gandy	2015	AAD	HADS	14	44	147	0.29932	0.273	1	12.012	31.988	0	103	0
Gandy	2015	AAD	HADS	15	44	147	0.29932	0.227	1	9.988	34.012	0	103	0
Gandy	2015	AAD	HADS	16	44	147	0.29932	0.182	1	8.008	35.992	0	103	0
Gandy	2015	AAD	HADS	17	44	147	0.29932	0.114	1	5.016	38.984	0	103	0
Gandy	2015	AAD	HADS	19	44	147	0.29932	0.045	1	1.98	42.02	0	103	0
Gandy	2015	AAD	HADS	21	44	147	0.29932	0.023	1	1.012	42.988	0	103	0
Haworth	2007	AAD	HADS	7	16	88	0.181818	0.938	0.847	15.008	0.992	11.016	60.984	1
Herrero	2003	AAD	HADS	7	50	385	0.12987	0.91	0.71	45.5	4.5	97.15	237.85	1
Herrero	2003	AAD	HADS	8	50	385	0.12987	0.889	0.772	44.45	5.55	76.38	258.62	1
Herrero	2003	AAD	HADS	9	50	385	0.12987	0.798	0.852	39.9	10.1	49.58	285.42	1
Herrero	2003	AAD	HADS	10	50	385	0.12987	0.727	0.92	36.35	13.65	26.8	308.2	1
Hitchon	2020	AAD	HADS	0	28	149	0.187919	1	0	28	0	121	0	0
Hitchon	2020	AAD	HADS	1	28	149	0.187919	1	0.066116	28	0	113	8.00004	0
Hitchon	2020	AAD	HADS	2	28	149	0.187919	0.964286	0.140496	27	0.999992	104	17	0
Hitchon	2020	AAD	HADS	3	28	149	0.187919	0.964286	0.206612	27	0.999992	95.9999	25.0001	0
Hitchon	2020	AAD	HADS	4	28	149	0.187919	0.964286	0.297521	27	0.999992	85	36	0
Hitchon	2020	AAD	HADS	5	28	149	0.187919	0.892857	0.347107	25	3	79.0001	41.9999	0
Hitchon	2020	AAD	HADS	6	28	149	0.187919	0.892857	0.413223	25	3	71	50	0
Hitchon	2020	AAD	HADS	7	28	149	0.187919	0.857143	0.561983	24	4	53.0001	67.9999	0
Hitchon	2020	AAD	HADS	8	28	149	0.187919	0.821429	0.68595	23	4.99999	38	83	1
Hitchon	2020	AAD	HADS	9	28	149	0.187919	0.714286	0.793388	20	7.99999	25.0001	95.9999	1
Hitchon	2020	AAD	HADS	10	28	149	0.187919	0.464286	0.859504	13	15	17	104	0
Hitchon	2020	AAD	HADS	11	28	149	0.187919	0.285714	0.900826	7.99999	20	12.0001	109	1
Hitchon	2020	AAD	HADS	12	28	149	0.187919	0.285714	0.917355	7.99999	20	10	111	0
Hitchon	2020	AAD	HADS	13	28	149	0.187919	0.214286	0.950413	6.00001	22	6.00003	115	0
Hitchon	2020	AAD	HADS	14	28	149	0.187919	0.178571	0.958678	4.99999	23	4.99996	116	0
Hitchon	2020	AAD	HADS	15	28	149	0.187919	0.107143	0.991736	3	25	0.999944	120	0
Hitchon	2020	AAD	HADS	16	28	149	0.187919	0.071429	0.991736	2.00001	26	0.999944	120	0
Hitchon	2020	AAD	HADS	17	28	149	0.187919	0.035714	1	0.999992	27	0	121	0
Joling	2012	AAD	HADS	0	10	145	0.0689655	1	0	10	0	135	0	0
Joling	2012	AAD	HADS	1	10	145	0.0689655	1	0.052	10	0	127.98	7.02	0
Joling	2012	AAD	HADS	2	10	145	0.0689655	1	0.119	10	0	118.935	16.065	0
Joling	2012	AAD	HADS	3	10	145	0.0689655	1	0.2	10	0	108	27	0
Joling	2012	AAD	HADS	4	10	145	0.0689655	1	0.333	10	0	90.045	44.955	0
Joling	2012	AAD	HADS	5	10	145	0.0689655	1	0.541	10	0	61.965	73.035	0
Joling	2012	AAD	HADS	6	10	145	0.0689655	0.9	0.63	9	1	49.95	85.05	0
Joling	2012	AAD	HADS	7	10	145	0.0689655	0.9	0.763	9	1	31.995	103.005	0
Joling	2012	AAD	HADS	8	10	145	0.0689655	0.8	0.852	8	2	19.98	115.02	0
Joling	2012	AAD	HADS	9	10	145	0.0689655	0.8	0.889	8	2	14.985	120.015	0
Joling	2012	AAD	HADS	10	10	145	0.0689655	0.5	0.919	5	5	10.935	124.065	0
Joling	2012	AAD	HADS	11	10	145	0.0689655	0.3	0.948	3	7	7.02	127.98	0
Joling	2012	AAD	HADS	12	10	145	0.0689655	0.1	0.963	1	9	4.995	130.005	0
Joling	2012	AAD	HADS	13	10	145	0.0689655	0.1	0.978	1	9	2.97	132.03	0
Joling	2012	AAD	HADS	14	10	145	0.0689655	0	0.978	0	10	2.97	132.03	0
Joling	2012	AAD	HADS	15	10	145	0.0689655	0	0.985	0	10	2.025	132.975	0
Kwan	2019	AAD	HADS	2	23	50	0.46	1	0.185185	23	0	22	5	0
Kwan	2019	AAD	HADS	3	23	50	0.46	0.956522	0.222222	22	1	21	6	0
Kwan	2019	AAD	HADS	4	23	50	0.46	0.913043	0.296296	21	2	19	8	1
Kwan	2019	AAD	HADS	5	23	50	0.46	0.869565	0.481481	20	3	14	13	1
Kwan	2019	AAD	HADS	6	23	50	0.46	0.826087	0.592593	19	4	11	16	1
Kwan	2019	AAD	HADS	7	23	50	0.46	0.695652	0.703704	16	7	8	19	1
Kwan	2019	AAD	HADS	8	23	50	0.46	0.652174	0.740741	15	8	7	20	1
Kwan	2019	AAD	HADS	9	23	50	0.46	0.521739	0.777778	12	11	6	21	1
Kwan	2019	AAD	HADS	10	23	50	0.46	0.478261	0.888889	11	12	3	24	1
Kwan	2019	AAD	HADS	11	23	50	0.46	0.434783	0.925926	10	13	2	25	0
Kwan	2019	AAD	HADS	12	23	50	0.46	0.391304	0.962963	9	14	1	26	0
Kwan	2019	AAD	HADS	13	23	50	0.46	0.173913	0.962963	4	19	1	26	0
Kwan	2019	AAD	HADS	14	23	50	0.46	0.130435	0.962963	3	20	1	26	0
Law	2014	AAD	HADS	8	29	101	0.287129	0.931	0.597	26.999	2.001	29.016	42.984	1
Law	2014	AAD	HADS	9	29	101	0.287129	0.931	0.694	26.999	2.001	22.032	49.968	1
Law	2014	AAD	HADS	10	29	101	0.287129	0.931	0.778	26.999	2.001	15.984	56.016	1
Law	2014	AAD	HADS	11	29	101	0.287129	0.931	0.847	26.999	2.001	11.016	60.984	1
Law	2014	AAD	HADS	12	29	101	0.287129	0.828	0.917	24.012	4.988	5.976	66.024	1
Leentjens	2011	AAD	HADS	0	118	341	0.346041	1	0	118	0	223	0	0
Leentjens	2011	AAD	HADS	1	118	341	0.346041	0.991525	0.0807175	117	1	205	18	0
Leentjens	2011	AAD	HADS	2	118	341	0.346041	0.966102	0.130045	114	4	194	29	0
Leentjens	2011	AAD	HADS	3	118	341	0.346041	0.957627	0.206278	113	5	177	46	0
Leentjens	2011	AAD	HADS	4	118	341	0.346041	0.940678	0.300448	111	7	156	67	0
Leentjens	2011	AAD	HADS	5	118	341	0.346041	0.898305	0.35426	106	12	144	79	0
Leentjens	2011	AAD	HADS	6	118	341	0.346041	0.847458	0.439462	100	18	125	98	0
Leentjens	2011	AAD	HADS	7	118	341	0.346041	0.830508	0.502242	98	20	111	112	1
Leentjens	2011	AAD	HADS	8	118	341	0.346041	0.762712	0.569507	90	28	96	127	0
Leentjens	2011	AAD	HADS	9	118	341	0.346041	0.677966	0.578475	80	38	94	129	0
Leentjens	2011	AAD	HADS	10	118	341	0.346041	0.516949	0.623318	61	57	84	139	0
Leentjens	2011	AAD	HADS	11	118	341	0.346041	0.40678	0.654709	48	70	77	146	0
Leentjens	2011	AAD	HADS	12	118	341	0.346041	0.305085	0.690583	36	82	69	154	0
Leentjens	2011	AAD	HADS	13	118	341	0.346041	0.237288	0.753363	28	90	55	168	0
Leentjens	2011	AAD	HADS	14	118	341	0.346041	0.161017	0.825112	19	99	39	184	0
Leentjens	2011	AAD	HADS	15	118	341	0.346041	0.101695	0.941704	12	106	13	210	0
Leentjens	2011	AAD	HADS	16	118	341	0.346041	0.0423729	0.977578	5	113	5	218	0
Leentjens	2011	AAD	HADS	17	118	341	0.346041	0.0338983	1	4	114	0	223	0
Leentjens	2011	AAD	HADS	18	118	341	0.346041	0.0254237	1	3	115	0	223	0
Leentjens	2011	AAD	HADS	19	118	341	0.346041	0.00847458	1	1	117	0	223	0
Lees	2014	AAD	HADS	11	6	57	0.105263	0.33	0.92	1.98	4.02	4.08	46.92	1
Lok	2022	AAD	HADS	0	26	200	0.13	1	0	26	0	174	0	0
Lok	2022	AAD	HADS	1	26	200	0.13	1	0.075	26	0	160.95	13.05	0
Lok	2022	AAD	HADS	2	26	200	0.13	1	0.138	26	0	149.988	24.012	0
Lok	2022	AAD	HADS	3	26	200	0.13	1	0.224	26	0	135.024	38.976	0
Lok	2022	AAD	HADS	4	26	200	0.13	1	0.362	26	0	111.012	62.988	0
Lok	2022	AAD	HADS	5	26	200	0.13	0.962	0.477	25.012	0.988	91.002	82.998	0
Lok	2022	AAD	HADS	6	26	200	0.13	0.962	0.557	25.012	0.988	77.082	96.918	0
Lok	2022	AAD	HADS	7	26	200	0.13	0.885	0.644	23.01	2.99	61.944	112.056	1
Lok	2022	AAD	HADS	8	26	200	0.13	0.885	0.741	23.01	2.99	45.066	128.934	0
Lok	2022	AAD	HADS	9	26	200	0.13	0.731	0.833	19.006	6.994	29.058	144.942	0
Lok	2022	AAD	HADS	10	26	200	0.13	0.692	0.885	17.992	8.008	20.01	153.99	0
Lok	2022	AAD	HADS	11	26	200	0.13	0.654	0.914	17.004	8.996	14.964	159.036	0
Lok	2022	AAD	HADS	12	26	200	0.13	0.538	0.937	13.988	12.012	10.962	163.038	0
Lok	2022	AAD	HADS	13	26	200	0.13	0.346	0.943	8.996	17.004	9.918	164.082	0
Lok	2022	AAD	HADS	14	26	200	0.13	0.231	0.948	6.006	19.994	9.048	164.952	0
Lok	2022	AAD	HADS	15	26	200	0.13	0.154	0.966	4.004	21.996	5.916	168.084	0
Lok	2022	AAD	HADS	16	26	200	0.13	0.077	0.971	2.002	23.998	5.046	168.954	0
Lok	2022	AAD	HADS	18	26	200	0.13	0.038	0.977	0.988	25.012	4.002	169.998	0
Lok	2022	AAD	HADS	19	26	200	0.13	0.038	0.989	0.988	25.012	1.914	172.086	0
Lok	2022	AAD	HADS	20	26	200	0.13	0	0.994	0	26	1.044	172.956	0
Marrie	2018	AAD	HADS	0	43	252	0.170635	1	0	43	0	209	0	0
Marrie	2018	AAD	HADS	1	43	252	0.170635	0.976744	0.105263	42	1.00001	187	22	0
Marrie	2018	AAD	HADS	2	43	252	0.170635	0.976744	0.191388	42	1.00001	169	40.0001	0
Marrie	2018	AAD	HADS	3	43	252	0.170635	0.930233	0.282297	40	2.99998	150	59.0001	0
Marrie	2018	AAD	HADS	4	43	252	0.170635	0.860465	0.392344	37	6.00001	127	81.9999	0
Marrie	2018	AAD	HADS	5	43	252	0.170635	0.813953	0.502392	35	8.00002	104	105	0
Marrie	2018	AAD	HADS	6	43	252	0.170635	0.744186	0.583732	32	11	87	122	0
Marrie	2018	AAD	HADS	7	43	252	0.170635	0.72093	0.631579	31	12	77	132	0
Marrie	2018	AAD	HADS	8	43	252	0.170635	0.651163	0.722488	28	15	58	151	1
Marrie	2018	AAD	HADS	9	43	252	0.170635	0.55814	0.77512	24	19	46.9999	162	0
Marrie	2018	AAD	HADS	10	43	252	0.170635	0.465116	0.837321	20	23	33.9999	175	0
Marrie	2018	AAD	HADS	11	43	252	0.170635	0.395349	0.889952	17	26	23	186	1
Marrie	2018	AAD	HADS	12	43	252	0.170635	0.348837	0.933014	15	28	14.0001	195	0
Marrie	2018	AAD	HADS	13	43	252	0.170635	0.232558	0.952153	9.99999	33	10	199	0
Marrie	2018	AAD	HADS	14	43	252	0.170635	0.186047	0.980861	8.00002	35	4.00005	205	0
Marrie	2018	AAD	HADS	15	43	252	0.170635	0.139535	0.990431	6	37	1.99992	207	0
Marrie	2018	AAD	HADS	16	43	252	0.170635	0.093023	0.995215	3.99999	39	1.00007	208	0
Marrie	2018	AAD	HADS	17	43	252	0.170635	0.046512	0.995215	2.00002	41	1.00007	208	0
Marrie	2018	AAD	HADS	18	43	252	0.170635	0.023256	1	1.00001	42	0	209	0
McKenzie	2018	AAD	HADS	6	35	138	0.253623	0.8	0.76	28	7	24.72	78.28	1
McKenzie	2018	AAD	HADS	8	35	138	0.253623	0.69	0.83	24.15	10.85	17.51	85.49	1
McWhirter	2021	AAD	HADS	0	11	48	0.229167	1	0	11	0	37	0	0
McWhirter	2021	AAD	HADS	1	11	48	0.229167	1	0.108	11	0	33.004	3.996	0
McWhirter	2021	AAD	HADS	2	11	48	0.229167	1	0.243	11	0	28.009	8.991	0
McWhirter	2021	AAD	HADS	3	11	48	0.229167	1	0.351	11	0	24.013	12.987	0
McWhirter	2021	AAD	HADS	4	11	48	0.229167	1	0.432	11	0	21.016	15.984	0
McWhirter	2021	AAD	HADS	6	11	48	0.229167	0.909	0.649	9.999	1.001	12.987	24.013	0
McWhirter	2021	AAD	HADS	7	11	48	0.229167	0.909	0.703	9.999	1.001	10.989	26.011	0
McWhirter	2021	AAD	HADS	8	11	48	0.229167	0.818	0.784	8.998	2.002	7.992	29.008	0
McWhirter	2021	AAD	HADS	10	11	48	0.229167	0.818	0.892	8.998	2.002	3.996	33.004	0
McWhirter	2021	AAD	HADS	11	11	48	0.229167	0.818	0.919	8.998	2.002	2.997	34.003	0
McWhirter	2021	AAD	HADS	12	11	48	0.229167	0.727	0.946	7.997	3.003	1.998	35.002	0
McWhirter	2021	AAD	HADS	13	11	48	0.229167	0.545	1	5.995	5.005	0	37	0
McWhirter	2021	AAD	HADS	14	11	48	0.229167	0.455	1	5.005	5.995	0	37	0
McWhirter	2021	AAD	HADS	15	11	48	0.229167	0.273	1	3.003	7.997	0	37	0
McWhirter	2021	AAD	HADS	17	11	48	0.229167	0.182	1	2.002	8.998	0	37	0
McWhirter	2021	AAD	HADS	18	11	48	0.229167	0.091	1	1.001	9.999	0	37	0
McWhirter	2021	AAD	HADS	5	11	48	0.229167	1	0.514	11	0	17.982	19.018	0
Nadort	2022	AAD	HADS	10	5	65	0.0769231	0.8	1	4	1	0	60	1
Nakash	2020	AAD	HADS	0	5	86	0.0581395	1	0	5	0	81	0	0
Nakash	2020	AAD	HADS	1	5	86	0.0581395	1	0.0617284	5	0	76	5	0
Nakash	2020	AAD	HADS	2	5	86	0.0581395	1	0.0987654	5	0	73	8	0
Nakash	2020	AAD	HADS	3	5	86	0.0581395	1	0.234568	5	0	62	19	0
Nakash	2020	AAD	HADS	4	5	86	0.0581395	1	0.320988	5	0	55	26	0
Nakash	2020	AAD	HADS	5	5	86	0.0581395	1	0.45679	5	0	44	37	0
Nakash	2020	AAD	HADS	6	5	86	0.0581395	1	0.530864	5	0	38	43	0
Nakash	2020	AAD	HADS	7	5	86	0.0581395	0.8	0.604938	4	1	32	49	0
Nakash	2020	AAD	HADS	8	5	86	0.0581395	0.8	0.691358	4	1	25	56	0
Nakash	2020	AAD	HADS	9	5	86	0.0581395	0.8	0.740741	4	1	21	60	0
Nakash	2020	AAD	HADS	10	5	86	0.0581395	0.6	0.777778	3	2	18	63	0
Nakash	2020	AAD	HADS	11	5	86	0.0581395	0.4	0.839506	2	3	13	68	0
Nakash	2020	AAD	HADS	12	5	86	0.0581395	0.4	0.91358	2	3	7	74	0
Nakash	2020	AAD	HADS	13	5	86	0.0581395	0.4	0.950617	2	3	4	77	0
Nakash	2020	AAD	HADS	14	5	86	0.0581395	0.4	0.987654	2	3	1	80	0
Nakash	2020	AAD	HADS	17	5	86	0.0581395	0.4	1	2	3	0	81	0
O'Rourke	1998	AAD	HADS	0	13	105	0.12381	1	0	13	0	92	0	0
O'Rourke	1998	AAD	HADS	1	13	105	0.12381	1	0.13	13	0	80.04	11.96	0
O'Rourke	1998	AAD	HADS	2	13	105	0.12381	1	0.27	13	0	67.16	24.84	0
O'Rourke	1998	AAD	HADS	3	13	105	0.12381	1	0.37	13	0	57.96	34.04	0
O'Rourke	1998	AAD	HADS	4	13	105	0.12381	1	0.44	13	0	51.52	40.48	0
O'Rourke	1998	AAD	HADS	5	13	105	0.12381	1	0.52	13	0	44.16	47.84	0
O'Rourke	1998	AAD	HADS	6	13	105	0.12381	0.92	0.6	11.96	1.04	36.8	55.2	0
O'Rourke	1998	AAD	HADS	7	13	105	0.12381	0.83	0.68	10.79	2.21	29.44	62.56	1
O'Rourke	1998	AAD	HADS	8	13	105	0.12381	0.67	0.8	8.71	4.29	18.4	73.6	0
O'Rourke	1998	AAD	HADS	9	13	105	0.12381	0.5	0.87	6.5	6.5	11.96	80.04	1
O'Rourke	1998	AAD	HADS	10	13	105	0.12381	0.42	0.9	5.46	7.54	9.2	82.8	0
O'Rourke	1998	AAD	HADS	11	13	105	0.12381	0.42	0.92	5.46	7.54	7.36	84.64	1
O'Rourke	1998	AAD	HADS	12	13	105	0.12381	0.25	0.95	3.25	9.75	4.6	87.4	0
O'Rourke	1998	AAD	HADS	13	13	105	0.12381	0.08	0.96	1.04	11.96	3.68	88.32	0
O'Rourke	1998	AAD	HADS	14	13	105	0.12381	0.08	0.97	1.04	11.96	2.76	89.24	0
Patel	2011	AAD	HADS	8	7	95	0.0736842	0.67	0.67	4.69	2.31	29.04	58.96	1
Patel	2010	AAD	HADS	8	6	78	0.0769231	0.83	0.78	4.98	1.02	15.84	56.16	1
Phan	2016	AAD	HADS	5	14	56	0.25	0.857	0.643	11.998	2.002	14.994	27.006	1
Phan	2016	AAD	HADS	6	14	56	0.25	0.786	0.714	11.004	2.996	12.012	29.988	1
Phan	2016	AAD	HADS	7	14	56	0.25	0.714	0.786	9.996	4.004	8.988	33.012	1
Phan	2016	AAD	HADS	8	14	56	0.25	0.714	0.81	9.996	4.004	7.98	34.02	1
Phan	2016	AAD	HADS	9	14	56	0.25	0.714	0.857	9.996	4.004	6.006	35.994	1
Phan	2016	AAD	HADS	10	14	56	0.25	0.643	0.857	9.002	4.998	6.006	35.994	1
Phan	2016	AAD	HADS	11	14	56	0.25	0.286	0.881	4.004	9.996	4.998	37.002	1
Phan	2016	AAD	HADS	12	14	56	0.25	0.143	0.905	2.002	11.998	3.99	38.01	1
Phan	2016	AAD	HADS	13	14	56	0.25	0.143	0.929	2.002	11.998	2.982	39.018	1
Pintor	2006	AAD	HADS	9	9	75	0.12	0.333	0.787	2.997	6.003	14.058	51.942	1
Preljevic	2012	AAD	HADS	4	18	107	0.168224	0.89	0.52	16.02	1.98	42.72	46.28	1
Preljevic	2012	AAD	HADS	5	18	107	0.168224	0.83	0.61	14.94	3.06	34.71	54.29	1
Preljevic	2012	AAD	HADS	6	18	107	0.168224	0.83	0.67	14.94	3.06	29.37	59.63	1
Preljevic	2012	AAD	HADS	7	18	107	0.168224	0.67	0.74	12.06	5.94	23.14	65.86	1
Preljevic	2012	AAD	HADS	8	18	107	0.168224	0.61	0.82	10.98	7.02	16.02	72.98	1
Preljevic	2012	AAD	HADS	9	18	107	0.168224	0.5	0.9	9	9	8.9	80.1	1
Preljevic	2012	AAD	HADS	10	18	107	0.168224	0.5	0.92	9	9	7.12	81.88	1
Preljevic	2012	AAD	HADS	11	18	107	0.168224	0.39	0.96	7.02	10.98	3.56	85.44	1
Reme	2014	AAD	HADS	0	69	545	0.126606	1	0	69	0	476	0	0
Reme	2014	AAD	HADS	1	69	545	0.126606	0.984615	0.0707965	67.9385	1.06154	442.301	33.6991	0
Reme	2014	AAD	HADS	2	69	545	0.126606	0.953846	0.176991	65.8154	3.18462	391.752	84.2478	0
Reme	2014	AAD	HADS	3	69	545	0.126606	0.938462	0.303097	64.7538	4.24615	331.726	144.274	0
Reme	2014	AAD	HADS	4	69	545	0.126606	0.923077	0.431416	63.6923	5.30769	270.646	205.354	0
Reme	2014	AAD	HADS	5	69	545	0.126606	0.830769	0.548673	57.3231	11.6769	214.832	261.168	0
Reme	2014	AAD	HADS	6	69	545	0.126606	0.769231	0.676991	53.0769	15.9231	153.752	322.248	0
Reme	2014	AAD	HADS	7	69	545	0.126606	0.707692	0.772124	48.8308	20.1692	108.469	367.531	0
Reme	2014	AAD	HADS	8	69	545	0.126606	0.584615	0.829646	40.3385	28.6615	81.0885	394.912	1
Reme	2014	AAD	HADS	9	69	545	0.126606	0.523077	0.880531	36.0923	32.9077	56.8673	419.133	0
Reme	2014	AAD	HADS	10	69	545	0.126606	0.492308	0.926991	33.9692	35.0308	34.7522	441.248	0
Reme	2014	AAD	HADS	11	69	545	0.126606	0.430769	0.957965	29.7231	39.2769	20.0088	455.991	0
Reme	2014	AAD	HADS	12	69	545	0.126606	0.307692	0.971239	21.2308	47.7692	13.6903	462.31	0
Reme	2014	AAD	HADS	13	69	545	0.126606	0.292308	0.984513	20.1692	48.8308	7.37168	468.628	0
Reme	2014	AAD	HADS	14	69	545	0.126606	0.261538	0.986726	18.0462	50.9538	6.31858	469.681	0
Reme	2014	AAD	HADS	15	69	545	0.126606	0.153846	0.986726	10.6154	58.3846	6.31858	469.681	0
Reme	2014	AAD	HADS	16	69	545	0.126606	0.123077	0.993363	8.49231	60.5077	3.15929	472.841	0
Reme	2014	AAD	HADS	17	69	545	0.126606	0.0769231	0.995575	5.30769	63.6923	2.10619	473.894	0
Reme	2014	AAD	HADS	18	69	545	0.126606	0.0461539	1	3.18462	65.8154	0	476	0
Reme	2014	AAD	HADS	19	69	545	0.126606	0.0153846	1	1.06154	67.9385	0	476	0
Requena	2009	AAD	HADS	7	21	234	0.0897436	0.81	0.667	17.01	3.99	70.929	142.071	1
Requena	2009	AAD	HADS	8	21	234	0.0897436	0.714	0.765	14.994	6.006	50.055	162.945	1
Requena	2009	AAD	HADS	9	21	234	0.0897436	0.667	0.826	14.007	6.993	37.062	175.938	1
Sagen	2009	AAD	HADS	0	24	104	0.230769	1	0	24	0	80	0	0
Sagen	2009	AAD	HADS	1	24	104	0.230769	1	0.23	24	0	61.6	18.4	0
Sagen	2009	AAD	HADS	2	24	104	0.230769	0.96	0.42	23.04	0.96	46.4	33.6	0
Sagen	2009	AAD	HADS	3	24	101	0.237624	0.96	0.55	23.04	0.96	34.65	42.35	1
Sagen	2009	AAD	HADS	4	24	101	0.237624	0.83	0.65	19.92	4.08	26.95	50.05	1
Sagen	2009	AAD	HADS	5	24	101	0.237624	0.78	0.72	18.72	5.28	21.56	55.44	1
Sagen	2009	AAD	HADS	7	24	101	0.237624	0.7	0.83	16.8	7.2	13.09	63.91	1
Sagen	2009	AAD	HADS	8	24	101	0.237624	0.52	0.9	12.48	11.52	7.7	69.3	1
Sagen	2009	AAD	HADS	9	24	101	0.237624	0.39	0.95	9.36	14.64	3.85	73.15	1
Sagen	2009	AAD	HADS	10	24	101	0.237624	0.35	0.96	8.4	15.6	3.08	73.92	1
Sagen	2009	AAD	HADS	11	24	101	0.237624	0.35	0.99	8.4	15.6	0.77	76.23	1
Sagen	2009	AAD	HADS	12	24	101	0.237624	0.26	0.99	6.24	17.76	0.77	76.23	1
Sagen	2009	AAD	HADS	13	24	101	0.237624	0.26	0.99	6.24	17.76	0.77	76.23	0
Sanchez	2014	AAD	HADS	0	11	120	0.0916667	1	0	11	0	109	0	0
Sanchez	2014	AAD	HADS	1	11	120	0.0916667	1	0.037	11	0	104.967	4.033	0
Sanchez	2014	AAD	HADS	2	11	120	0.0916667	1	0.083	11	0	99.953	9.047	0
Sanchez	2014	AAD	HADS	3	11	120	0.0916667	1	0.11	11	0	97.01	11.99	0
Sanchez	2014	AAD	HADS	4	11	120	0.0916667	0.818	0.248	8.998	2.002	81.968	27.032	0
Sanchez	2014	AAD	HADS	5	11	120	0.0916667	0.818	0.349	8.998	2.002	70.959	38.041	0
Sanchez	2014	AAD	HADS	6	11	120	0.0916667	0.818	0.45	8.998	2.002	59.95	49.05	0
Sanchez	2014	AAD	HADS	7	11	120	0.0916667	0.727	0.55	7.997	3.003	49.05	59.95	0
Sanchez	2014	AAD	HADS	8	11	120	0.0916667	0.727	0.716	7.997	3.003	30.956	78.044	0
Sanchez	2014	AAD	HADS	9	11	120	0.0916667	0.636	0.752	6.996	4.004	27.032	81.968	0
Sanchez	2014	AAD	HADS	10	11	120	0.0916667	0.455	0.78	5.005	5.995	23.98	85.02	0
Sanchez	2014	AAD	HADS	11	11	120	0.0916667	0.273	0.844	3.003	7.997	17.004	91.996	0
Sanchez	2014	AAD	HADS	12	11	120	0.0916667	0.091	0.936	1.001	9.999	6.976	102.024	0
Sanchez	2014	AAD	HADS	13	11	120	0.0916667	0.091	0.954	1.001	9.999	5.014	103.986	0
Sanchez	2014	AAD	HADS	14	11	120	0.0916667	0.091	0.963	1.001	9.999	4.033	104.967	0
Sanchez	2014	AAD	HADS	15	11	120	0.0916667	0.091	0.982	1.001	9.999	1.962	107.038	0
Sanchez	2014	AAD	HADS	18	11	120	0.0916667	0.091	0.991	1.001	9.999	0.981	108.019	0
Sanchez	2014	AAD	HADS	21	11	120	0.0916667	0	0.991	0	11	0.981	108.019	0
Sanchez-Gistau	2012	AAD	HADS	0	78	405	0.192593	1	0	78	0	327	0	0
Sanchez-Gistau	2012	AAD	HADS	1	78	405	0.192593	1	0.00611621	78	0	325	2	0
Sanchez-Gistau	2012	AAD	HADS	2	78	405	0.192593	1	0.0458716	78	0	312	15	0
Sanchez-Gistau	2012	AAD	HADS	3	78	405	0.192593	0.987179	0.103976	77	1	293	34	0
Sanchez-Gistau	2012	AAD	HADS	4	78	405	0.192593	0.974359	0.238532	76	2	249	78	0
Sanchez-Gistau	2012	AAD	HADS	5	78	405	0.192593	0.948718	0.327217	74	4	220	107	0
Sanchez-Gistau	2012	AAD	HADS	6	78	405	0.192593	0.910256	0.41896	71	7	190	137	0
Sanchez-Gistau	2012	AAD	HADS	7	78	405	0.192593	0.807692	0.51682	63	15	158	169	0
Sanchez-Gistau	2012	AAD	HADS	8	78	405	0.192593	0.769231	0.59633	60	18	132	195	0
Sanchez-Gistau	2012	AAD	HADS	9	78	405	0.192593	0.666667	0.678899	52	26	105	222	0
Sanchez-Gistau	2012	AAD	HADS	10	78	405	0.192593	0.564103	0.740061	44	34	85	242	0
Sanchez-Gistau	2012	AAD	HADS	11	78	405	0.192593	0.487179	0.795107	38	40	67	260	0
Sanchez-Gistau	2012	AAD	HADS	12	78	405	0.192593	0.346154	0.868502	27	51	43	284	0
Sanchez-Gistau	2012	AAD	HADS	13	78	405	0.192593	0.294872	0.908257	23	55	30	297	0
Sanchez-Gistau	2012	AAD	HADS	14	78	405	0.192593	0.25641	0.948012	20	58	17	310	0
Sanchez-Gistau	2012	AAD	HADS	15	78	405	0.192593	0.179487	0.957187	14	64	14	313	0
Sanchez-Gistau	2012	AAD	HADS	16	78	405	0.192593	0.102564	0.972477	8	70	9	318	0
Sanchez-Gistau	2012	AAD	HADS	17	78	405	0.192593	0.0512821	0.981651	4	74	6	321	0
Sanchez-Gistau	2012	AAD	HADS	18	78	405	0.192593	0.0512821	0.987768	4	74	4	323	0
Sanchez-Gistau	2012	AAD	HADS	19	78	405	0.192593	0.0128205	0.996942	1	77	1	326	0
Schellekens-1	2016	AAD	HADS	7	3	144	0.0208333	0.667	0.66	2.001	0.999	47.94	93.06	1
Schellekens-2	2016	AAD	HADS	9	7	98	0.0714286	0.714	0.703	4.998	2.002	27.027	63.973	1
Singer	2008	AAD	HADS	5	8	271	0.0295203	0.875	0.5133	7	1	128.002	134.998	0
Singer	2008	AAD	HADS	6	8	271	0.0295203	0.875	0.6084	7	1	102.991	160.009	0
Singer	2008	AAD	HADS	7	8	271	0.0295203	0.875	0.7186	7	1	74.0082	188.992	0
Singer	2008	AAD	HADS	8	8	271	0.0295203	0.875	0.7985	7	1	52.9945	210.005	0
Singer	2008	AAD	HADS	9	8	271	0.0295203	0.75	0.8593	6	2	37.0041	225.996	0
Singer	2008	AAD	HADS	10	8	271	0.0295203	0.625	0.8821	5	3	31.0077	231.992	0
Singer	2008	AAD	HADS	11	8	271	0.0295203	0.5	0.9316	4	4	17.9892	245.011	0
Singer	2009	AAD	HADS	5	51	591	0.0862944	0.9216	0.2981	47.0016	3.9984	379.026	160.974	0
Singer	2009	AAD	HADS	6	51	591	0.0862944	0.9216	0.3833	47.0016	3.9984	333.018	206.982	0
Singer	2009	AAD	HADS	7	51	591	0.0862944	0.8627	0.4926	43.9977	7.0023	273.996	266.004	0
Singer	2009	AAD	HADS	8	51	591	0.0862944	0.8431	0.6019	42.9981	8.0019	214.974	325.026	0
Singer	2009	AAD	HADS	9	51	591	0.0862944	0.7843	0.6981	39.9993	11.0007	163.026	376.974	0
Singer	2009	AAD	HADS	10	51	591	0.0862944	0.6863	0.7759	35.0013	15.9987	121.014	418.986	0
Singer	2009	AAD	HADS	11	51	591	0.0862944	0.549	0.8241	27.999	23.001	94.986	445.014	0
Singer	2018	AAD	HADS	5	18	783	0.0229885	0.8889	0.5791	16.0002	1.9998	321.989	443.011	0
Singer	2018	AAD	HADS	6	18	783	0.0229885	0.8333	0.651	14.9994	3.0006	266.985	498.015	0
Singer	2018	AAD	HADS	7	18	783	0.0229885	0.8333	0.715	14.9994	3.0006	218.025	546.975	0
Singer	2018	AAD	HADS	8	18	783	0.0229885	0.8333	0.7712	14.9994	3.0006	175.032	589.968	0
Singer	2018	AAD	HADS	9	18	783	0.0229885	0.7778	0.834	14.0004	3.9996	126.99	638.01	0
Singer	2018	AAD	HADS	10	18	783	0.0229885	0.6111	0.8797	10.9998	7.0002	92.0295	672.971	0
Singer	2018	AAD	HADS	11	18	783	0.0229885	0.5556	0.9098	10.0008	7.9992	69.003	695.997	0
Soyseth	2016	AAD	HADS	0	31	94	0.329787	1	0	31	0	63	0	0
Soyseth	2016	AAD	HADS	1	31	94	0.329787	0.967742	0.190476	30	1	51	12	0
Soyseth	2016	AAD	HADS	2	31	94	0.329787	0.967742	0.333333	30	1	42	21	0
Soyseth	2016	AAD	HADS	3	31	94	0.329787	0.903226	0.460317	28	3	34	29	0
Soyseth	2016	AAD	HADS	4	31	94	0.329787	0.774194	0.507937	24	7	31	32	0
Soyseth	2016	AAD	HADS	5	31	94	0.329787	0.645161	0.68254	20	11	20	43	0
Soyseth	2016	AAD	HADS	6	31	94	0.329787	0.645161	0.793651	20	11	13	50	0
Soyseth	2016	AAD	HADS	7	31	94	0.329787	0.483871	0.873016	15	16	8	55	0
Soyseth	2016	AAD	HADS	8	31	94	0.329787	0.387097	0.920635	12	19	5	58	0
Soyseth	2016	AAD	HADS	9	31	94	0.329787	0.354839	0.936508	11	20	4	59	0
Soyseth	2016	AAD	HADS	10	31	94	0.329787	0.290323	0.968254	9	22	2	61	0
Soyseth	2016	AAD	HADS	11	31	94	0.329787	0.225806	0.984127	7	24	1	62	0
Soyseth	2016	AAD	HADS	12	31	94	0.329787	0.225806	1	7	24	0	63	0
Soyseth	2016	AAD	HADS	13	31	94	0.329787	0.193548	1	6	25	0	63	0
Soyseth	2016	AAD	HADS	15	31	94	0.329787	0.0645161	1	2	29	0	63	0
Soyseth	2016	AAD	HADS	16	31	94	0.329787	0.0322581	1	1	30	0	63	0
Tiringer	2008	AAD	HADS	8	66	218	0.302752	0.86	0.85	56.76	9.24	22.8	129.2	1
Vasquez	2013	AAD	HADS	0	18	116	0.155172	1	0	18	0	98	0	0
Vasquez	2013	AAD	HADS	1	18	116	0.155172	1	0.0510204	18	0	93	5	0
Vasquez	2013	AAD	HADS	2	18	116	0.155172	1	0.142857	18	0	84	14	0
Vasquez	2013	AAD	HADS	3	18	116	0.155172	1	0.306122	18	0	68	30	0
Vasquez	2013	AAD	HADS	4	18	116	0.155172	1	0.428571	18	0	56	42	0
Vasquez	2013	AAD	HADS	5	18	116	0.155172	0.944444	0.581633	17	1	41	57	0
Vasquez	2013	AAD	HADS	6	18	116	0.155172	0.777778	0.673469	14	4	32	66	0
Vasquez	2013	AAD	HADS	7	18	116	0.155172	0.722222	0.806122	13	5	19	79	0
Vasquez	2013	AAD	HADS	8	18	116	0.155172	0.666667	0.877551	12	6	12	86	0
Vasquez	2013	AAD	HADS	9	18	116	0.155172	0.388889	0.897959	7	11	10	88	0
Vasquez	2013	AAD	HADS	10	18	116	0.155172	0.277778	0.94898	5	13	5	93	0
Vasquez	2013	AAD	HADS	11	18	116	0.155172	0.166667	0.959184	3	15	4	94	0
Vasquez	2013	AAD	HADS	13	18	116	0.155172	0.166667	0.979592	3	15	2	96	0
Vasquez	2013	AAD	HADS	14	18	116	0.155172	0.166667	0.979592	3	15	2	96	0
Whelan-Goodinson	2009	AAD	HADS	0	36	100	0.36	1	0	36	0	64	0	1
Whelan-Goodinson	2009	AAD	HADS	1	36	100	0.36	1	0.13	36	0	55.68	8.32	1
Whelan-Goodinson	2009	AAD	HADS	2	36	100	0.36	1	0.2	36	0	51.2	12.8	1
Whelan-Goodinson	2009	AAD	HADS	3	36	100	0.36	1	0.34	36	0	42.24	21.76	1
Whelan-Goodinson	2009	AAD	HADS	4	36	100	0.36	0.97	0.38	34.92	1.08	39.68	24.32	1
Whelan-Goodinson	2009	AAD	HADS	5	36	100	0.36	0.92	0.42	33.12	2.88	37.12	26.88	1
Whelan-Goodinson	2009	AAD	HADS	6	36	100	0.36	0.89	0.5	32.04	3.96	32	32	1
Whelan-Goodinson	2009	AAD	HADS	7	36	100	0.36	0.81	0.63	29.16	6.84	23.68	40.32	1
Whelan-Goodinson	2009	AAD	HADS	8	36	100	0.36	0.75	0.69	27	9	19.84	44.16	1
Whelan-Goodinson	2009	AAD	HADS	9	36	100	0.36	0.69	0.77	24.84	11.16	14.72	49.28	1
Whelan-Goodinson	2009	AAD	HADS	10	36	100	0.36	0.61	0.86	21.96	14.04	8.96	55.04	1
Whelan-Goodinson	2009	AAD	HADS	11	36	100	0.36	0.58	0.88	20.88	15.12	7.68	56.32	1
Whelan-Goodinson	2009	AAD	HADS	12	36	100	0.36	0.53	0.92	19.08	16.92	5.12	58.88	1
Whelan-Goodinson	2009	AAD	HADS	13	36	100	0.36	0.42	0.97	15.12	20.88	1.92	62.08	1
Whelan-Goodinson	2009	AAD	HADS	14	36	100	0.36	0.33	0.97	11.88	24.12	1.92	62.08	1
Whelan-Goodinson	2009	AAD	HADS	15	36	100	0.36	0.31	0.98	11.16	24.84	1.28	62.72	1
Whelan-Goodinson	2009	AAD	HADS	16	36	100	0.36	0.22	1	7.92	28.08	0	64	1
Whelan-Goodinson	2009	AAD	HADS	17	36	100	0.36	0.17	1	6.12	29.88	0	64	1
Whelan-Goodinson	2009	AAD	HADS	18	36	100	0.36	0.08	1	2.88	33.12	0	64	1
Whelan-Goodinson	2009	AAD	HADS	19	36	100	0.36	0.06	1	2.16	33.84	0	64	1
Whelan-Goodinson	2009	AAD	HADS	20	36	100	0.36	0.06	1	2.16	33.84	0	64	1
Whelan-Goodinson	2009	AAD	HADS	21	36	100	0.36	0.03	1	1.08	34.92	0	64	1
Wiglusz	2018	AAD	HADS	9	16	96	0.166667	0.813	0.625	13.008	2.992	30	50	1
Wiglusz	2018	AAD	HADS	10	16	96	0.166667	0.813	0.7	13.008	2.992	24	56	1
Wiglusz	2018	AAD	HADS	11	16	96	0.166667	0.688	0.763	11.008	4.992	18.96	61.04	1
Wong	2013	AAD	HADS	7	23	124	0.185484	0.8	0.7	18.4	4.6	30.3	70.7	1
Wong	2015	AAD	HADS	8	28	115	0.243478	0.964	0.816	26.992	1.008	16.008	70.992	1
Yamamoto-Furusho	2021	AAD	HADS	8	21	104	0.201923	0.68	0.83	14.28	6.72	14.11	68.89	1
Rodriguez-Ramirez	2023	AAD	HADS	0	454	2703	0.167962	1	0	454	0	2249	0	0
Rodriguez-Ramirez	2023	AAD	HADS	1	454	2703	0.167962	0.991189	0.029791	450	4	2182	67	0
Rodriguez-Ramirez	2023	AAD	HADS	2	454	2703	0.167962	0.988987	0.065807	449	5	2101	148	0
Rodriguez-Ramirez	2023	AAD	HADS	3	454	2703	0.167962	0.984581	0.120943	447	7	1977	272	0
Rodriguez-Ramirez	2023	AAD	HADS	4	454	2703	0.167962	0.960352	0.196087	436	18	1808	441	0
Rodriguez-Ramirez	2023	AAD	HADS	5	454	2703	0.167962	0.938326	0.277012	426	28	1626	623	0
Rodriguez-Ramirez	2023	AAD	HADS	6	454	2703	0.167962	0.905286	0.387728	411	43	1377	872	0
Rodriguez-Ramirez	2023	AAD	HADS	7	454	2703	0.167962	0.852423	0.487328	387	67	1153	1096	0
Rodriguez-Ramirez	2023	AAD	HADS	8	454	2703	0.167962	0.786344	0.606936	357	97	884	1365	0
Rodriguez-Ramirez	2023	AAD	HADS	9	454	2703	0.167962	0.718062	0.704758	326	128	664	1585	0
Rodriguez-Ramirez	2023	AAD	HADS	10	454	2703	0.167962	0.638767	0.773677	290	164	509	1740	0
Rodriguez-Ramirez	2023	AAD	HADS	11	454	2703	0.167962	0.544053	0.826145	247	207	391	1858	0
Rodriguez-Ramirez	2023	AAD	HADS	12	454	2703	0.167962	0.462555	0.871498	210	244	289	1960	0
Rodriguez-Ramirez	2023	AAD	HADS	13	454	2703	0.167962	0.374449	0.907514	170	284	208	2041	0
Rodriguez-Ramirez	2023	AAD	HADS	14	454	2703	0.167962	0.279736	0.940863	127	327	133	2116	0
Rodriguez-Ramirez	2023	AAD	HADS	15	454	2703	0.167962	0.193833	0.965318	88	366	78	2171	0
Rodriguez-Ramirez	2023	AAD	HADS	16	454	2703	0.167962	0.11674	0.974211	53	401	58	2191	0
Rodriguez-Ramirez	2023	AAD	HADS	17	454	2703	0.167962	0.0859031	0.984438	39	415	35	2214	0
Rodriguez-Ramirez	2023	AAD	HADS	18	454	2703	0.167962	0.0660793	0.990218	30	424	22	2227	0
Rodriguez-Ramirez	2023	AAD	HADS	19	454	2703	0.167962	0.0462555	0.99422	21	433	13	2236	0
Rodriguez-Ramirez	2023	AAD	HADS	20	454	2703	0.167962	0.0176211	0.997777	8	446	5	2244	0
Rodriguez-Ramirez	2023	AAD	HADS	21	454	2703	0.167962	0.00881057	1	4	450	0	2249	0
van Beek	2022	AAD	HADS	0	11	446	0.0246637	1	0	11	0	435	0	0
van Beek	2022	AAD	HADS	1	11	446	0.0246637	0.909091	0.0781609	10	1	401	34	0
van Beek	2022	AAD	HADS	2	11	446	0.0246637	0.909091	0.172414	10	1	360	75	0
van Beek	2022	AAD	HADS	3	11	446	0.0246637	0.818182	0.243678	9	2	329	106	0
van Beek	2022	AAD	HADS	4	11	446	0.0246637	0.818182	0.370115	9	2	274	161	0
van Beek	2022	AAD	HADS	5	11	446	0.0246637	0.818182	0.471264	9	2	230	205	0
van Beek	2022	AAD	HADS	6	11	446	0.0246637	0.636364	0.583908	7	4	181	254	0
van Beek	2022	AAD	HADS	7	11	446	0.0246637	0.545455	0.691954	6	5	134	301	0
van Beek	2022	AAD	HADS	8	11	446	0.0246637	0.545455	0.765517	6	5	102	333	0
van Beek	2022	AAD	HADS	9	11	446	0.0246637	0.545455	0.827586	6	5	75	360	0
van Beek	2022	AAD	HADS	10	11	446	0.0246637	0.454545	0.873563	5	6	55	380	0
van Beek	2022	AAD	HADS	11	11	446	0.0246637	0.454545	0.903448	5	6	42	393	0
van Beek	2022	AAD	HADS	12	11	446	0.0246637	0.363636	0.926437	4	7	32	403	0
van Beek	2022	AAD	HADS	13	11	446	0.0246637	0.272727	0.958621	3	8	18	417	0
van Beek	2022	AAD	HADS	14	11	446	0.0246637	0.181818	0.977011	2	9	10	425	0
van Beek	2022	AAD	HADS	15	11	446	0.0246637	0.0909091	0.983908	1	10	7	428	0
van Beek	2022	AAD	HADS	16	11	446	0.0246637	0.0909091	0.990805	1	10	4	431	0
van Beek	2022	AAD	HADS	17	11	446	0.0246637	0.0909091	0.995402	1	10	2	433	0
van Beek	2022	AAD	HADS	18	11	446	0.0246637	0	0.997701	0	11	1	434	0
Bunevicius	2013	AAD	HADS	1	38	523	0.0726577	0.97	0.05	36.86	1.14	460.75	24.25	1
Bunevicius	2013	AAD	HADS	2	38	523	0.0726577	0.97	0.11	36.86	1.14	431.65	53.35	1
Bunevicius	2013	AAD	HADS	3	38	523	0.0726577	0.92	0.21	34.96	3.04	383.15	101.85	1
Bunevicius	2013	AAD	HADS	4	38	523	0.0726577	0.92	0.34	34.96	3.04	320.1	164.9	1
Bunevicius	2013	AAD	HADS	5	38	523	0.0726577	0.89	0.45	33.82	4.18	266.75	218.25	1
Bunevicius	2013	AAD	HADS	6	38	523	0.0726577	0.89	0.55	33.82	4.18	218.25	266.75	1
Bunevicius	2013	AAD	HADS	7	38	523	0.0726577	0.87	0.65	33.06	4.94	169.75	315.25	1
Bunevicius	2013	AAD	HADS	8	38	523	0.0726577	0.82	0.76	31.16	6.84	116.4	368.6	1
Bunevicius	2013	AAD	HADS	9	38	523	0.0726577	0.66	0.85	25.08	12.92	72.75	412.25	1
Bunevicius	2013	AAD	HADS	10	38	523	0.0726577	0.47	0.9	17.86	20.14	48.5	436.5	1
Bunevicius	2013	AAD	HADS	11	38	523	0.0726577	0.39	0.92	14.82	23.18	38.8	446.2	1
Bunevicius	2013	AAD	HADS	12	38	523	0.0726577	0.32	0.95	12.16	25.84	24.25	460.75	1
Bunevicius	2013	AAD	HADS	13	38	523	0.0726577	0.21	0.96	7.98	30.02	19.4	465.6	1
Bunevicius	2013	AAD	HADS	14	38	523	0.0726577	0.18	0.98	6.84	31.16	9.7	475.3	1
Bunevicius	2013	AAD	HADS	15	38	523	0.0726577	0.11	0.99	4.18	33.82	4.85	480.15	1
Bunevicius	2013	AAD	HADS	16	38	523	0.0726577	0.08	0.99	3.04	34.96	4.85	480.15	1
Bunevicius	2013	AAD	HADS	17	38	523	0.0726577	0.05	1	1.9	36.1	0	485	1
Bunevicius	2013	AAD	HADS	18	38	523	0.0726577	0.03	1	1.14	36.86	0	485	1
Löwe	2003	AAD	HADS	0	59	350	0.168571	1	0	59	0	291	0	0
Löwe	2003	AAD	HADS	1	59	350	0.168571	1	0.0343643	59	0	281	10	0
Löwe	2003	AAD	HADS	2	59	350	0.168571	0.983051	0.103093	58	1	261	30	0
Löwe	2003	AAD	HADS	3	59	350	0.168571	0.966102	0.195876	57	2	234	57	0
Löwe	2003	AAD	HADS	4	59	350	0.168571	0.932203	0.295533	55	4	205	86	0
Löwe	2003	AAD	HADS	5	59	350	0.168571	0.881356	0.405498	52	7	173	118	0
Löwe	2003	AAD	HADS	6	59	350	0.168571	0.813559	0.508591	48	11	143	148	0
Löwe	2003	AAD	HADS	7	59	350	0.168571	0.813559	0.62543	48	11	109	182	0
Löwe	2003	AAD	HADS	8	59	350	0.168571	0.728814	0.680412	43	16	93	198	0
Löwe	2003	AAD	HADS	9	59	350	0.168571	0.661017	0.752577	39	20	72	219	0
Löwe	2003	AAD	HADS	10	59	350	0.168571	0.610169	0.848797	36	23	44	247	0
Löwe	2003	AAD	HADS	11	59	350	0.168571	0.559322	0.896907	33	26	30	261	0
Löwe	2003	AAD	HADS	12	59	350	0.168571	0.508475	0.931271	30	29	20	271	0
Löwe	2003	AAD	HADS	13	59	350	0.168571	0.338983	0.962199	20	39	11	280	0
Löwe	2003	AAD	HADS	14	59	350	0.168571	0.220339	0.975945	13	46	7	284	0
Löwe	2003	AAD	HADS	15	59	350	0.168571	0.135593	0.996564	8	51	1	290	0
Löwe	2003	AAD	HADS	16	59	350	0.168571	0.118644	0.996564	7	52	1	290	0
Löwe	2003	AAD	HADS	17	59	350	0.168571	0.0508475	1	3	56	0	291	0
Löwe	2003	AAD	HADS	20	59	350	0.168571	0.0169492	1	1	58	0	291	0
Löwe	2003	AAD	HADS	21	59	350	0.168571	0	1	0	59	0	291	0
Esser	2018	AAD	HADS	0	249	2141	0.116359	1	0	249.16	0	1892.14	0	0
Esser	2018	AAD	HADS	1	249	2141	0.116359	0.980028	0.053395	244.184	4.97623	1791.11	101.031	1
Esser	2018	AAD	HADS	2	249	2141	0.116359	0.965049	0.125967	240.452	8.7084	1653.79	238.348	1
Esser	2018	AAD	HADS	3	249	2141	0.116359	0.914768	0.215634	227.924	21.2364	1484.13	408.01	1
Esser	2018	AAD	HADS	4	249	2141	0.116359	0.871451	0.314172	217.131	32.0294	1297.68	594.457	1
Esser	2018	AAD	HADS	5	249	2141	0.116359	0.840791	0.412311	209.492	39.6686	1111.99	780.151	1
Esser	2018	AAD	HADS	6	249	2141	0.116359	0.790159	0.509506	196.876	52.2839	928.084	964.056	1
Esser	2018	AAD	HADS	7	249	2141	0.116359	0.654161	0.670028	162.991	86.1693	624.353	1267.79	1
Esser	2018	AAD	HADS	8	249	2141	0.116359	0.551495	0.749182	137.41	111.75	474.583	1417.56	1
Esser	2018	AAD	HADS	9	249	2141	0.116359	0.444537	0.816132	110.761	138.399	347.904	1544.24	0
Esser	2018	AAD	HADS	10	249	2141	0.116359	0.363812	0.861736	90.6475	158.513	261.614	1630.53	0
Esser	2018	AAD	HADS	11	249	2141	0.116359	0.316069	0.900016	78.7517	170.408	189.183	1702.96	0
Esser	2018	AAD	HADS	12	249	2141	0.116359	0.242658	0.932333	60.4608	188.699	128.036	1764.1	0
Esser	2018	AAD	HADS	13	249	2141	0.116359	0.179234	0.955842	44.658	204.502	83.5531	1808.59	0
Esser	2018	AAD	HADS	14	249	2141	0.116359	0.118482	0.973861	29.521	219.639	49.4594	1842.68	0
Esser	2018	AAD	HADS	15	249	2141	0.116359	0.0844487	0.982824	21.0413	228.119	32.5	1859.64	0
Esser	2018	AAD	HADS	16	249	2141	0.116359	0.0427506	0.989018	10.6517	238.508	20.779	1871.36	0
Esser	2018	AAD	HADS	17	249	2141	0.116359	0.0240472	0.995518	5.9916	243.169	8.47972	1883.66	0
Esser	2018	AAD	HADS	18	249	2141	0.116359	0.0133596	0.998241	3.32867	245.831	3.32867	1888.81	0
Esser	2018	AAD	HADS	19	249	2141	0.116359	0.0106876	0.998593	2.66294	246.497	2.66294	1889.48	0
Esser	2018	AAD	HADS	20	249	2141	0.116359	0.00534382	0.999296	1.33147	247.829	1.33147	1890.81	0
Esser	2018	AAD	HADS	21	249	2141	0.116359	0.00534382	1	1.33147	247.829	0	1892.14	0
Lee	2023	AAD	HADS	1	21	120	0.175	0.952381	0.111111	20	1	88	11	0
Lee	2023	AAD	HADS	2	21	120	0.175	0.952381	0.272727	20	1	72	27	0
Lee	2023	AAD	HADS	3	21	120	0.175	0.952381	0.393939	20	1	60	39	0
Lee	2023	AAD	HADS	4	21	120	0.175	0.952381	0.505051	20	1	49	50	0
Lee	2023	AAD	HADS	5	21	120	0.175	0.952381	0.606061	20	1	39	60	0
Lee	2023	AAD	HADS	6	21	120	0.175	0.904762	0.666667	19	2	33	66	0
Lee	2023	AAD	HADS	7	21	120	0.175	0.904762	0.727273	19	2	27	72	0
Lee	2023	AAD	HADS	8	21	120	0.175	0.714286	0.79798	15	6	20	79	0
Lee	2023	AAD	HADS	9	21	120	0.175	0.666667	0.868687	14	7	13	86	0
Lee	2023	AAD	HADS	10	21	120	0.175	0.52381	0.89899	11	10	10	89	0
Lee	2023	AAD	HADS	11	21	120	0.175	0.428571	0.939394	9	12	6	93	0
Lee	2023	AAD	HADS	12	21	120	0.175	0.333333	0.949495	7	14	5	94	0
Lee	2023	AAD	HADS	13	21	120	0.175	0.238095	0.979798	5	16	2	97	0
Lee	2023	AAD	HADS	16	21	120	0.175	0.142857	0.979798	3	18	2	97	0
Lee	2023	AAD	HADS	18	21	120	0.175	0	0.979798	0	21	2	97	0
Lee	2023	AAD	HADS	21	21	120	0.175	0	0.989899	0	21	1	98	0
