# Supplementary material for: Comparison of Different Methods for the Meta‐Analysis of Diagnostic Test Accuracy Studies—A Simulation Study
Source: Biom J. 2026 Jul 2;68(4):e70147. doi: 10.1002/bimj.70147 (PMC13329219; doi:10.1002/bimj.70147)
Supplement: Supplementary file 3 — Supporting File 3: bimj70147‐sup‐0003‐simstudy_code.zip. [file BIMJ-68-e70147-s001.zip › applications/hba1c/all_methods_on_hba1c_data.R]

## 2025-02-28 v.2026-05-03
## Ferdinand Stoye (ferdinand.stoye@uni-bielefeld.de)

## Apply all eleven Methods to be included in the simulation study on the two variants
## of diabetes data

source("./applications/functions.R") # functions for point estimates and plots


data("hba1c")
hba1c_orig = read.csv("./applications/hba1c/hba1c_orig.csv")
set.seed(123456) # need seed for pseudodata generation in Froemke model

# descriptives
summary(as.numeric(table(hba1c$study))) # number of thresholds
summary(hba1c_orig$D+hba1c_orig$H)
summary(hba1c_orig$D/(hba1c_orig$D+hba1c_orig$H))
length(unique(hba1c$threshold))
summary(hba1c$threshold)

dim(hba1c)
dim(hba1c_orig)
38/124

###########################
model_ids = what_is_in_metaROC()$model_id[-c(12,13)] # omit Weibull AFT, logit GLMM and copula model
model_ids = model_ids[c(7,9,1,3,8,10,6,4,5,2,11)] # order by year
multiple_thresholds = what_is_in_metaROC()$multiple_thresholds[-c(12,13)] # omit Weibull AFT, logit GLMM and copula model
multiple_thresholds = multiple_thresholds[c(7,9,1,3,8,10,6,4,5,2,11)]
fits = SROCS = list()

# point estimates estimation
for (m in 1:length(model_ids)){
  if (model_ids[m] == "hoyer2018weibullaft"){
    fits[[m]] = NULL
    SROCS[[m]] = NULL
  } else{
    current_data = switch(as.character(multiple_thresholds[m]), "1" = hba1c, "0" = hba1c_orig)
    mod = fit_metaROC(current_data, model = model_ids[m])
    fits[[m]] = mod
    SROCS[[m]] = SROC(mod)
  }
}

# add Weibull AFT parameters after estimation in SAS
write.csv(metaROC:::preprocess_weibull_aft(hba1c)[,-1],
          "./applications/weibull_aft/data_pre_wbaft.csv", row.names = F)
# read in parameter estimates
est_weibull_pars_hba1c = read.csv("./applications/weibull_aft/hba1c_data_pre_wbaft_est_pars.csv")
fits[[9]] = fit_metaROC(hba1c, "hoyer2018weibullaft",
                        est_weibull_pars = list(
                          pars=list(beta_00 = est_weibull_pars_hba1c$Estimate[est_weibull_pars_hba1c$Parameter=="beta00"],
                                    lambda_0 = est_weibull_pars_hba1c$Estimate[est_weibull_pars_hba1c$Parameter=="lambda0"],
                                    beta_01 = est_weibull_pars_hba1c$Estimate[est_weibull_pars_hba1c$Parameter=="beta01"],
                                    lambda_1 = est_weibull_pars_hba1c$Estimate[est_weibull_pars_hba1c$Parameter=="lambda1"]),
                          se=list(beta_00 = est_weibull_pars_hba1c$StandardError[est_weibull_pars_hba1c$Parameter=="beta00"],
                                  lambda_0 = est_weibull_pars_hba1c$StandardError[est_weibull_pars_hba1c$Parameter=="lambda0"],
                                  beta_01 = est_weibull_pars_hba1c$StandardError[est_weibull_pars_hba1c$Parameter=="beta01"],
                                  lambda_1 = est_weibull_pars_hba1c$StandardError[est_weibull_pars_hba1c$Parameter=="lambda1"]
                                  )))
SROCS[[9]] = SROC(fits[[9]])


# save point estimates
res_data_frame = write_res_data_frame(SROCS,sens_weights=c(0.2,0.5,0.8))

############## PLOTS
# This saves Figure 5
all_plots_point_estimates(full_data=hba1c, restricted_data=hba1c_orig,
                          SROCS=SROCS, res_data_frame=res_data_frame,
                          dataset_name = "hba1c")


######## Bootstrap for CIs
set.seed(12345)

####
source("./applications/bootstrap.R")
bootstrap_data = prepare_bootstrap_data(full_data=hba1c, restricted_data = hba1c_orig,
                    n_boot = 1000, seed = 12345,
                    path_bootstrap_data = "./applications/weibull_aft/hba1c_bootstrap_data.csv")
t = Sys.time()
all_results = boot.loop(bootstrap_data$boot_data_frame, bootstrap_data$boot_data_frame_orig,
                        nruns = 1000, model_ids=model_ids, sens_weights = c(0.2,0.5,0.8),
                        seed = 1905, cores = cores)
cat("finished bootstrap: this took ", Sys.time()-t, "!\n")

# read in Weibull AFT parameter estimates
boot_weibull_pars_hba1c_auc = read.csv("./applications/weibull_aft/hba1c_bootstrap_data_boot_ci_auc.csv")
boot_weibull_pars_hba1c_sens_20 = read.csv("./applications/weibull_aft/hba1c_bootstrap_data_boot_ci_sens_w_20.csv")
boot_weibull_pars_hba1c_sens_50 = read.csv("./applications/weibull_aft/hba1c_bootstrap_data_boot_ci_sens_w_50.csv")
boot_weibull_pars_hba1c_sens_80 = read.csv("./applications/weibull_aft/hba1c_bootstrap_data_boot_ci_sens_w_80.csv")
boot_weibull_pars_hba1c_spec_20 = read.csv("./applications/weibull_aft/hba1c_bootstrap_data_boot_ci_spec_w_20.csv")
boot_weibull_pars_hba1c_spec_50 = read.csv("./applications/weibull_aft/hba1c_bootstrap_data_boot_ci_spec_w_50.csv")
boot_weibull_pars_hba1c_spec_80 = read.csv("./applications/weibull_aft/hba1c_bootstrap_data_boot_ci_spec_w_80.csv")
boot_weibull_pars_hba1c_tr_20 = read.csv("./applications/weibull_aft/hba1c_bootstrap_data_boot_ci_tr_w_20.csv")
boot_weibull_pars_hba1c_tr_50 = read.csv("./applications/weibull_aft/hba1c_bootstrap_data_boot_ci_tr_w_50.csv")
boot_weibull_pars_hba1c_tr_80 = read.csv("./applications/weibull_aft/hba1c_bootstrap_data_boot_ci_tr_w_80.csv")

# This is Table S6, S7, S8
frame_for_plotting = save_bootstrap_results(all_results,
        #all_results=NULL, # use this if boostraps should be read in only (and set read_only=T),
        weibull_aft_results=list( # estimated values from SAS
           sens_weight_0.2 = c("hoyer2018weibullaft",
                               as.numeric(boot_weibull_pars_hba1c_tr_20), # threshold
                               as.numeric(boot_weibull_pars_hba1c_sens_20), # sensitivity
                               as.numeric(boot_weibull_pars_hba1c_spec_20), # specificity
                               as.numeric(boot_weibull_pars_hba1c_auc) # AUC
                               ),
           sens_weight_0.5 = c("hoyer2018weibullaft",
                               as.numeric(boot_weibull_pars_hba1c_tr_50), # threshold
                               as.numeric(boot_weibull_pars_hba1c_sens_50), # sensitivity
                               as.numeric(boot_weibull_pars_hba1c_spec_50), # specificity
                               as.numeric(boot_weibull_pars_hba1c_auc) # AUC
                               ),
           sens_weight_0.8 = c("hoyer2018weibullaft",
                               as.numeric(boot_weibull_pars_hba1c_tr_80), # threshold
                               as.numeric(boot_weibull_pars_hba1c_sens_80), # sensitivity
                               as.numeric(boot_weibull_pars_hba1c_spec_80), # specificity
                               as.numeric(boot_weibull_pars_hba1c_auc) # AUC
                               )),
        res_data_frame=res_data_frame,
        save_path = "./applications/hba1c/hba1c_bootstrap_results",
        table_path = "./tables/Table_X_hba1c",
        read_only=F) # T/F

# This is Figure S19
pdf("./figures/Fig_S19_forest_plots_hba1c_all_w_sens_0.2.pdf", width=12,height=4)
print(plot_forests(frame_for_plotting$sens_weight_0.2,
                   what=c("threshold", "sens","spec", "auc"), aspect.ratio = 1.25,
                   lab.size = 14,
                   order = model_names[-1]))
graphics.off()
# This is Figure 6
pdf("./figures/Fig_06_forest_plots_hba1c_all_w_sens_0.5.pdf", width=12,height=4)
print(plot_forests(frame_for_plotting$sens_weight_0.5,
                   what=c("threshold", "sens","spec", "auc"), aspect.ratio = 1.25,
                   lab.size = 14,
                   order = model_names[-1]))
graphics.off()
# This is Figure S20
pdf("./figures/Fig_S20_forest_plots_hba1c_all_w_sens_0.8.pdf", width=12,height=4)
print(plot_forests(frame_for_plotting$sens_weight_0.8,
                   what=c("threshold", "sens","spec", "auc"), aspect.ratio = 1.25,
                   lab.size = 14,
                   order = model_names[-1]))
graphics.off()

################################ COMPARISON OF MODELS
ci_width_auc = frame_for_plotting$sens_weight_0.5$AUC_0.975 -
  frame_for_plotting$sens_weight_0.5$AUC_0.025
ci_width_sens = frame_for_plotting$sens_weight_0.5$sens_0.975 -
  frame_for_plotting$sens_weight_0.5$sens_0.025
ci_width_spec = frame_for_plotting$sens_weight_0.5$spec_0.975 -
  frame_for_plotting$sens_weight_0.5$spec_0.025

widths = data.frame(model=frame_for_plotting$sens_weight_0.5[,1],
                    ci_width_sens,ci_width_spec,ci_width_auc)
widths[,2:4] = round(widths[,2:4],3)
widths
median(widths$ci_width_auc)

## additionally (application HbA1c): adjust point estimates by bias
c(0.844,0.831,0.813,0.824,0.859,0.799,0.773,0.844,0.832,0.761,0.849) -
  s_AUC$summ[s_AUC$summ$stat=="bias","est"][c(1,3,2,10,4,7,8,6,11,9,5)]
