# Supplementary material for: Comparison of Different Methods for the Meta‐Analysis of Diagnostic Test Accuracy Studies—A Simulation Study
Source: Biom J. 2026 Jul 2;68(4):e70147. doi: 10.1002/bimj.70147 (PMC13329219; doi:10.1002/bimj.70147)
Supplement: Supplementary file 3 — Supporting File 3: bimj70147‐sup‐0003‐simstudy_code.zip. [file BIMJ-68-e70147-s001.zip › applications/hba1c/hba1c_bootstrap_results_sens_weight_0.2.csv]

model_id	threshold_0.025	median_threshold	threshold_0.975	sens_0.025	median_sens	sens_0.975	spec_0.025	median_spec	spec_0.975	AUC_0.025	median_AUC	AUC_0.975
moses1993lm	NA	NA	NA	0.383213442785227	0.468742559660105	0.542263188327039	0.91	0.93	0.96	0.811660509060527	0.842993418887645	0.869009274249394
reitsma2005lmm	NA	NA	NA	0.67480517304605	0.720701144863402	0.771246844694632	0.75977062290043	0.81050657990508	0.845684816187598	0.799999129018891	0.831917820320276	0.857365568966041
chu2006glmm	NA	NA	NA	0.679708448980353	0.727473833758281	0.779480930752986	0.761039797174665	0.811977891733185	0.847132530928711	0.731898401909238	0.811700804824466	0.850081706258596
holling2012lehmann	NA	NA	NA	0.628293986330377	0.659279544909096	0.69421597769844	0.83932	0.85928	0.87924	0.797335122910789	0.824424802560864	0.852371314861209
nikoloulopoulos2015bivariate	NA	NA	NA	0.662431405184619	0.710620052944421	0.767365025369773	0.651742086980924	0.776446931643176	0.838051348256879	0.776907800854532	0.847822177411952	0.893629180406083
steinhauser2016logitlmm	6.08942942942943	6.22871871871872	6.41332457457457	0.366621610010293	0.434943272802954	0.498214481576671	0.946356849290126	0.960415794146871	0.967465209528453	0.771164504093305	0.803453225513331	0.840236571120481
martinez2017np	NA	NA	NA	0.244356613641087	0.332845649703271	0.41204204380745	0.936936936936937	0.950950950950951	0.95995995995996	0.745812450952145	0.774047587324335	0.799488443006215
hoyer2018glmm	6.07100575575576	6.18987987987988	6.34204804804805	0.439268875076084	0.508349683567592	0.577184724689999	0.949199188476885	0.956042248803764	0.964713085422765	0.813843081947035	0.843108161789254	0.875048272020851
hoyer2018weibullaft	6.06	6.32	6.63	0.3095693114	0.4573078643	0.5958519321	0.972599525	0.9809063455	0.9867060889	0.7519904221	0.8074432495	0.8663785114
froemke2022np	6.1	6.4	7.6	0.00350541330586993	0.386081442229984	0.575871681905356	0.886675630552644	0.926964388150681	1	0.730795821060254	0.764247008906047	0.799423462840636
stoye2024cloglog	5.5	5.6	5.7	0.378902418959639	0.504103722947831	0.612428775425996	0.959469824921258	0.976250434666679	0.988743917401153	0.814908183809476	0.847115409375609	0.882589389346912
