# Supplementary material for: Comparison of Different Methods for the Meta‐Analysis of Diagnostic Test Accuracy Studies—A Simulation Study
Source: Biom J. 2026 Jul 2;68(4):e70147. doi: 10.1002/bimj.70147 (PMC13329219; doi:10.1002/bimj.70147)
Supplement: Supplementary file 3 — Supporting File 3: bimj70147‐sup‐0003‐simstudy_code.zip. [file BIMJ-68-e70147-s001.zip › applications/hba1c/hba1c_orig.csv]

study	threshold	TP	TN	FP	FN	D	H
1	5.9	574	1389	682	262	836	2071
2	5.7	489	6966	1774	146	635	8740
3	6.2	36	998	95	13	49	1093
4	6	16	147	10	25	41	157
5	6.1	644	1217	286	151	795	1503
6	5.6	176	1286	768	102	278	2054
7	6.1	72	258	46	16	88	304
8	5.3	89	1382	302	26	115	1684
9	6	181	3877	1988	71	252	5865
10	5.7	43	389	62	11	54	451
11	5.5	610	3358	1692	285	895	5050
12	5.7	184	5265	638	154	338	5903
13	5.8	58	204	129	23	81	333
14	5.5	195	969	718	100	295	1687
15	5.7	74	3660	1156	40	114	4816
16	5.7	145	4719	1107	41	186	5826
17	5.7	61	2954	738	31	92	3692
18	5.7	21	284	36	43	64	320
19	5.2	42	814	318	15	57	1132
20	5.5	392	5015	1130	267	659	6145
21	5.5	187	8562	1112	181	368	9674
22	5.8	9	395	37	8	17	432
23	5.7	88	265	39	76	164	304
24	6.1	22	129	35	22	44	164
25	6.6	79	217	665	1	80	882
26	6.9	114	203	20	64	178	223
27	5.9	135	592	96	43	178	688
28	5.5	575	980	1270	52	627	2250
29	6.1	23	109	5	7	30	114
30	6	424	2112	121	192	616	2233
31	5.7	338	4060	2376	29	367	6436
32	6.4	50	40	4	14	64	44
33	5.6	52	79	37	13	65	116
34	6	100	381	108	12	112	489
35	6.2	17	79	11	4	21	90
36	5.9	25	243	45	2	27	288
37	5.9	12	268	25	2	14	293
38	5.9	13	260	35	6	19	295
