# Supplementary material for: Comparison of Different Methods for the Meta‐Analysis of Diagnostic Test Accuracy Studies—A Simulation Study
Source: Biom J. 2026 Jul 2;68(4):e70147. doi: 10.1002/bimj.70147 (PMC13329219; doi:10.1002/bimj.70147)
Supplement: Supplementary file 3 — Supporting File 3: bimj70147‐sup‐0003‐simstudy_code.zip. [file BIMJ-68-e70147-s001.zip › applications/weibull_aft/bootstrap_CI_weibull.sas]

* version: 2025-08-17;
* Bootstrap data is computed in R;


%macro MultipleThresholds(dataset=, lowestvalue=, highestvalue=, tech=nrridg, qpoints=, numrep=);

DM 'output; CLEAR;';
DM 'log; CLEAR;';
PROC DATAsets lib = work kill nolist memtype=DATA;
QUIT;

* read in data from csv file;
%let data_path = %sysfunc(cat(&dataset.,.csv));
data bootout;
	infile "&data_path."
		dsd delimiter=',' firstobs=2;
	input study threshold TP TN FP FN D H replicate;
	study_int = input(study, comma32.); 
	threshold_int = input(threshold, comma32.);
	drop study threshold;
	rename H = G;
	rename D = K;
	rename study_int = study;
	rename threshold_int = threshold;
run;

*********************** Weibull-AFT ********************************;

         options notes; ods results on;

         %macro ODSOff();  ods graphics off; ods exclude all; ods noresults; %mend;
         %macro ODSOn();   ods graphics on;  ods exclude none; ods results; %mend;
         %odson();


	     data sensspec;
		      set bootout;
			  by replicate;
	     run;

         * One more record per study for interval censoring;
         proc sort data=sensspec;	by replicate study threshold;run;
         data sensspec;
	          set sensspec;
	          by replicate study threshold;
	          output;
	          if last.study then do; 
		      output; 
	     end;
         run;

         * Define lower and upper bound for interval censoring; 
         data events01;
	          set sensspec;
		      by  replicate study threshold;
		      dummy = 1;
	          lowerB = lag(threshold);
	          upperB = threshold;
	          * First fourfold table per study is left-censored; 
	          if first.study then lowerB = .;
	          * Last fourfold table per study is right-censored;
	          if last.study then upperB = .;
	 
	          lagthres = lag(threshold); lagFN = lag(FN); lagTN = lag(TN);

	        * Number of events for first interval (left-censored, ctype=1);
	          if lowerB = . then do; 
		          events1 = FN; events0 = G-FP;              ctype = 1; 
		          lthresmean0 = (log(threshold)+log(&lowestvalue))/2; lthresmean1 = (log(threshold)+log(&lowestvalue))/2;
	          end;
	
        	* Number of events for last interval (right-censored, ctype=3);
	          if upperB = . then do; 
		         events1 = TP; events0 = G-lagTN; ctype = 3; 
		         lthresmean0 = (log(&highestvalue)+log(threshold))/2; lthresmean1 = (log(&highestvalue)+log(threshold))/2;
	          end;

           	* Number of events between first and last (interval-censored, ctype=2); 
	          if lowerB ne . and upperB ne . then do; 
		         events1 = FN-lagFN; events0 = TN-lagTN; ctype = 2;
		         lthresmean0 = (log(threshold)+log(lagthres))/2;        lthresmean1 = (log(threshold)+log(lagthres))/2;
	          end;	

	          drop lagFN lagTN;
          run;

          * Define pseudo observations for plots;
          data scoring;
               dummy=.;	
			   %if &dataset=hba1c_bootstrap_data %then %do;
					do lowerB = &lowestvalue to &highestvalue by 0.01;
			   		do replicate=1 to &numrep ;
		       		study = 100; 
		       		lowerB = round(lowerB, 0.01);
		       		output; 
               		end;
			   		end;
			   %end;
			   %if &dataset=hadsa_bootstrap_data %then %do;
					do lowerB = &lowestvalue to &highestvalue by 0.1;
			   		do replicate=1 to &numrep ;
		       		study = 100; 
		       		lowerB = round(lowerB, 0.01);
		       		output; 
               		end;
			   		end;
			   %end;	
          run;

		  proc sort data=scoring; by replicate; run;
		  proc sort data=events01; by replicate; run;

          data events01;
               set events01 scoring;
			   by replicate;
          run; 

          proc sort data=events01; 
	           by replicate study threshold ctype;
          run;

        * Explode Dataset;
          data explode_events1(keep = replicate lowerB upperB events1 study ctype dummy events);
	            set events01(where = (study <> 100));
	            do i=1 to events1; 
		           events = events1; 
		           output; 
	            end;
          run;

          data explode_events0(keep = replicate lowerB upperB events0 study ctype dummy events);
	           set events01(where = (study <> 100));
	           do i=1 to events0; 
	              events = events0; 
	           output; 
	           end;
          run; 


          *** Initial values random effects cov.matrix for PROC NLMIXED;

          * Mean test results;
		  ods listing close;
          proc means data=events01(where = (study <> 100));
	           var lthresmean0 / weight = events0;
	           var lthresmean1 / weight = events1;
	           by replicate study;
	           output out=meantest(drop = _type_ _freq_) mean(lthresmean0) = lmeantest0 mean(lthresmean1) = lmeantest1;
          run;

          * Estimate variances and covariances;
          proc corr data=meantest cov;
		  	   by replicate;
               var lmeantest0; with lmeantest1;
               ods output Cov = initcov(rename = (lmeantest0 = covu0u1) drop = variable) SimpleStats = initvar_(drop = sum min max);
          run;
		  ods listing;

          data initvar_; set initvar_; by replicate; s = stddev; run;

          proc transpose data=initvar_ out=initvar(rename=(col1 = su1 col2 = su0) drop = _name_);
	           var s;
			   by replicate;
          run;	


		  *** Generate initial values for the distribution parameters by a simple PROC LIFEREG step (no random effects);
		  %let d = WEIBULL; 	 %let distr = WB; %end;

      	  * initial values fixed effects;
       	  %do status=0 %to 1;
          	  %if &status. = 0 %then %do; %let DATA = explode_events0; %end;
	          %if &status. = 1 %then %do; %let DATA = explode_events1; %end;
	          %if %upcase(&distr.) eq WB %then %do;
                  proc lifereg data=&data;
				  	   by replicate;
       			       model(lowerB,upperB) = / d = &d.;
			           ods output ParameterEstimates = initfix&distr.&status._;
					   title"PROC LIFEREG, &DATA, &distr";
				  run;
			  %end;
          

	      proc transpose data=initfix&distr.&status._ out = initfix&distr.&status.(drop=_name_ col3 col4);
		       var estimate;
			   by replicate;
	      run;
		  %end;
      

	      * Final data set with initial values for proc nlmixed;
	      data pre_init&distr.01;
		       merge initfix&distr.0(rename=(col1=beta00 col2=lambda0)) initfix&distr.1(rename=(col1=beta01 col2=lambda1)) initvar initcov;
			   by replicate;
	      run;

		  data init&distr.01;
		  		set pre_init&distr.01(keep=replicate beta00 lambda0 beta01 lambda1 su1 su0 covu0u1);
		  run;


 	    
 	      ******* Estimate AFT models with PROC NLMIXED;
 	
  	      * WEIBULL: bivariate MIXED model with 2 random effects;
            proc nlmixed data=events01 tech=&tech qpoints=&qpoints;
			   by replicate;
  	           * Initial values from PROC LIFEREG; 
               parms / bydata data=initWB01; 

		       * Define log-likelihood function;
			   * beta=log(mu) und lambda=1/phi;
               * ... for non-diseased;
               randint0  = exp(-(beta00+u0));
   	           s_lowerB0 = exp(-(lowerB*randint0)**(1/lambda0));
               s_upperB0 = exp(-(upperB*randint0)**(1/lambda0));
   	           * ctype (censoring type): 1=left 2=interval 3=right;
               if ctype = 1 then llik0 = events0*log(max(1-s_upperB0, 1E-5));
               if ctype = 2 then llik0 = events0*log(max(s_lowerB0 - s_upperB0, 1E-5));
               if ctype = 3 then llik0 = events0*log(max(s_lowerB0, 1E-5));

		       * ... for diseased; 
               randint1  = exp(-(beta01+u1));
   	           s_lowerB1 = exp(-(lowerB*randint1)**(1/lambda1));
                s_upperB1 = exp(-(upperB*randint1)**(1/lambda1));
   	           * ctype (censoring type): 1=left 2=interval 3=right;
               if ctype = 1 then llik1 = events1*log(max(1-s_upperB1, 1E-5));
               if ctype = 2 then llik1 = events1*log(max(s_lowerB1-s_upperB1, 1E-5));
               if ctype = 3 then llik1 = events1*log(max(s_lowerB1, 1E-5));

   	           * Final log-likelihood function;
               llik = llik1 + llik0;

               model dummy ~ general(llik);
               random u0 u1 ~ normal([0,0],[su0*su0,covu0u1,su1*su1]) subject = study;

   	           ods output ParameterEstimates = parmestWB;

 		       * Compute survival curves;
		       predict exp(-(lowerB*exp(-(beta00)))**(1/lambda0)) out = survWB0(rename = (pred = FPR));
   	           predict exp(-(lowerB*exp(-(beta01)))**(1/lambda1)) out = survWB1(rename = (pred = TPR));
 		       estimate "Correlation WB" covu0u1/(su0*su1) ;

                  title "NLMIXED, Weibull AFT";
            run;

      %end;


  data SROC_wb;
	   merge survwb0(keep=replicate study lowerB fpr lower upper rename=(lower=lowerFPRwb upper=upperFPRwb)) survwb1(keep=replicate study lowerB tpr lower upper rename=(lower=lowerTPRwb upper=upperTPRwb));
	   by replicate study lowerB;
	   fpr_wb=fpr; tpr_wb=tpr; tnr=1-fpr; upperTNRwb=1-lowerFPRwb; lowerTNRwb=1-upperFPRwb;
	   if study ne 100 then delete;
	   keep replicate study lowerB fpr_wb tpr_wb tnr tpr lowerTPRwb upperTPRwb lowerTNRwb upperTNRwb lowerFPRwb upperFPRwb;
  run; 

  data SROC_all;
	   set SROC_wb;
	   by replicate study lowerB;
	   n=_N_;
  run;

  proc sort data=SROC_all;
       by replicate fpr_wb n;
  run;

  data AUC_AFT;
  	   set SROC_all;
	   by replicate fpr_wb;
	   lagSensWB = lag(tpr_wb);
	   lagFPFWB = lag(fpr_wb);
	   if lagSensWB = . then lagSensWB = 0;
	   if FIRST.Replicate then lagSensWB = 0;
	   if lagFPFWB = . then lagFPFWB = 0;
	   if FIRST.Replicate then lagFPFWB = 0;
	   trapezWB = (fpr_wb-lagFPFWB)*(tpr_wb+lagSensWB)*0.5;
	   tnr_wb = 1-fpr_wb;
	   output;
  run;

  * prepare youden-index datasets;
  data sens_spec_opt_tr_20;
  	   set AUC_AFT;
	   by replicate fpr_wb;
	   youden_index = 2*(0.2*tpr_wb+0.8*tnr_wb)-1;
  run;
  proc sort data=sens_spec_opt_tr_20;
  	   by replicate descending youden_index;
  run;

  data sens_spec_opt_tr_50;
  	   set AUC_AFT;
	   by replicate fpr_wb;
	   youden_index = 2*(0.5*tpr_wb+0.5*tnr_wb)-1;
  run;
  proc sort data=sens_spec_opt_tr_50;
  	   by replicate descending youden_index;
  run;

  data sens_spec_opt_tr_80;
  	   set AUC_AFT;
	   by replicate fpr_wb;
	   youden_index = 2*(0.8*tpr_wb+0.2*tnr_wb)-1;
  run;
  proc sort data=sens_spec_opt_tr_80;
  	   by replicate descending youden_index;
  run;

  * get row with optimal youden index, sens_weight=0.2;
  data opt_tr_row_20;
  	   set sens_spec_opt_tr_20;
  	   by replicate;
  	   if first.replicate;
  run;

  proc print data=opt_tr_row_20;
  run;

  proc sql;
  	   create table AUC_WB as select distinct sum(trapezWB) as AUC_Weibull from AUC_AFT group by replicate;
  quit;

  proc sql;
  	   create table sens_opt_WB_w_20 as select tpr_wb as sens_Weibull from opt_tr_row_20 group by replicate;
  quit;

  proc sql;
  	   create table spec_opt_WB_w_20 as select tnr_wb as spec_Weibull from opt_tr_row_20 group by replicate;
  quit;

  proc sql;
  	   create table opt_tr_w_20 as select lowerB as threshold from opt_tr_row_20 group by replicate;
  quit;

  proc univariate data=AUC_WB;
  	   var AUC_Weibull;
       output out=outc_WB pctlpts=2.5,50,97.5 pctlpre=count percent;
  run;

  proc univariate data=sens_opt_WB_w_20;
       var sens_Weibull;
	   output out=sens_ci_wb_w_20 pctlpts=2.5,50,97.5 pctlpre=count percent;
  run;

  proc univariate data=spec_opt_WB_w_20;
       var spec_Weibull;
	   output out=spec_ci_wb_w_20 pctlpts=2.5,50,97.5 pctlpre=count percent;
  run;

  proc univariate data=opt_tr_w_20;
       var threshold;
	   output out=threshold_ci_wb_w_20 pctlpts=2.5,50,97.5 pctlpre=count percent;
  run;

* get row with optimal youden index, sens_weight=0.5;
  data opt_tr_row_50;
  	   set sens_spec_opt_tr_50;
  	   by replicate;
  	   if first.replicate;
  run;

  proc print data=opt_tr_row_50;
  run;

  proc sql;
  	   create table sens_opt_WB_w_50 as select tpr_wb as sens_Weibull from opt_tr_row_50 group by replicate;
  quit;

  proc sql;
  	   create table spec_opt_WB_w_50 as select tnr_wb as spec_Weibull from opt_tr_row_50 group by replicate;
  quit;

  proc sql;
  	   create table opt_tr_w_50 as select lowerB as threshold from opt_tr_row_50 group by replicate;
  quit;

  proc univariate data=sens_opt_WB_w_50;
       var sens_Weibull;
	   output out=sens_ci_wb_w_50 pctlpts=2.5,50,97.5 pctlpre=count percent;
  run;

  proc univariate data=spec_opt_WB_w_50;
       var spec_Weibull;
	   output out=spec_ci_wb_w_50 pctlpts=2.5,50,97.5 pctlpre=count percent;
  run;

  proc univariate data=opt_tr_w_50;
       var threshold;
	   output out=threshold_ci_wb_w_50 pctlpts=2.5,50,97.5 pctlpre=count percent;
  run;

  * get row with optimal youden index, sens_weight=0.8;
  data opt_tr_row_80;
  	   set sens_spec_opt_tr_80;
  	   by replicate;
  	   if first.replicate;
  run;

  proc print data=opt_tr_row_80;
  run;

  proc sql;
  	   create table sens_opt_WB_w_80 as select tpr_wb as sens_Weibull from opt_tr_row_80 group by replicate;
  quit;

  proc sql;
  	   create table spec_opt_WB_w_80 as select tnr_wb as spec_Weibull from opt_tr_row_80 group by replicate;
  quit;

  proc sql;
  	   create table opt_tr_w_80 as select lowerB as threshold from opt_tr_row_80 group by replicate;
  quit;

  proc univariate data=sens_opt_WB_w_80;
       var sens_Weibull;
	   output out=sens_ci_wb_w_80 pctlpts=2.5,50,97.5 pctlpre=count percent;
  run;

  proc univariate data=spec_opt_WB_w_80;
       var spec_Weibull;
	   output out=spec_ci_wb_w_80 pctlpts=2.5,50,97.5 pctlpre=count percent;
  run;

  proc univariate data=opt_tr_w_80;
       var threshold;
	   output out=threshold_ci_wb_w_80 pctlpts=2.5,50,97.5 pctlpre=count percent;
  run;

 
  ************** print CIs ***************;
  proc print data=outc_WB noobs; title"AUC Weibull"; run;
  proc print data=sens_ci_wb_w_20 noobs; title"Sensitivity Weibull (sens_weight=0.2)"; run;
  proc print data=spec_ci_wb_w_20 noobs; title"Specificity Weibull (sens_weight=0.2)"; run;
  proc print data=threshold_ci_wb_w_20 noobs; title"Optimal threshold Weibull (sens_weight=0.2)"; run;
  proc print data=sens_ci_wb_w_50 noobs; title"Sensitivity Weibull (sens_weight=0.5)"; run;
  proc print data=spec_ci_wb_w_50 noobs; title"Specificity Weibull (sens_weight=0.5)"; run;
  proc print data=threshold_ci_wb_w_50 noobs; title"Optimal threshold Weibull (sens_weight=0.5)"; run;
  proc print data=sens_ci_wb_w_80 noobs; title"Sensitivity Weibull (sens_weight=0.8)"; run;
  proc print data=spec_ci_wb_w_80 noobs; title"Specificity Weibull (sens_weight=0.8)"; run;
  proc print data=threshold_ci_wb_w_80 noobs; title"Optimal threshold Weibull (sens_weight=0.8)"; run;

  * save CIs;
  %let auc_name = %sysfunc(cat(&dataset.,_boot_ci_auc,.csv));
	proc export data = outc_WB
		outfile = "&auc_name"
		DBMS = DLM REPLACE;
		DELIMITER =',';
	run;

  %let sens_name_20 = %sysfunc(cat(&dataset.,_boot_ci_sens_w_20,.csv));
	proc export data = sens_ci_wb_w_20
		outfile = "&sens_name_20"
		DBMS = DLM REPLACE;
		DELIMITER =',';
	run;

  %let spec_name_20 = %sysfunc(cat(&dataset.,_boot_ci_spec_w_20,.csv));
	proc export data = spec_ci_wb_w_20
		outfile = "&spec_name_20"
		DBMS = DLM REPLACE;
		DELIMITER =',';
	run;

  %let tr_name_20 = %sysfunc(cat(&dataset.,_boot_ci_tr_w_20,.csv));
	proc export data = threshold_ci_wb_w_20
		outfile = "&tr_name_20"
		DBMS = DLM REPLACE;
		DELIMITER =',';
	run;

  %let sens_name_50 = %sysfunc(cat(&dataset.,_boot_ci_sens_w_50,.csv));
	proc export data = sens_ci_wb_w_50
		outfile = "&sens_name_50"
		DBMS = DLM REPLACE;
		DELIMITER =',';
	run;

  %let spec_name_50 = %sysfunc(cat(&dataset.,_boot_ci_spec_w_50,.csv));
	proc export data = spec_ci_wb_w_50
		outfile = "&spec_name_50"
		DBMS = DLM REPLACE;
		DELIMITER =',';
	run;

  %let tr_name_50 = %sysfunc(cat(&dataset.,_boot_ci_tr_w_50,.csv));
	proc export data = threshold_ci_wb_w_50
		outfile = "&tr_name_50"
		DBMS = DLM REPLACE;
		DELIMITER =',';
	run;

  %let sens_name_80 = %sysfunc(cat(&dataset.,_boot_ci_sens_w_80,.csv));
	proc export data = sens_ci_wb_w_80
		outfile = "&sens_name_80"
		DBMS = DLM REPLACE;
		DELIMITER =',';
	run;

  %let spec_name_80 = %sysfunc(cat(&dataset.,_boot_ci_spec_w_80,.csv));
	proc export data = spec_ci_wb_w_80
		outfile = "&spec_name_80"
		DBMS = DLM REPLACE;
		DELIMITER =',';
	run;

  %let tr_name_80 = %sysfunc(cat(&dataset.,_boot_ci_tr_w_80,.csv));
	proc export data = threshold_ci_wb_w_80
		outfile = "&tr_name_80"
		DBMS = DLM REPLACE;
		DELIMITER =',';
	run;


  %mend MultipleThresholds;


%MultipleThresholds(dataset=hba1c_bootstrap_data, lowestvalue=2,highestvalue=10,tech=nrridg,qpoints=10, numrep=1000);
%MultipleThresholds(dataset=hadsa_bootstrap_data, lowestvalue=0.1,highestvalue=21,tech=nrridg,qpoints=10, numrep=1000);
