# Supplementary material for: Comparison of Different Methods for the Meta‐Analysis of Diagnostic Test Accuracy Studies—A Simulation Study
Source: Biom J. 2026 Jul 2;68(4):e70147. doi: 10.1002/bimj.70147 (PMC13329219; doi:10.1002/bimj.70147)
Supplement: Supplementary file 3 — Supporting File 3: bimj70147‐sup‐0003‐simstudy_code.zip. [file BIMJ-68-e70147-s001.zip › applications/weibull_aft/fit_weibull_aft.sas]

*fit Weibull AFT to preprocessed data stored in data_pre_wbaft.csv;

%macro simsurvroc(path=, save=, clearwork=); 

DM 'output; CLEAR;';
DM 'log; CLEAR;';

options nonotes;
ods results off;

%macro ODSOff();
ods graphics off;
ods exclude all;
ods noresults;
%mend;

%macro ODSOn();
ods graphics on;
ods exclude none;
ods results;
%mend;

%odsoff();
*%odson();

*options nonotes nosource nosource2;

%if &clearwork. = 1 %then %do;
PROC DATAsets lib = work kill nolist memtype=DATA;
QUIT;
%end;

********;
******** read in data;
********;
%let data_path = %sysfunc(cat(&path.,.csv));
data sensspec_unordered;
	infile "&data_path."
		dsd delimiter=',' firstobs=2;
	input study cut cutcount numcut TN FP N0 TNR $ FPR $ TP FN N1 TPR $ FNR $;
	* substitute all NA in TNR, FPR, TPR, FNR with 0 (NAs can occur if there are 0 positive or negative subjects
	  in a study. Then TNR,FPR,FNR,FTR can evaluate to NA (because 0 in denominator);
  	if TNR ne "NA" then variable = input(TNR, best15.);
	if FPR ne "NA" then variable = input(FPR, best15.);
	if TPR ne "NA" then variable = input(TPR, best15.);
	if FNR ne "NA" then variable = input(FNR, best15.);
	study_int = input(study, comma32.); 
	cut_int = input(cut, comma32.);
	drop study;
	drop cut;
	rename study_int = study;
	rename cut_int = cut;
run;

* re-order;
data sensspec;
	retain study cut;
	set sensspec_unordered;
run;

************************************************************;
************** STEP 2: ESTIMATE AFT MODELS *****************;
************************************************************;

PROC SORT DATA = sensspec;
	by study cut;
RUN;

* one more record per study for interval censoring;
DATA sensspec;
	set sensspec;
	by study cut;
	output;
	if last.study then do;
		output;
	end;
RUN;

* define cutoff points for evaluation;
%if &path=hba1c_data_pre_wbaft %then %do;
	%let numcuteval=401; *number of cutoff points for evaluation;
%end;
%if &path=gad_data_pre_wbaft %then %do;
	%let numcuteval=21; *number of cutoff points for evaluation;
%end;

* define lower and upper bound for interval censoring;
DATA events01;
	dummy = 1;
	set sensspec;
	by study cut;

	lowerB = lag(cut);
	upperB = cut;
  * first fourfold table per study is left-censored;
	if first.study then lowerB = .;
  * last fourfold table per study is right-censored;
	if last.study then upperB = .;

	lagcut = lag(cut);
	lagFN = lag(FN);
	lagTN = lag(TN);
  * number of events in first interval (left-censored, ctype=1), lower limit: 2;
	if lowerB = . then do;
		events0 = N0-FP;
		events1 = FN;
		ctype = 1;
		lcutmean0 = (log(cut)+log(2))/2;
	end;
  * number of events inlast interval (right-censored, ctype=3), upper limit: 10;
	if upperB = . then do;
		events0 = N0-lagTN;
		events1 = TP;
		ctype = 3;
		lcutmean0 = (log(10)+log(cut))/2;
	end;
  * number of events between first and last interval (interval-censored, ctype=2);
	if lowerB <> . and upperB <> . then do;
		events0 = TN-lagTN;
		events1 = FN-lagFN;
		ctype = 2;
		lcutmean0 = (log(cut)+log(lagcut))/2;
	end;
	lcutmean1 = lcutmean0;
	drop lagFN lagTN;
RUN;

data cuts;
	%if &path=hba1c_data_pre_wbaft %then %do;
	do cut = 4 to 8 by 0.01;
	%end;
	%if &path=gad_data_pre_wbaft %then %do;
	do cut = 1 to 21 by 1;
	%end;
	output; end;
run;


* Cutoff points for evaluation;
DATA evalcut;
	set cuts;
	study = 100;
RUN;

DATA events01;
	set events01 evalcut;
RUN;

PROC SORT DATA = events01;
	by study cut ctype;
RUN;

***************************************************************;
** initial values random effects cov.matrix for PROC NLMIXED **;
***************************************************************;

* estimate mean test results;
PROC MEANS DATA = events01(where = (study <> 100));
	var lcutmean0 / weight = events0;
	var lcutmean1 / weight = events1;
	by study;
	output out = meantest(drop=_type_ _FREQ_)
		mean(lcutmean0) = lmeantest0
		mean(lcutmean1) = lmeantest1;
RUN;

%let d = WEIBULL;   %let distr = WB; %end;


******************************************************************;
************* estimate model with proc nlmixed *******************;
******************************************************************;

* WEIBULL: bivariate MIXED model with 2 random effects;
	%if (%upcase(&distr) eq WB) %then %do;

	PROC NLMIXED DATA = events01;
	  * initial values from PROC LIFEREG;
	%if &path=hba1c_data_pre_wbaft %then %do;
		parms beta00=1.717 lambda0=0.0963 su0=0.155
			  beta01=1.8717 lambda1=0.1194 su1=0.128
			  covu0u1=0.008;
	%end;
	%if &path=gad_data_pre_wbaft %then %do;
		parms beta00=1.667 lambda0=0.894 su0=0.323
			  beta01=2.589 lambda1=0.378 su1=0.199
			  covu0u1=0.047;
	%end;

	  * define log-likelihood function;
	  * ... for non-diseased;
		randint0 = exp(-(beta00+u0));
		s_lowerB0 = exp(-(lowerB*randint0)**(1/lambda0));
		s_upperB0 = exp(-(upperB*randint0)**(1/lambda0));
	  * ctype (censoring type): 1=left 2=interval 3=right;
		if ctype = 1 then llik0 = events0*log(max(1-s_upperB0, 1E-5));
		if ctype = 2 then llik0 = events0*log(max(s_lowerB0 - s_upperB0, 1E-5));
		if ctype = 3 then llik0 = events0*log(max(s_lowerB0, 1E-5));
	  * ... for diseased;
		randint1 = exp(-(beta01+u1));
		s_lowerB1 = exp(-(lowerB*randint1)**(1/lambda1));
		s_upperB1 = exp(-(upperB*randint1)**(1/lambda1));
	  * ctype (censoring type): 1=left 2=interval 3=right;
		if ctype = 1 then llik1 = events1*log(max(1-s_upperB1, 1E-5));
		if ctype = 2 then llik1 = events1*log(max(s_lowerB1-s_upperB1, 1E-5));
		if ctype = 3 then llik1 = events1*log(max(s_lowerB1, 1E-5));
	  * link lliks;
		llik = llik0 + llik1;
		model dummy ~ general(llik);
		random u0 u1 ~ normal([0,0],[su0*su0,covu0u1,su1*su1]) subject = study;

		ods output ParameterEstimates = parmestWB
				   ConvergenceStatus = convWB;

	  * Compute survival curves;
		predict exp(-(cut*exp(-(beta00)))**(1/lambda0)) out = survWB0;
		predict exp(-(cut*exp(-(beta01)))**(1/lambda1)) out = survWB1;
	RUN;

%end;

* output results;

  * sens;
	DATA eval&distr.1;
		set surv&distr.1(rename = (pred = sens lower = lowersens upper = uppersens)
						 where = (study = 100));
		varsens = stderrpred**2;
		keep study sens lowersens uppersens cut varsens;
	RUN;
  * spec;
	DATA eval&distr.0;
		set surv&distr.0(where = (study = 100));
		spec = 1-pred;
		varspec = stderrpred**2;
		lowerspec = 1-upper;
		upperspec = 1-lower;
		keep study spec lowerspec upperspec cut varspec;
	RUN;
	
	%let parm_path = %sysfunc(cat(&path,_est_pars.csv));

	proc export data = Parmestwb
		outfile = "&parm_path."
		DBMS = DLM REPLACE;
		DELIMITER =',';
	run;


%ODSOn();

options notes;
ods results on;

%mend simsurvroc;


%simsurvroc(path=hba1c_data_pre_wbaft, save=1, clearwork=1);
%simsurvroc(path=hadsa_data_pre_wbaft, save=1, clearwork=1);
