# Supplementary material for: Comparison of Different Methods for the Meta‐Analysis of Diagnostic Test Accuracy Studies—A Simulation Study
Source: Biom J. 2026 Jul 2;68(4):e70147. doi: 10.1002/bimj.70147 (PMC13329219; doi:10.1002/bimj.70147)
Supplement: Supplementary file 3 — Supporting File 3: bimj70147‐sup‐0003‐simstudy_code.zip. [file BIMJ-68-e70147-s001.zip › applications/weibull_aft/hadsa_bootstrap_data.csv]

study	threshold	TP	TN	FP	FN	D	H	replicate
1	7	15	61	11	1	16	72	1
2	1	36	8	56	0	36	64	1
2	2	36	13	51	0	36	64	1
2	3	36	22	42	0	36	64	1
2	4	35	24	40	1	36	64	1
2	5	33	27	37	3	36	64	1
2	6	32	32	32	4	36	64	1
2	7	29	40	24	7	36	64	1
2	8	27	44	20	9	36	64	1
2	9	25	49	15	11	36	64	1
2	10	22	55	9	14	36	64	1
2	11	21	56	8	15	36	64	1
2	12	19	59	5	17	36	64	1
2	13	15	62	2	21	36	64	1
2	14	12	62	2	24	36	64	1
2	15	11	63	1	25	36	64	1
2	16	8	64	0	28	36	64	1
2	17	6	64	0	30	36	64	1
2	18	3	64	0	33	36	64	1
2	19	2	64	0	34	36	64	1
2	20	2	64	0	34	36	64	1
2	21	1	64	0	35	36	64	1
3	1	28	8	113	0	28	121	1
3	2	27	17	104	1	28	121	1
3	3	27	25	96	1	28	121	1
3	4	27	36	85	1	28	121	1
3	5	25	42	79	3	28	121	1
3	6	25	50	71	3	28	121	1
3	7	24	68	53	4	28	121	1
3	8	23	83	38	5	28	121	1
3	9	20	96	25	8	28	121	1
3	10	13	104	17	15	28	121	1
3	11	8	109	12	20	28	121	1
3	12	8	111	10	20	28	121	1
3	13	6	115	6	22	28	121	1
3	14	5	116	5	23	28	121	1
3	15	3	120	1	25	28	121	1
3	16	2	120	1	26	28	121	1
3	17	1	121	0	27	28	121	1
4	6	28	78	25	7	35	103	1
4	8	24	85	18	11	35	103	1
5	10	4	60	0	1	5	60	1
6	1	59	10	281	0	59	291	1
6	2	58	30	261	1	59	291	1
6	3	57	57	234	2	59	291	1
6	4	55	86	205	4	59	291	1
6	5	52	118	173	7	59	291	1
6	6	48	148	143	11	59	291	1
6	7	48	182	109	11	59	291	1
6	8	43	198	93	16	59	291	1
6	9	39	219	72	20	59	291	1
6	10	36	247	44	23	59	291	1
6	11	33	261	30	26	59	291	1
6	12	30	271	20	29	59	291	1
6	13	20	280	11	39	59	291	1
6	14	13	284	7	46	59	291	1
6	15	8	290	1	51	59	291	1
6	16	7	290	1	52	59	291	1
6	17	3	291	0	56	59	291	1
6	20	1	291	0	58	59	291	1
6	21	0	291	0	59	59	291	1
7	1	5	5	76	0	5	81	1
7	2	5	8	73	0	5	81	1
7	3	5	19	62	0	5	81	1
7	4	5	26	55	0	5	81	1
7	5	5	37	44	0	5	81	1
7	6	5	43	38	0	5	81	1
7	7	4	49	32	1	5	81	1
7	8	4	56	25	1	5	81	1
7	9	4	60	21	1	5	81	1
7	10	3	63	18	2	5	81	1
7	11	2	68	13	3	5	81	1
7	12	2	74	7	3	5	81	1
7	13	2	77	4	3	5	81	1
7	14	2	80	1	3	5	81	1
7	17	2	81	0	3	5	81	1
8	1	244	101	1791	5	249	1892	1
8	2	240	238	1654	9	249	1892	1
8	3	228	408	1484	21	249	1892	1
8	4	217	594	1298	32	249	1892	1
8	5	209	780	1112	40	249	1892	1
8	6	197	964	928	52	249	1892	1
8	7	163	1268	624	86	249	1892	1
8	8	137	1417	475	112	249	1892	1
8	9	111	1544	348	138	249	1892	1
8	10	91	1630	262	158	249	1892	1
8	11	79	1703	189	170	249	1892	1
8	12	60	1764	128	189	249	1892	1
8	13	45	1809	83	204	249	1892	1
8	14	29	1843	49	220	249	1892	1
8	15	21	1860	32	228	249	1892	1
8	16	11	1871	21	238	249	1892	1
8	17	6	1884	8	243	249	1892	1
8	18	3	1889	3	246	249	1892	1
8	19	3	1889	3	246	249	1892	1
8	20	1	1891	1	248	249	1892	1
8	21	1	1892	0	248	249	1892	1
9	8	5	59	29	2	7	88	1
10	1	59	10	281	0	59	291	1
10	2	58	30	261	1	59	291	1
10	3	57	57	234	2	59	291	1
10	4	55	86	205	4	59	291	1
10	5	52	118	173	7	59	291	1
10	6	48	148	143	11	59	291	1
10	7	48	182	109	11	59	291	1
10	8	43	198	93	16	59	291	1
10	9	39	219	72	20	59	291	1
10	10	36	247	44	23	59	291	1
10	11	33	261	30	26	59	291	1
10	12	30	271	20	29	59	291	1
10	13	20	280	11	39	59	291	1
10	14	13	284	7	46	59	291	1
10	15	8	290	1	51	59	291	1
10	16	7	290	1	52	59	291	1
10	17	3	291	0	56	59	291	1
10	20	1	291	0	58	59	291	1
10	21	0	291	0	59	59	291	1
11	1	24	38	158	0	24	196	1
11	2	23	63	133	1	24	196	1
11	3	22	85	111	2	24	196	1
11	4	22	109	87	2	24	196	1
11	5	21	128	68	3	24	196	1
11	6	19	145	51	5	24	196	1
11	7	18	155	41	6	24	196	1
11	8	15	168	28	9	24	196	1
11	9	13	171	25	11	24	196	1
11	10	11	177	19	13	24	196	1
11	11	11	184	12	13	24	196	1
11	12	8	187	9	16	24	196	1
11	13	7	189	7	17	24	196	1
11	14	3	190	6	21	24	196	1
11	15	1	192	4	23	24	196	1
11	16	1	193	3	23	24	196	1
11	17	1	195	1	23	24	196	1
11	20	0	195	1	24	24	196	1
11	21	0	196	0	24	24	196	1
12	11	2	47	4	4	6	51	1
13	1	244	101	1791	5	249	1892	1
13	2	240	238	1654	9	249	1892	1
13	3	228	408	1484	21	249	1892	1
13	4	217	594	1298	32	249	1892	1
13	5	209	780	1112	40	249	1892	1
13	6	197	964	928	52	249	1892	1
13	7	163	1268	624	86	249	1892	1
13	8	137	1417	475	112	249	1892	1
13	9	111	1544	348	138	249	1892	1
13	10	91	1630	262	158	249	1892	1
13	11	79	1703	189	170	249	1892	1
13	12	60	1764	128	189	249	1892	1
13	13	45	1809	83	204	249	1892	1
13	14	29	1843	49	220	249	1892	1
13	15	21	1860	32	228	249	1892	1
13	16	11	1871	21	238	249	1892	1
13	17	6	1884	8	243	249	1892	1
13	18	3	1889	3	246	249	1892	1
13	19	3	1889	3	246	249	1892	1
13	20	1	1891	1	248	249	1892	1
13	21	1	1892	0	248	249	1892	1
14	1	450	67	2182	4	454	2249	1
14	2	449	148	2101	5	454	2249	1
14	3	447	272	1977	7	454	2249	1
14	4	436	441	1808	18	454	2249	1
14	5	426	623	1626	28	454	2249	1
14	6	411	872	1377	43	454	2249	1
14	7	387	1096	1153	67	454	2249	1
14	8	357	1365	884	97	454	2249	1
14	9	326	1585	664	128	454	2249	1
14	10	290	1740	509	164	454	2249	1
14	11	247	1858	391	207	454	2249	1
14	12	210	1960	289	244	454	2249	1
14	13	170	2041	208	284	454	2249	1
14	14	127	2116	133	327	454	2249	1
14	15	88	2171	78	366	454	2249	1
14	16	53	2191	58	401	454	2249	1
14	17	39	2214	35	415	454	2249	1
14	18	30	2227	22	424	454	2249	1
14	19	21	2236	13	433	454	2249	1
14	20	8	2244	5	446	454	2249	1
14	21	4	2249	0	450	454	2249	1
15	1	24	18	59	0	24	77	1
15	2	23	32	45	1	24	77	1
15	3	23	42	35	1	24	77	1
15	4	20	50	27	4	24	77	1
15	5	19	55	22	5	24	77	1
15	7	17	64	13	7	24	77	1
15	8	12	69	8	12	24	77	1
15	9	9	73	4	15	24	77	1
15	10	8	74	3	16	24	77	1
15	11	8	76	1	16	24	77	1
15	12	6	76	1	18	24	77	1
15	13	6	76	1	18	24	77	1
16	1	13	12	80	0	13	92	1
16	2	13	25	67	0	13	92	1
16	3	13	34	58	0	13	92	1
16	4	13	40	52	0	13	92	1
16	5	13	48	44	0	13	92	1
16	6	12	55	37	1	13	92	1
16	7	11	63	29	2	13	92	1
16	8	9	74	18	4	13	92	1
16	9	7	80	12	6	13	92	1
16	10	5	83	9	8	13	92	1
16	11	5	85	7	8	13	92	1
16	12	3	87	5	10	13	92	1
16	13	1	88	4	12	13	92	1
16	14	1	89	3	12	13	92	1
17	1	25	1	26	0	25	27	1
17	2	25	9	18	0	25	27	1
17	3	24	10	17	1	25	27	1
17	4	24	16	11	1	25	27	1
17	5	24	16	11	1	25	27	1
17	6	22	18	9	3	25	27	1
17	7	20	19	8	5	25	27	1
17	8	20	19	8	5	25	27	1
17	9	18	21	6	7	25	27	1
17	10	17	21	6	8	25	27	1
17	11	14	22	5	11	25	27	1
17	12	13	24	3	12	25	27	1
17	13	9	25	2	16	25	27	1
17	14	6	25	2	19	25	27	1
17	15	6	26	1	19	25	27	1
17	16	5	27	0	20	25	27	1
17	17	3	27	0	22	25	27	1
17	18	3	27	0	22	25	27	1
17	19	0	27	0	25	25	27	1
17	20	0	27	0	25	25	27	1
17	21	0	27	0	25	25	27	1
18	1	10	7	128	0	10	135	1
18	2	10	16	119	0	10	135	1
18	3	10	27	108	0	10	135	1
18	4	10	45	90	0	10	135	1
18	5	10	73	62	0	10	135	1
18	6	9	85	50	1	10	135	1
18	7	9	103	32	1	10	135	1
18	8	8	115	20	2	10	135	1
18	9	8	120	15	2	10	135	1
18	10	5	124	11	5	10	135	1
18	11	3	128	7	7	10	135	1
18	12	1	130	5	9	10	135	1
18	13	1	132	3	9	10	135	1
18	14	0	132	3	10	10	135	1
18	15	0	133	2	10	10	135	1
19	8	5	59	29	2	7	88	1
20	1	78	2	325	0	78	327	1
20	2	78	15	312	0	78	327	1
20	3	77	34	293	1	78	327	1
20	4	76	78	249	2	78	327	1
20	5	74	107	220	4	78	327	1
20	6	71	137	190	7	78	327	1
20	7	63	169	158	15	78	327	1
20	8	60	195	132	18	78	327	1
20	9	52	222	105	26	78	327	1
20	10	44	242	85	34	78	327	1
20	11	38	260	67	40	78	327	1
20	12	27	284	43	51	78	327	1
20	13	23	297	30	55	78	327	1
20	14	20	310	17	58	78	327	1
20	15	14	313	14	64	78	327	1
20	16	8	318	9	70	78	327	1
20	17	4	321	6	74	78	327	1
20	18	4	323	4	74	78	327	1
20	19	1	326	1	77	78	327	1
21	1	24	18	59	0	24	77	1
21	2	23	32	45	1	24	77	1
21	3	23	42	35	1	24	77	1
21	4	20	50	27	4	24	77	1
21	5	19	55	22	5	24	77	1
21	7	17	64	13	7	24	77	1
21	8	12	69	8	12	24	77	1
21	9	9	73	4	15	24	77	1
21	10	8	74	3	16	24	77	1
21	11	8	76	1	16	24	77	1
21	12	6	76	1	18	24	77	1
21	13	6	76	1	18	24	77	1
22	1	450	67	2182	4	454	2249	1
22	2	449	148	2101	5	454	2249	1
22	3	447	272	1977	7	454	2249	1
22	4	436	441	1808	18	454	2249	1
22	5	426	623	1626	28	454	2249	1
22	6	411	872	1377	43	454	2249	1
22	7	387	1096	1153	67	454	2249	1
22	8	357	1365	884	97	454	2249	1
22	9	326	1585	664	128	454	2249	1
22	10	290	1740	509	164	454	2249	1
22	11	247	1858	391	207	454	2249	1
22	12	210	1960	289	244	454	2249	1
22	13	170	2041	208	284	454	2249	1
22	14	127	2116	133	327	454	2249	1
22	15	88	2171	78	366	454	2249	1
22	16	53	2191	58	401	454	2249	1
22	17	39	2214	35	415	454	2249	1
22	18	30	2227	22	424	454	2249	1
22	19	21	2236	13	433	454	2249	1
22	20	8	2244	5	446	454	2249	1
22	21	4	2249	0	450	454	2249	1
23	1	13	12	80	0	13	92	1
23	2	13	25	67	0	13	92	1
23	3	13	34	58	0	13	92	1
23	4	13	40	52	0	13	92	1
23	5	13	48	44	0	13	92	1
23	6	12	55	37	1	13	92	1
23	7	11	63	29	2	13	92	1
23	8	9	74	18	4	13	92	1
23	9	7	80	12	6	13	92	1
23	10	5	83	9	8	13	92	1
23	11	5	85	7	8	13	92	1
23	12	3	87	5	10	13	92	1
23	13	1	88	4	12	13	92	1
23	14	1	89	3	12	13	92	1
24	1	66	0	80	0	66	80	1
24	3	66	1	79	0	66	80	1
24	4	66	11	69	0	66	80	1
24	5	66	23	57	0	66	80	1
24	6	66	29	51	0	66	80	1
24	7	62	66	14	4	66	80	1
24	8	56	73	7	10	66	80	1
24	9	50	78	2	16	66	80	1
24	10	46	78	2	20	66	80	1
24	12	31	79	1	35	66	80	1
24	13	26	79	1	40	66	80	1
24	14	15	80	0	51	66	80	1
24	17	9	80	0	57	66	80	1
24	18	3	80	0	63	66	80	1
25	1	27	22	145	0	27	167	1
25	2	27	43	124	0	27	167	1
25	3	26	55	112	1	27	167	1
25	4	26	74	93	1	27	167	1
25	5	25	96	71	2	27	167	1
25	6	23	113	54	4	27	167	1
25	7	20	129	38	7	27	167	1
25	8	18	135	32	9	27	167	1
25	9	17	143	24	10	27	167	1
25	10	14	147	20	13	27	167	1
25	11	12	152	15	15	27	167	1
25	12	10	159	8	17	27	167	1
25	13	8	161	6	19	27	167	1
25	14	7	164	3	20	27	167	1
25	15	6	166	1	21	27	167	1
25	16	2	166	1	25	27	167	1
25	17	2	167	0	25	27	167	1
25	21	1	167	0	26	27	167	1
26	1	20	11	88	1	21	99	1
26	2	20	27	72	1	21	99	1
26	3	20	39	60	1	21	99	1
26	4	20	50	49	1	21	99	1
26	5	20	60	39	1	21	99	1
26	6	19	66	33	2	21	99	1
26	7	19	72	27	2	21	99	1
26	8	15	79	20	6	21	99	1
26	9	14	86	13	7	21	99	1
26	10	11	89	10	10	21	99	1
26	11	9	93	6	12	21	99	1
26	12	7	94	5	14	21	99	1
26	13	5	97	2	16	21	99	1
26	16	3	97	2	18	21	99	1
26	18	0	97	2	21	21	99	1
26	21	0	98	1	21	21	99	1
27	1	13	13	28	1	14	41	1
27	2	13	18	23	1	14	41	1
27	3	12	25	16	2	14	41	1
27	4	11	29	12	3	14	41	1
27	5	9	31	10	5	14	41	1
27	6	7	34	7	7	14	41	1
27	7	7	36	5	7	14	41	1
27	8	5	37	4	9	14	41	1
27	9	4	38	3	10	14	41	1
27	10	4	41	0	10	14	41	1
27	11	3	41	0	11	14	41	1
27	12	3	41	0	11	14	41	1
27	13	3	41	0	11	14	41	1
27	14	2	41	0	12	14	41	1
27	15	1	41	0	13	14	41	1
27	16	1	41	0	13	14	41	1
27	17	1	41	0	13	14	41	1
27	18	0	41	0	14	14	41	1
27	19	0	41	0	14	14	41	1
27	20	0	41	0	14	14	41	1
27	21	0	41	0	14	14	41	1
28	1	27	22	145	0	27	167	1
28	2	27	43	124	0	27	167	1
28	3	26	55	112	1	27	167	1
28	4	26	74	93	1	27	167	1
28	5	25	96	71	2	27	167	1
28	6	23	113	54	4	27	167	1
28	7	20	129	38	7	27	167	1
28	8	18	135	32	9	27	167	1
28	9	17	143	24	10	27	167	1
28	10	14	147	20	13	27	167	1
28	11	12	152	15	15	27	167	1
28	12	10	159	8	17	27	167	1
28	13	8	161	6	19	27	167	1
28	14	7	164	3	20	27	167	1
28	15	6	166	1	21	27	167	1
28	16	2	166	1	25	27	167	1
28	17	2	167	0	25	27	167	1
28	21	1	167	0	26	27	167	1
29	1	42	10	189	0	42	199	1
29	2	42	29	170	0	42	199	1
29	3	42	53	146	0	42	199	1
29	4	42	73	126	0	42	199	1
29	5	42	92	107	0	42	199	1
29	6	41	105	94	1	42	199	1
29	7	35	119	80	7	42	199	1
29	8	31	141	58	11	42	199	1
29	9	29	164	35	13	42	199	1
29	10	25	172	27	17	42	199	1
29	11	24	183	16	18	42	199	1
29	12	17	187	12	25	42	199	1
29	13	13	192	7	29	42	199	1
29	14	9	194	5	33	42	199	1
29	15	6	195	4	36	42	199	1
29	16	4	196	3	38	42	199	1
29	17	2	198	1	40	42	199	1
30	8	23	76	19	14	37	95	1
30	11	10	89	6	27	37	95	1
31	7	15	61	11	1	16	72	1
32	1	44	7	96	0	44	103	1
32	2	44	17	86	0	44	103	1
32	3	42	26	77	2	44	103	1
32	4	40	34	69	4	44	103	1
32	5	39	40	63	5	44	103	1
32	6	37	50	53	7	44	103	1
32	7	33	64	39	11	44	103	1
32	8	27	77	26	17	44	103	1
32	9	25	83	20	19	44	103	1
32	10	22	93	10	22	44	103	1
32	11	19	99	4	25	44	103	1
32	12	16	103	0	28	44	103	1
32	13	14	103	0	30	44	103	1
32	14	12	103	0	32	44	103	1
32	15	10	103	0	34	44	103	1
32	16	8	103	0	36	44	103	1
32	17	5	103	0	39	44	103	1
32	19	2	103	0	42	44	103	1
32	21	1	103	0	43	44	103	1
33	1	20	11	88	1	21	99	1
33	2	20	27	72	1	21	99	1
33	3	20	39	60	1	21	99	1
33	4	20	50	49	1	21	99	1
33	5	20	60	39	1	21	99	1
33	6	19	66	33	2	21	99	1
33	7	19	72	27	2	21	99	1
33	8	15	79	20	6	21	99	1
33	9	14	86	13	7	21	99	1
33	10	11	89	10	10	21	99	1
33	11	9	93	6	12	21	99	1
33	12	7	94	5	14	21	99	1
33	13	5	97	2	16	21	99	1
33	16	3	97	2	18	21	99	1
33	18	0	97	2	21	21	99	1
33	21	0	98	1	21	21	99	1
34	7	2	93	48	1	3	141	1
35	8	14	69	14	7	21	83	1
36	1	28	8	113	0	28	121	1
36	2	27	17	104	1	28	121	1
36	3	27	25	96	1	28	121	1
36	4	27	36	85	1	28	121	1
36	5	25	42	79	3	28	121	1
36	6	25	50	71	3	28	121	1
36	7	24	68	53	4	28	121	1
36	8	23	83	38	5	28	121	1
36	9	20	96	25	8	28	121	1
36	10	13	104	17	15	28	121	1
36	11	8	109	12	20	28	121	1
36	12	8	111	10	20	28	121	1
36	13	6	115	6	22	28	121	1
36	14	5	116	5	23	28	121	1
36	15	3	120	1	25	28	121	1
36	16	2	120	1	26	28	121	1
36	17	1	121	0	27	28	121	1
37	1	28	8	113	0	28	121	1
37	2	27	17	104	1	28	121	1
37	3	27	25	96	1	28	121	1
37	4	27	36	85	1	28	121	1
37	5	25	42	79	3	28	121	1
37	6	25	50	71	3	28	121	1
37	7	24	68	53	4	28	121	1
37	8	23	83	38	5	28	121	1
37	9	20	96	25	8	28	121	1
37	10	13	104	17	15	28	121	1
37	11	8	109	12	20	28	121	1
37	12	8	111	10	20	28	121	1
37	13	6	115	6	22	28	121	1
37	14	5	116	5	23	28	121	1
37	15	3	120	1	25	28	121	1
37	16	2	120	1	26	28	121	1
37	17	1	121	0	27	28	121	1
38	8	5	59	29	2	7	88	1
39	9	3	52	14	6	9	66	1
40	9	13	50	30	3	16	80	1
40	10	13	56	24	3	16	80	1
40	11	11	61	19	5	16	80	1
41	1	11	4	105	0	11	109	1
41	2	11	9	100	0	11	109	1
41	3	11	12	97	0	11	109	1
41	4	9	27	82	2	11	109	1
41	5	9	38	71	2	11	109	1
41	6	9	49	60	2	11	109	1
41	7	8	60	49	3	11	109	1
41	8	8	78	31	3	11	109	1
41	9	7	82	27	4	11	109	1
41	10	5	85	24	6	11	109	1
41	11	3	92	17	8	11	109	1
41	12	1	102	7	10	11	109	1
41	13	1	104	5	10	11	109	1
41	14	1	105	4	10	11	109	1
41	15	1	107	2	10	11	109	1
41	18	1	108	1	10	11	109	1
41	21	0	108	1	11	11	109	1
42	8	5	59	29	2	7	88	1
43	1	42	22	187	1	43	209	1
43	2	42	40	169	1	43	209	1
43	3	40	59	150	3	43	209	1
43	4	37	82	127	6	43	209	1
43	5	35	105	104	8	43	209	1
43	6	32	122	87	11	43	209	1
43	7	31	132	77	12	43	209	1
43	8	28	151	58	15	43	209	1
43	9	24	162	47	19	43	209	1
43	10	20	175	34	23	43	209	1
43	11	17	186	23	26	43	209	1
43	12	15	195	14	28	43	209	1
43	13	10	199	10	33	43	209	1
43	14	8	205	4	35	43	209	1
43	15	6	207	2	37	43	209	1
43	16	4	208	1	39	43	209	1
43	17	2	208	1	41	43	209	1
43	18	1	209	0	42	43	209	1
44	1	68	34	442	1	69	476	1
44	2	66	84	392	3	69	476	1
44	3	65	144	332	4	69	476	1
44	4	64	205	271	5	69	476	1
44	5	57	261	215	12	69	476	1
44	6	53	322	154	16	69	476	1
44	7	49	368	108	20	69	476	1
44	8	40	395	81	29	69	476	1
44	9	36	419	57	33	69	476	1
44	10	34	441	35	35	69	476	1
44	11	30	456	20	39	69	476	1
44	12	21	462	14	48	69	476	1
44	13	20	469	7	49	69	476	1
44	14	18	470	6	51	69	476	1
44	15	11	470	6	58	69	476	1
44	16	8	473	3	61	69	476	1
44	17	5	474	2	64	69	476	1
44	18	3	476	0	66	69	476	1
44	19	1	476	0	68	69	476	1
45	1	78	2	325	0	78	327	1
45	2	78	15	312	0	78	327	1
45	3	77	34	293	1	78	327	1
45	4	76	78	249	2	78	327	1
45	5	74	107	220	4	78	327	1
45	6	71	137	190	7	78	327	1
45	7	63	169	158	15	78	327	1
45	8	60	195	132	18	78	327	1
45	9	52	222	105	26	78	327	1
45	10	44	242	85	34	78	327	1
45	11	38	260	67	40	78	327	1
45	12	27	284	43	51	78	327	1
45	13	23	297	30	55	78	327	1
45	14	20	310	17	58	78	327	1
45	15	14	313	14	64	78	327	1
45	16	8	318	9	70	78	327	1
45	17	4	321	6	74	78	327	1
45	18	4	323	4	74	78	327	1
45	19	1	326	1	77	78	327	1
46	1	244	101	1791	5	249	1892	1
46	2	240	238	1654	9	249	1892	1
46	3	228	408	1484	21	249	1892	1
46	4	217	594	1298	32	249	1892	1
46	5	209	780	1112	40	249	1892	1
46	6	197	964	928	52	249	1892	1
46	7	163	1268	624	86	249	1892	1
46	8	137	1417	475	112	249	1892	1
46	9	111	1544	348	138	249	1892	1
46	10	91	1630	262	158	249	1892	1
46	11	79	1703	189	170	249	1892	1
46	12	60	1764	128	189	249	1892	1
46	13	45	1809	83	204	249	1892	1
46	14	29	1843	49	220	249	1892	1
46	15	21	1860	32	228	249	1892	1
46	16	11	1871	21	238	249	1892	1
46	17	6	1884	8	243	249	1892	1
46	18	3	1889	3	246	249	1892	1
46	19	3	1889	3	246	249	1892	1
46	20	1	1891	1	248	249	1892	1
46	21	1	1892	0	248	249	1892	1
47	1	450	67	2182	4	454	2249	1
47	2	449	148	2101	5	454	2249	1
47	3	447	272	1977	7	454	2249	1
47	4	436	441	1808	18	454	2249	1
47	5	426	623	1626	28	454	2249	1
47	6	411	872	1377	43	454	2249	1
47	7	387	1096	1153	67	454	2249	1
47	8	357	1365	884	97	454	2249	1
47	9	326	1585	664	128	454	2249	1
47	10	290	1740	509	164	454	2249	1
47	11	247	1858	391	207	454	2249	1
47	12	210	1960	289	244	454	2249	1
47	13	170	2041	208	284	454	2249	1
47	14	127	2116	133	327	454	2249	1
47	15	88	2171	78	366	454	2249	1
47	16	53	2191	58	401	454	2249	1
47	17	39	2214	35	415	454	2249	1
47	18	30	2227	22	424	454	2249	1
47	19	21	2236	13	433	454	2249	1
47	20	8	2244	5	446	454	2249	1
47	21	4	2249	0	450	454	2249	1
48	8	23	76	19	14	37	95	1
48	11	10	89	6	27	37	95	1
49	1	37	24	461	1	38	485	1
49	2	37	53	432	1	38	485	1
49	3	35	102	383	3	38	485	1
49	4	35	165	320	3	38	485	1
49	5	34	218	267	4	38	485	1
49	6	34	267	218	4	38	485	1
49	7	33	315	170	5	38	485	1
49	8	31	369	116	7	38	485	1
49	9	25	412	73	13	38	485	1
49	10	18	437	48	20	38	485	1
49	11	15	446	39	23	38	485	1
49	12	12	461	24	26	38	485	1
49	13	8	466	19	30	38	485	1
49	14	7	475	10	31	38	485	1
49	15	4	480	5	34	38	485	1
49	16	3	480	5	35	38	485	1
49	17	2	485	0	36	38	485	1
49	18	1	485	0	37	38	485	1
50	7	46	238	97	4	50	335	1
50	8	44	259	76	6	50	335	1
50	9	40	285	50	10	50	335	1
50	10	36	308	27	14	50	335	1
51	8	27	43	29	2	29	72	1
51	9	27	50	22	2	29	72	1
51	10	27	56	16	2	29	72	1
51	11	27	61	11	2	29	72	1
51	12	24	66	6	5	29	72	1
52	1	10	7	128	0	10	135	1
52	2	10	16	119	0	10	135	1
52	3	10	27	108	0	10	135	1
52	4	10	45	90	0	10	135	1
52	5	10	73	62	0	10	135	1
52	6	9	85	50	1	10	135	1
52	7	9	103	32	1	10	135	1
52	8	8	115	20	2	10	135	1
52	9	8	120	15	2	10	135	1
52	10	5	124	11	5	10	135	1
52	11	3	128	7	7	10	135	1
52	12	1	130	5	9	10	135	1
52	13	1	132	3	9	10	135	1
52	14	0	132	3	10	10	135	1
52	15	0	133	2	10	10	135	1
53	1	10	7	128	0	10	135	1
53	2	10	16	119	0	10	135	1
53	3	10	27	108	0	10	135	1
53	4	10	45	90	0	10	135	1
53	5	10	73	62	0	10	135	1
53	6	9	85	50	1	10	135	1
53	7	9	103	32	1	10	135	1
53	8	8	115	20	2	10	135	1
53	9	8	120	15	2	10	135	1
53	10	5	124	11	5	10	135	1
53	11	3	128	7	7	10	135	1
53	12	1	130	5	9	10	135	1
53	13	1	132	3	9	10	135	1
53	14	0	132	3	10	10	135	1
53	15	0	133	2	10	10	135	1
54	7	17	142	71	4	21	213	1
54	8	15	163	50	6	21	213	1
54	9	14	176	37	7	21	213	1
55	7	2	93	48	1	3	141	1
1	1	42	10	189	0	42	199	2
1	2	42	29	170	0	42	199	2
1	3	42	53	146	0	42	199	2
1	4	42	73	126	0	42	199	2
1	5	42	92	107	0	42	199	2
1	6	41	105	94	1	42	199	2
1	7	35	119	80	7	42	199	2
1	8	31	141	58	11	42	199	2
1	9	29	164	35	13	42	199	2
1	10	25	172	27	17	42	199	2
1	11	24	183	16	18	42	199	2
1	12	17	187	12	25	42	199	2
1	13	13	192	7	29	42	199	2
1	14	9	194	5	33	42	199	2
1	15	6	195	4	36	42	199	2
1	16	4	196	3	38	42	199	2
1	17	2	198	1	40	42	199	2
2	8	27	43	29	2	29	72	2
2	9	27	50	22	2	29	72	2
2	10	27	56	16	2	29	72	2
2	11	27	61	11	2	29	72	2
2	12	24	66	6	5	29	72	2
3	1	44	7	96	0	44	103	2
3	2	44	17	86	0	44	103	2
3	3	42	26	77	2	44	103	2
3	4	40	34	69	4	44	103	2
3	5	39	40	63	5	44	103	2
3	6	37	50	53	7	44	103	2
3	7	33	64	39	11	44	103	2
3	8	27	77	26	17	44	103	2
3	9	25	83	20	19	44	103	2
3	10	22	93	10	22	44	103	2
3	11	19	99	4	25	44	103	2
3	12	16	103	0	28	44	103	2
3	13	14	103	0	30	44	103	2
3	14	12	103	0	32	44	103	2
3	15	10	103	0	34	44	103	2
3	16	8	103	0	36	44	103	2
3	17	5	103	0	39	44	103	2
3	19	2	103	0	42	44	103	2
3	21	1	103	0	43	44	103	2
4	8	5	56	16	1	6	72	2
5	1	42	10	189	0	42	199	2
5	2	42	29	170	0	42	199	2
5	3	42	53	146	0	42	199	2
5	4	42	73	126	0	42	199	2
5	5	42	92	107	0	42	199	2
5	6	41	105	94	1	42	199	2
5	7	35	119	80	7	42	199	2
5	8	31	141	58	11	42	199	2
5	9	29	164	35	13	42	199	2
5	10	25	172	27	17	42	199	2
5	11	24	183	16	18	42	199	2
5	12	17	187	12	25	42	199	2
5	13	13	192	7	29	42	199	2
5	14	9	194	5	33	42	199	2
5	15	6	195	4	36	42	199	2
5	16	4	196	3	38	42	199	2
5	17	2	198	1	40	42	199	2
6	1	10	34	401	1	11	435	2
6	2	10	75	360	1	11	435	2
6	3	9	106	329	2	11	435	2
6	4	9	161	274	2	11	435	2
6	5	9	205	230	2	11	435	2
6	6	7	254	181	4	11	435	2
6	7	6	301	134	5	11	435	2
6	8	6	333	102	5	11	435	2
6	9	6	360	75	5	11	435	2
6	10	5	380	55	6	11	435	2
6	11	5	393	42	6	11	435	2
6	12	4	403	32	7	11	435	2
6	13	3	417	18	8	11	435	2
6	14	2	425	10	9	11	435	2
6	15	1	428	7	10	11	435	2
6	16	1	431	4	10	11	435	2
6	17	1	433	2	10	11	435	2
6	18	0	434	1	11	11	435	2
7	1	25	1	26	0	25	27	2
7	2	25	9	18	0	25	27	2
7	3	24	10	17	1	25	27	2
7	4	24	16	11	1	25	27	2
7	5	24	16	11	1	25	27	2
7	6	22	18	9	3	25	27	2
7	7	20	19	8	5	25	27	2
7	8	20	19	8	5	25	27	2
7	9	18	21	6	7	25	27	2
7	10	17	21	6	8	25	27	2
7	11	14	22	5	11	25	27	2
7	12	13	24	3	12	25	27	2
7	13	9	25	2	16	25	27	2
7	14	6	25	2	19	25	27	2
7	15	6	26	1	19	25	27	2
7	16	5	27	0	20	25	27	2
7	17	3	27	0	22	25	27	2
7	18	3	27	0	22	25	27	2
7	19	0	27	0	25	25	27	2
7	20	0	27	0	25	25	27	2
7	21	0	27	0	25	25	27	2
8	9	5	64	27	2	7	91	2
9	1	11	4	33	0	11	37	2
9	2	11	9	28	0	11	37	2
9	3	11	13	24	0	11	37	2
9	4	11	16	21	0	11	37	2
9	5	11	19	18	0	11	37	2
9	6	10	24	13	1	11	37	2
9	7	10	26	11	1	11	37	2
9	8	9	29	8	2	11	37	2
9	10	9	33	4	2	11	37	2
9	11	9	34	3	2	11	37	2
9	12	8	35	2	3	11	37	2
9	13	6	37	0	5	11	37	2
9	14	5	37	0	6	11	37	2
9	15	3	37	0	8	11	37	2
9	17	2	37	0	9	11	37	2
9	18	1	37	0	10	11	37	2
10	9	13	50	30	3	16	80	2
10	10	13	56	24	3	16	80	2
10	11	11	61	19	5	16	80	2
11	9	3	52	14	6	9	66	2
12	5	7	135	128	1	8	263	2
12	6	7	160	103	1	8	263	2
12	7	7	189	74	1	8	263	2
12	8	7	210	53	1	8	263	2
12	9	6	226	37	2	8	263	2
12	10	5	232	31	3	8	263	2
12	11	4	245	18	4	8	263	2
13	4	16	46	43	2	18	89	2
13	5	15	54	35	3	18	89	2
13	6	15	60	29	3	18	89	2
13	7	12	66	23	6	18	89	2
13	8	11	73	16	7	18	89	2
13	9	9	80	9	9	18	89	2
13	10	9	82	7	9	18	89	2
13	11	7	85	4	11	18	89	2
14	5	47	161	379	4	51	540	2
14	6	47	207	333	4	51	540	2
14	7	44	266	274	7	51	540	2
14	8	43	325	215	8	51	540	2
14	9	40	377	163	11	51	540	2
14	10	35	419	121	16	51	540	2
14	11	28	445	95	23	51	540	2
15	11	2	47	4	4	6	51	2
16	1	36	8	56	0	36	64	2
16	2	36	13	51	0	36	64	2
16	3	36	22	42	0	36	64	2
16	4	35	24	40	1	36	64	2
16	5	33	27	37	3	36	64	2
16	6	32	32	32	4	36	64	2
16	7	29	40	24	7	36	64	2
16	8	27	44	20	9	36	64	2
16	9	25	49	15	11	36	64	2
16	10	22	55	9	14	36	64	2
16	11	21	56	8	15	36	64	2
16	12	19	59	5	17	36	64	2
16	13	15	62	2	21	36	64	2
16	14	12	62	2	24	36	64	2
16	15	11	63	1	25	36	64	2
16	16	8	64	0	28	36	64	2
16	17	6	64	0	30	36	64	2
16	18	3	64	0	33	36	64	2
16	19	2	64	0	34	36	64	2
16	20	2	64	0	34	36	64	2
16	21	1	64	0	35	36	64	2
17	8	14	69	14	7	21	83	2
18	7	2	93	48	1	3	141	2
19	1	26	13	161	0	26	174	2
19	2	26	24	150	0	26	174	2
19	3	26	39	135	0	26	174	2
19	4	26	63	111	0	26	174	2
19	5	25	83	91	1	26	174	2
19	6	25	97	77	1	26	174	2
19	7	23	112	62	3	26	174	2
19	8	23	129	45	3	26	174	2
19	9	19	145	29	7	26	174	2
19	10	18	154	20	8	26	174	2
19	11	17	159	15	9	26	174	2
19	12	14	163	11	12	26	174	2
19	13	9	164	10	17	26	174	2
19	14	6	165	9	20	26	174	2
19	15	4	168	6	22	26	174	2
19	16	2	169	5	24	26	174	2
19	18	1	170	4	25	26	174	2
19	19	1	172	2	25	26	174	2
19	20	0	173	1	26	26	174	2
20	8	5	56	16	1	6	72	2
21	6	28	78	25	7	35	103	2
21	8	24	85	18	11	35	103	2
22	8	14	69	14	7	21	83	2
23	6	23	92	43	2	25	135	2
23	7	22	100	35	3	25	135	2
23	8	19	116	19	6	25	135	2
24	7	46	238	97	4	50	335	2
24	8	44	259	76	6	50	335	2
24	9	40	285	50	10	50	335	2
24	10	36	308	27	14	50	335	2
25	7	17	142	71	4	21	213	2
25	8	15	163	50	6	21	213	2
25	9	14	176	37	7	21	213	2
26	5	16	443	322	2	18	765	2
26	6	15	498	267	3	18	765	2
26	7	15	547	218	3	18	765	2
26	8	15	590	175	3	18	765	2
26	9	14	638	127	4	18	765	2
26	10	11	673	92	7	18	765	2
26	11	10	696	69	8	18	765	2
27	1	26	13	161	0	26	174	2
27	2	26	24	150	0	26	174	2
27	3	26	39	135	0	26	174	2
27	4	26	63	111	0	26	174	2
27	5	25	83	91	1	26	174	2
27	6	25	97	77	1	26	174	2
27	7	23	112	62	3	26	174	2
27	8	23	129	45	3	26	174	2
27	9	19	145	29	7	26	174	2
27	10	18	154	20	8	26	174	2
27	11	17	159	15	9	26	174	2
27	12	14	163	11	12	26	174	2
27	13	9	164	10	17	26	174	2
27	14	6	165	9	20	26	174	2
27	15	4	168	6	22	26	174	2
27	16	2	169	5	24	26	174	2
27	18	1	170	4	25	26	174	2
27	19	1	172	2	25	26	174	2
27	20	0	173	1	26	26	174	2
28	1	27	22	145	0	27	167	2
28	2	27	43	124	0	27	167	2
28	3	26	55	112	1	27	167	2
28	4	26	74	93	1	27	167	2
28	5	25	96	71	2	27	167	2
28	6	23	113	54	4	27	167	2
28	7	20	129	38	7	27	167	2
28	8	18	135	32	9	27	167	2
28	9	17	143	24	10	27	167	2
28	10	14	147	20	13	27	167	2
28	11	12	152	15	15	27	167	2
28	12	10	159	8	17	27	167	2
28	13	8	161	6	19	27	167	2
28	14	7	164	3	20	27	167	2
28	15	6	166	1	21	27	167	2
28	16	2	166	1	25	27	167	2
28	17	2	167	0	25	27	167	2
28	21	1	167	0	26	27	167	2
29	6	28	78	25	7	35	103	2
29	8	24	85	18	11	35	103	2
30	1	59	10	281	0	59	291	2
30	2	58	30	261	1	59	291	2
30	3	57	57	234	2	59	291	2
30	4	55	86	205	4	59	291	2
30	5	52	118	173	7	59	291	2
30	6	48	148	143	11	59	291	2
30	7	48	182	109	11	59	291	2
30	8	43	198	93	16	59	291	2
30	9	39	219	72	20	59	291	2
30	10	36	247	44	23	59	291	2
30	11	33	261	30	26	59	291	2
30	12	30	271	20	29	59	291	2
30	13	20	280	11	39	59	291	2
30	14	13	284	7	46	59	291	2
30	15	8	290	1	51	59	291	2
30	16	7	290	1	52	59	291	2
30	17	3	291	0	56	59	291	2
30	20	1	291	0	58	59	291	2
30	21	0	291	0	59	59	291	2
31	4	16	46	43	2	18	89	2
31	5	15	54	35	3	18	89	2
31	6	15	60	29	3	18	89	2
31	7	12	66	23	6	18	89	2
31	8	11	73	16	7	18	89	2
31	9	9	80	9	9	18	89	2
31	10	9	82	7	9	18	89	2
31	11	7	85	4	11	18	89	2
32	1	37	24	461	1	38	485	2
32	2	37	53	432	1	38	485	2
32	3	35	102	383	3	38	485	2
32	4	35	165	320	3	38	485	2
32	5	34	218	267	4	38	485	2
32	6	34	267	218	4	38	485	2
32	7	33	315	170	5	38	485	2
32	8	31	369	116	7	38	485	2
32	9	25	412	73	13	38	485	2
32	10	18	437	48	20	38	485	2
32	11	15	446	39	23	38	485	2
32	12	12	461	24	26	38	485	2
32	13	8	466	19	30	38	485	2
32	14	7	475	10	31	38	485	2
32	15	4	480	5	34	38	485	2
32	16	3	480	5	35	38	485	2
32	17	2	485	0	36	38	485	2
32	18	1	485	0	37	38	485	2
33	9	5	64	27	2	7	91	2
34	5	129	125	244	5	134	369	2
34	6	123	162	207	11	134	369	2
34	7	117	196	173	17	134	369	2
34	8	110	229	140	24	134	369	2
34	9	103	277	92	31	134	369	2
34	10	88	303	66	46	134	369	2
34	11	78	317	52	56	134	369	2
34	12	66	336	33	68	134	369	2
35	1	244	101	1791	5	249	1892	2
35	2	240	238	1654	9	249	1892	2
35	3	228	408	1484	21	249	1892	2
35	4	217	594	1298	32	249	1892	2
35	5	209	780	1112	40	249	1892	2
35	6	197	964	928	52	249	1892	2
35	7	163	1268	624	86	249	1892	2
35	8	137	1417	475	112	249	1892	2
35	9	111	1544	348	138	249	1892	2
35	10	91	1630	262	158	249	1892	2
35	11	79	1703	189	170	249	1892	2
35	12	60	1764	128	189	249	1892	2
35	13	45	1809	83	204	249	1892	2
35	14	29	1843	49	220	249	1892	2
35	15	21	1860	32	228	249	1892	2
35	16	11	1871	21	238	249	1892	2
35	17	6	1884	8	243	249	1892	2
35	18	3	1889	3	246	249	1892	2
35	19	3	1889	3	246	249	1892	2
35	20	1	1891	1	248	249	1892	2
35	21	1	1892	0	248	249	1892	2
36	1	10	34	401	1	11	435	2
36	2	10	75	360	1	11	435	2
36	3	9	106	329	2	11	435	2
36	4	9	161	274	2	11	435	2
36	5	9	205	230	2	11	435	2
36	6	7	254	181	4	11	435	2
36	7	6	301	134	5	11	435	2
36	8	6	333	102	5	11	435	2
36	9	6	360	75	5	11	435	2
36	10	5	380	55	6	11	435	2
36	11	5	393	42	6	11	435	2
36	12	4	403	32	7	11	435	2
36	13	3	417	18	8	11	435	2
36	14	2	425	10	9	11	435	2
36	15	1	428	7	10	11	435	2
36	16	1	431	4	10	11	435	2
36	17	1	433	2	10	11	435	2
36	18	0	434	1	11	11	435	2
37	1	42	10	189	0	42	199	2
37	2	42	29	170	0	42	199	2
37	3	42	53	146	0	42	199	2
37	4	42	73	126	0	42	199	2
37	5	42	92	107	0	42	199	2
37	6	41	105	94	1	42	199	2
37	7	35	119	80	7	42	199	2
37	8	31	141	58	11	42	199	2
37	9	29	164	35	13	42	199	2
37	10	25	172	27	17	42	199	2
37	11	24	183	16	18	42	199	2
37	12	17	187	12	25	42	199	2
37	13	13	192	7	29	42	199	2
37	14	9	194	5	33	42	199	2
37	15	6	195	4	36	42	199	2
37	16	4	196	3	38	42	199	2
37	17	2	198	1	40	42	199	2
38	1	25	1	26	0	25	27	2
38	2	25	9	18	0	25	27	2
38	3	24	10	17	1	25	27	2
38	4	24	16	11	1	25	27	2
38	5	24	16	11	1	25	27	2
38	6	22	18	9	3	25	27	2
38	7	20	19	8	5	25	27	2
38	8	20	19	8	5	25	27	2
38	9	18	21	6	7	25	27	2
38	10	17	21	6	8	25	27	2
38	11	14	22	5	11	25	27	2
38	12	13	24	3	12	25	27	2
38	13	9	25	2	16	25	27	2
38	14	6	25	2	19	25	27	2
38	15	6	26	1	19	25	27	2
38	16	5	27	0	20	25	27	2
38	17	3	27	0	22	25	27	2
38	18	3	27	0	22	25	27	2
38	19	0	27	0	25	25	27	2
38	20	0	27	0	25	25	27	2
38	21	0	27	0	25	25	27	2
39	7	46	238	97	4	50	335	2
39	8	44	259	76	6	50	335	2
39	9	40	285	50	10	50	335	2
39	10	36	308	27	14	50	335	2
40	6	23	92	43	2	25	135	2
40	7	22	100	35	3	25	135	2
40	8	19	116	19	6	25	135	2
41	7	2	93	48	1	3	141	2
42	6	28	78	25	7	35	103	2
42	8	24	85	18	11	35	103	2
43	8	14	69	14	7	21	83	2
44	5	129	125	244	5	134	369	2
44	6	123	162	207	11	134	369	2
44	7	117	196	173	17	134	369	2
44	8	110	229	140	24	134	369	2
44	9	103	277	92	31	134	369	2
44	10	88	303	66	46	134	369	2
44	11	78	317	52	56	134	369	2
44	12	66	336	33	68	134	369	2
45	10	4	60	0	1	5	60	2
46	7	2	93	48	1	3	141	2
47	5	129	125	244	5	134	369	2
47	6	123	162	207	11	134	369	2
47	7	117	196	173	17	134	369	2
47	8	110	229	140	24	134	369	2
47	9	103	277	92	31	134	369	2
47	10	88	303	66	46	134	369	2
47	11	78	317	52	56	134	369	2
47	12	66	336	33	68	134	369	2
48	5	47	161	379	4	51	540	2
48	6	47	207	333	4	51	540	2
48	7	44	266	274	7	51	540	2
48	8	43	325	215	8	51	540	2
48	9	40	377	163	11	51	540	2
48	10	35	419	121	16	51	540	2
48	11	28	445	95	23	51	540	2
49	8	5	59	29	2	7	88	2
50	2	23	5	22	0	23	27	2
50	3	22	6	21	1	23	27	2
50	4	21	8	19	2	23	27	2
50	5	20	13	14	3	23	27	2
50	6	19	16	11	4	23	27	2
50	7	16	19	8	7	23	27	2
50	8	15	20	7	8	23	27	2
50	9	12	21	6	11	23	27	2
50	10	11	24	3	12	23	27	2
50	11	10	25	2	13	23	27	2
50	12	9	26	1	14	23	27	2
50	13	4	26	1	19	23	27	2
50	14	3	26	1	20	23	27	2
51	7	2	93	48	1	3	141	2
52	1	66	0	80	0	66	80	2
52	3	66	1	79	0	66	80	2
52	4	66	11	69	0	66	80	2
52	5	66	23	57	0	66	80	2
52	6	66	29	51	0	66	80	2
52	7	62	66	14	4	66	80	2
52	8	56	73	7	10	66	80	2
52	9	50	78	2	16	66	80	2
52	10	46	78	2	20	66	80	2
52	12	31	79	1	35	66	80	2
52	13	26	79	1	40	66	80	2
52	14	15	80	0	51	66	80	2
52	17	9	80	0	57	66	80	2
52	18	3	80	0	63	66	80	2
53	10	4	60	0	1	5	60	2
54	8	57	129	23	9	66	152	2
55	8	23	76	19	14	37	95	2
55	11	10	89	6	27	37	95	2
1	11	2	47	4	4	6	51	3
2	8	14	69	14	7	21	83	3
3	1	10	7	128	0	10	135	3
3	2	10	16	119	0	10	135	3
3	3	10	27	108	0	10	135	3
3	4	10	45	90	0	10	135	3
3	5	10	73	62	0	10	135	3
3	6	9	85	50	1	10	135	3
3	7	9	103	32	1	10	135	3
3	8	8	115	20	2	10	135	3
3	9	8	120	15	2	10	135	3
3	10	5	124	11	5	10	135	3
3	11	3	128	7	7	10	135	3
3	12	1	130	5	9	10	135	3
3	13	1	132	3	9	10	135	3
3	14	0	132	3	10	10	135	3
3	15	0	133	2	10	10	135	3
4	1	42	10	189	0	42	199	3
4	2	42	29	170	0	42	199	3
4	3	42	53	146	0	42	199	3
4	4	42	73	126	0	42	199	3
4	5	42	92	107	0	42	199	3
4	6	41	105	94	1	42	199	3
4	7	35	119	80	7	42	199	3
4	8	31	141	58	11	42	199	3
4	9	29	164	35	13	42	199	3
4	10	25	172	27	17	42	199	3
4	11	24	183	16	18	42	199	3
4	12	17	187	12	25	42	199	3
4	13	13	192	7	29	42	199	3
4	14	9	194	5	33	42	199	3
4	15	6	195	4	36	42	199	3
4	16	4	196	3	38	42	199	3
4	17	2	198	1	40	42	199	3
5	2	23	5	22	0	23	27	3
5	3	22	6	21	1	23	27	3
5	4	21	8	19	2	23	27	3
5	5	20	13	14	3	23	27	3
5	6	19	16	11	4	23	27	3
5	7	16	19	8	7	23	27	3
5	8	15	20	7	8	23	27	3
5	9	12	21	6	11	23	27	3
5	10	11	24	3	12	23	27	3
5	11	10	25	2	13	23	27	3
5	12	9	26	1	14	23	27	3
5	13	4	26	1	19	23	27	3
5	14	3	26	1	20	23	27	3
6	1	37	24	461	1	38	485	3
6	2	37	53	432	1	38	485	3
6	3	35	102	383	3	38	485	3
6	4	35	165	320	3	38	485	3
6	5	34	218	267	4	38	485	3
6	6	34	267	218	4	38	485	3
6	7	33	315	170	5	38	485	3
6	8	31	369	116	7	38	485	3
6	9	25	412	73	13	38	485	3
6	10	18	437	48	20	38	485	3
6	11	15	446	39	23	38	485	3
6	12	12	461	24	26	38	485	3
6	13	8	466	19	30	38	485	3
6	14	7	475	10	31	38	485	3
6	15	4	480	5	34	38	485	3
6	16	3	480	5	35	38	485	3
6	17	2	485	0	36	38	485	3
6	18	1	485	0	37	38	485	3
7	1	25	1	26	0	25	27	3
7	2	25	9	18	0	25	27	3
7	3	24	10	17	1	25	27	3
7	4	24	16	11	1	25	27	3
7	5	24	16	11	1	25	27	3
7	6	22	18	9	3	25	27	3
7	7	20	19	8	5	25	27	3
7	8	20	19	8	5	25	27	3
7	9	18	21	6	7	25	27	3
7	10	17	21	6	8	25	27	3
7	11	14	22	5	11	25	27	3
7	12	13	24	3	12	25	27	3
7	13	9	25	2	16	25	27	3
7	14	6	25	2	19	25	27	3
7	15	6	26	1	19	25	27	3
7	16	5	27	0	20	25	27	3
7	17	3	27	0	22	25	27	3
7	18	3	27	0	22	25	27	3
7	19	0	27	0	25	25	27	3
7	20	0	27	0	25	25	27	3
7	21	0	27	0	25	25	27	3
8	7	18	71	30	5	23	101	3
9	6	23	92	43	2	25	135	3
9	7	22	100	35	3	25	135	3
9	8	19	116	19	6	25	135	3
10	8	5	56	16	1	6	72	3
11	1	25	1	26	0	25	27	3
11	2	25	9	18	0	25	27	3
11	3	24	10	17	1	25	27	3
11	4	24	16	11	1	25	27	3
11	5	24	16	11	1	25	27	3
11	6	22	18	9	3	25	27	3
11	7	20	19	8	5	25	27	3
11	8	20	19	8	5	25	27	3
11	9	18	21	6	7	25	27	3
11	10	17	21	6	8	25	27	3
11	11	14	22	5	11	25	27	3
11	12	13	24	3	12	25	27	3
11	13	9	25	2	16	25	27	3
11	14	6	25	2	19	25	27	3
11	15	6	26	1	19	25	27	3
11	16	5	27	0	20	25	27	3
11	17	3	27	0	22	25	27	3
11	18	3	27	0	22	25	27	3
11	19	0	27	0	25	25	27	3
11	20	0	27	0	25	25	27	3
11	21	0	27	0	25	25	27	3
12	1	20	11	88	1	21	99	3
12	2	20	27	72	1	21	99	3
12	3	20	39	60	1	21	99	3
12	4	20	50	49	1	21	99	3
12	5	20	60	39	1	21	99	3
12	6	19	66	33	2	21	99	3
12	7	19	72	27	2	21	99	3
12	8	15	79	20	6	21	99	3
12	9	14	86	13	7	21	99	3
12	10	11	89	10	10	21	99	3
12	11	9	93	6	12	21	99	3
12	12	7	94	5	14	21	99	3
12	13	5	97	2	16	21	99	3
12	16	3	97	2	18	21	99	3
12	18	0	97	2	21	21	99	3
12	21	0	98	1	21	21	99	3
13	1	27	22	145	0	27	167	3
13	2	27	43	124	0	27	167	3
13	3	26	55	112	1	27	167	3
13	4	26	74	93	1	27	167	3
13	5	25	96	71	2	27	167	3
13	6	23	113	54	4	27	167	3
13	7	20	129	38	7	27	167	3
13	8	18	135	32	9	27	167	3
13	9	17	143	24	10	27	167	3
13	10	14	147	20	13	27	167	3
13	11	12	152	15	15	27	167	3
13	12	10	159	8	17	27	167	3
13	13	8	161	6	19	27	167	3
13	14	7	164	3	20	27	167	3
13	15	6	166	1	21	27	167	3
13	16	2	166	1	25	27	167	3
13	17	2	167	0	25	27	167	3
13	21	1	167	0	26	27	167	3
14	9	3	52	14	6	9	66	3
15	5	129	125	244	5	134	369	3
15	6	123	162	207	11	134	369	3
15	7	117	196	173	17	134	369	3
15	8	110	229	140	24	134	369	3
15	9	103	277	92	31	134	369	3
15	10	88	303	66	46	134	369	3
15	11	78	317	52	56	134	369	3
15	12	66	336	33	68	134	369	3
16	4	16	46	43	2	18	89	3
16	5	15	54	35	3	18	89	3
16	6	15	60	29	3	18	89	3
16	7	12	66	23	6	18	89	3
16	8	11	73	16	7	18	89	3
16	9	9	80	9	9	18	89	3
16	10	9	82	7	9	18	89	3
16	11	7	85	4	11	18	89	3
17	8	39	20	28	4	43	48	3
18	1	26	13	161	0	26	174	3
18	2	26	24	150	0	26	174	3
18	3	26	39	135	0	26	174	3
18	4	26	63	111	0	26	174	3
18	5	25	83	91	1	26	174	3
18	6	25	97	77	1	26	174	3
18	7	23	112	62	3	26	174	3
18	8	23	129	45	3	26	174	3
18	9	19	145	29	7	26	174	3
18	10	18	154	20	8	26	174	3
18	11	17	159	15	9	26	174	3
18	12	14	163	11	12	26	174	3
18	13	9	164	10	17	26	174	3
18	14	6	165	9	20	26	174	3
18	15	4	168	6	22	26	174	3
18	16	2	169	5	24	26	174	3
18	18	1	170	4	25	26	174	3
18	19	1	172	2	25	26	174	3
18	20	0	173	1	26	26	174	3
19	1	30	12	51	1	31	63	3
19	2	30	21	42	1	31	63	3
19	3	28	29	34	3	31	63	3
19	4	24	32	31	7	31	63	3
19	5	20	43	20	11	31	63	3
19	6	20	50	13	11	31	63	3
19	7	15	55	8	16	31	63	3
19	8	12	58	5	19	31	63	3
19	9	11	59	4	20	31	63	3
19	10	9	61	2	22	31	63	3
19	11	7	62	1	24	31	63	3
19	12	7	63	0	24	31	63	3
19	13	6	63	0	25	31	63	3
19	15	2	63	0	29	31	63	3
19	16	1	63	0	30	31	63	3
20	5	129	125	244	5	134	369	3
20	6	123	162	207	11	134	369	3
20	7	117	196	173	17	134	369	3
20	8	110	229	140	24	134	369	3
20	9	103	277	92	31	134	369	3
20	10	88	303	66	46	134	369	3
20	11	78	317	52	56	134	369	3
20	12	66	336	33	68	134	369	3
21	1	13	12	80	0	13	92	3
21	2	13	25	67	0	13	92	3
21	3	13	34	58	0	13	92	3
21	4	13	40	52	0	13	92	3
21	5	13	48	44	0	13	92	3
21	6	12	55	37	1	13	92	3
21	7	11	63	29	2	13	92	3
21	8	9	74	18	4	13	92	3
21	9	7	80	12	6	13	92	3
21	10	5	83	9	8	13	92	3
21	11	5	85	7	8	13	92	3
21	12	3	87	5	10	13	92	3
21	13	1	88	4	12	13	92	3
21	14	1	89	3	12	13	92	3
22	1	18	5	93	0	18	98	3
22	2	18	14	84	0	18	98	3
22	3	18	30	68	0	18	98	3
22	4	18	42	56	0	18	98	3
22	5	17	57	41	1	18	98	3
22	6	14	66	32	4	18	98	3
22	7	13	79	19	5	18	98	3
22	8	12	86	12	6	18	98	3
22	9	7	88	10	11	18	98	3
22	10	5	93	5	13	18	98	3
22	11	3	94	4	15	18	98	3
22	13	3	96	2	15	18	98	3
22	14	3	96	2	15	18	98	3
23	8	5	56	16	1	6	72	3
24	4	16	46	43	2	18	89	3
24	5	15	54	35	3	18	89	3
24	6	15	60	29	3	18	89	3
24	7	12	66	23	6	18	89	3
24	8	11	73	16	7	18	89	3
24	9	9	80	9	9	18	89	3
24	10	9	82	7	9	18	89	3
24	11	7	85	4	11	18	89	3
25	1	78	2	325	0	78	327	3
25	2	78	15	312	0	78	327	3
25	3	77	34	293	1	78	327	3
25	4	76	78	249	2	78	327	3
25	5	74	107	220	4	78	327	3
25	6	71	137	190	7	78	327	3
25	7	63	169	158	15	78	327	3
25	8	60	195	132	18	78	327	3
25	9	52	222	105	26	78	327	3
25	10	44	242	85	34	78	327	3
25	11	38	260	67	40	78	327	3
25	12	27	284	43	51	78	327	3
25	13	23	297	30	55	78	327	3
25	14	20	310	17	58	78	327	3
25	15	14	313	14	64	78	327	3
25	16	8	318	9	70	78	327	3
25	17	4	321	6	74	78	327	3
25	18	4	323	4	74	78	327	3
25	19	1	326	1	77	78	327	3
26	1	5	5	76	0	5	81	3
26	2	5	8	73	0	5	81	3
26	3	5	19	62	0	5	81	3
26	4	5	26	55	0	5	81	3
26	5	5	37	44	0	5	81	3
26	6	5	43	38	0	5	81	3
26	7	4	49	32	1	5	81	3
26	8	4	56	25	1	5	81	3
26	9	4	60	21	1	5	81	3
26	10	3	63	18	2	5	81	3
26	11	2	68	13	3	5	81	3
26	12	2	74	7	3	5	81	3
26	13	2	77	4	3	5	81	3
26	14	2	80	1	3	5	81	3
26	17	2	81	0	3	5	81	3
27	1	42	22	187	1	43	209	3
27	2	42	40	169	1	43	209	3
27	3	40	59	150	3	43	209	3
27	4	37	82	127	6	43	209	3
27	5	35	105	104	8	43	209	3
27	6	32	122	87	11	43	209	3
27	7	31	132	77	12	43	209	3
27	8	28	151	58	15	43	209	3
27	9	24	162	47	19	43	209	3
27	10	20	175	34	23	43	209	3
27	11	17	186	23	26	43	209	3
27	12	15	195	14	28	43	209	3
27	13	10	199	10	33	43	209	3
27	14	8	205	4	35	43	209	3
27	15	6	207	2	37	43	209	3
27	16	4	208	1	39	43	209	3
27	17	2	208	1	41	43	209	3
27	18	1	209	0	42	43	209	3
28	8	57	129	23	9	66	152	3
29	1	42	22	187	1	43	209	3
29	2	42	40	169	1	43	209	3
29	3	40	59	150	3	43	209	3
29	4	37	82	127	6	43	209	3
29	5	35	105	104	8	43	209	3
29	6	32	122	87	11	43	209	3
29	7	31	132	77	12	43	209	3
29	8	28	151	58	15	43	209	3
29	9	24	162	47	19	43	209	3
29	10	20	175	34	23	43	209	3
29	11	17	186	23	26	43	209	3
29	12	15	195	14	28	43	209	3
29	13	10	199	10	33	43	209	3
29	14	8	205	4	35	43	209	3
29	15	6	207	2	37	43	209	3
29	16	4	208	1	39	43	209	3
29	17	2	208	1	41	43	209	3
29	18	1	209	0	42	43	209	3
30	10	4	60	0	1	5	60	3
31	1	27	22	145	0	27	167	3
31	2	27	43	124	0	27	167	3
31	3	26	55	112	1	27	167	3
31	4	26	74	93	1	27	167	3
31	5	25	96	71	2	27	167	3
31	6	23	113	54	4	27	167	3
31	7	20	129	38	7	27	167	3
31	8	18	135	32	9	27	167	3
31	9	17	143	24	10	27	167	3
31	10	14	147	20	13	27	167	3
31	11	12	152	15	15	27	167	3
31	12	10	159	8	17	27	167	3
31	13	8	161	6	19	27	167	3
31	14	7	164	3	20	27	167	3
31	15	6	166	1	21	27	167	3
31	16	2	166	1	25	27	167	3
31	17	2	167	0	25	27	167	3
31	21	1	167	0	26	27	167	3
32	10	4	60	0	1	5	60	3
33	1	68	34	442	1	69	476	3
33	2	66	84	392	3	69	476	3
33	3	65	144	332	4	69	476	3
33	4	64	205	271	5	69	476	3
33	5	57	261	215	12	69	476	3
33	6	53	322	154	16	69	476	3
33	7	49	368	108	20	69	476	3
33	8	40	395	81	29	69	476	3
33	9	36	419	57	33	69	476	3
33	10	34	441	35	35	69	476	3
33	11	30	456	20	39	69	476	3
33	12	21	462	14	48	69	476	3
33	13	20	469	7	49	69	476	3
33	14	18	470	6	51	69	476	3
33	15	11	470	6	58	69	476	3
33	16	8	473	3	61	69	476	3
33	17	5	474	2	64	69	476	3
33	18	3	476	0	66	69	476	3
33	19	1	476	0	68	69	476	3
34	1	13	13	28	1	14	41	3
34	2	13	18	23	1	14	41	3
34	3	12	25	16	2	14	41	3
34	4	11	29	12	3	14	41	3
34	5	9	31	10	5	14	41	3
34	6	7	34	7	7	14	41	3
34	7	7	36	5	7	14	41	3
34	8	5	37	4	9	14	41	3
34	9	4	38	3	10	14	41	3
34	10	4	41	0	10	14	41	3
34	11	3	41	0	11	14	41	3
34	12	3	41	0	11	14	41	3
34	13	3	41	0	11	14	41	3
34	14	2	41	0	12	14	41	3
34	15	1	41	0	13	14	41	3
34	16	1	41	0	13	14	41	3
34	17	1	41	0	13	14	41	3
34	18	0	41	0	14	14	41	3
34	19	0	41	0	14	14	41	3
34	20	0	41	0	14	14	41	3
34	21	0	41	0	14	14	41	3
35	7	15	61	11	1	16	72	3
36	2	23	5	22	0	23	27	3
36	3	22	6	21	1	23	27	3
36	4	21	8	19	2	23	27	3
36	5	20	13	14	3	23	27	3
36	6	19	16	11	4	23	27	3
36	7	16	19	8	7	23	27	3
36	8	15	20	7	8	23	27	3
36	9	12	21	6	11	23	27	3
36	10	11	24	3	12	23	27	3
36	11	10	25	2	13	23	27	3
36	12	9	26	1	14	23	27	3
36	13	4	26	1	19	23	27	3
36	14	3	26	1	20	23	27	3
37	1	20	11	88	1	21	99	3
37	2	20	27	72	1	21	99	3
37	3	20	39	60	1	21	99	3
37	4	20	50	49	1	21	99	3
37	5	20	60	39	1	21	99	3
37	6	19	66	33	2	21	99	3
37	7	19	72	27	2	21	99	3
37	8	15	79	20	6	21	99	3
37	9	14	86	13	7	21	99	3
37	10	11	89	10	10	21	99	3
37	11	9	93	6	12	21	99	3
37	12	7	94	5	14	21	99	3
37	13	5	97	2	16	21	99	3
37	16	3	97	2	18	21	99	3
37	18	0	97	2	21	21	99	3
37	21	0	98	1	21	21	99	3
38	1	117	18	205	1	118	223	3
38	2	114	29	194	4	118	223	3
38	3	113	46	177	5	118	223	3
38	4	111	67	156	7	118	223	3
38	5	106	79	144	12	118	223	3
38	6	100	98	125	18	118	223	3
38	7	98	112	111	20	118	223	3
38	8	90	127	96	28	118	223	3
38	9	80	129	94	38	118	223	3
38	10	61	139	84	57	118	223	3
38	11	48	146	77	70	118	223	3
38	12	36	154	69	82	118	223	3
38	13	28	168	55	90	118	223	3
38	14	19	184	39	99	118	223	3
38	15	12	210	13	106	118	223	3
38	16	5	218	5	113	118	223	3
38	17	4	223	0	114	118	223	3
38	18	3	223	0	115	118	223	3
38	19	1	223	0	117	118	223	3
39	1	117	18	205	1	118	223	3
39	2	114	29	194	4	118	223	3
39	3	113	46	177	5	118	223	3
39	4	111	67	156	7	118	223	3
39	5	106	79	144	12	118	223	3
39	6	100	98	125	18	118	223	3
39	7	98	112	111	20	118	223	3
39	8	90	127	96	28	118	223	3
39	9	80	129	94	38	118	223	3
39	10	61	139	84	57	118	223	3
39	11	48	146	77	70	118	223	3
39	12	36	154	69	82	118	223	3
39	13	28	168	55	90	118	223	3
39	14	19	184	39	99	118	223	3
39	15	12	210	13	106	118	223	3
39	16	5	218	5	113	118	223	3
39	17	4	223	0	114	118	223	3
39	18	3	223	0	115	118	223	3
39	19	1	223	0	117	118	223	3
40	1	30	12	51	1	31	63	3
40	2	30	21	42	1	31	63	3
40	3	28	29	34	3	31	63	3
40	4	24	32	31	7	31	63	3
40	5	20	43	20	11	31	63	3
40	6	20	50	13	11	31	63	3
40	7	15	55	8	16	31	63	3
40	8	12	58	5	19	31	63	3
40	9	11	59	4	20	31	63	3
40	10	9	61	2	22	31	63	3
40	11	7	62	1	24	31	63	3
40	12	7	63	0	24	31	63	3
40	13	6	63	0	25	31	63	3
40	15	2	63	0	29	31	63	3
40	16	1	63	0	30	31	63	3
41	1	44	7	96	0	44	103	3
41	2	44	17	86	0	44	103	3
41	3	42	26	77	2	44	103	3
41	4	40	34	69	4	44	103	3
41	5	39	40	63	5	44	103	3
41	6	37	50	53	7	44	103	3
41	7	33	64	39	11	44	103	3
41	8	27	77	26	17	44	103	3
41	9	25	83	20	19	44	103	3
41	10	22	93	10	22	44	103	3
41	11	19	99	4	25	44	103	3
41	12	16	103	0	28	44	103	3
41	13	14	103	0	30	44	103	3
41	14	12	103	0	32	44	103	3
41	15	10	103	0	34	44	103	3
41	16	8	103	0	36	44	103	3
41	17	5	103	0	39	44	103	3
41	19	2	103	0	42	44	103	3
41	21	1	103	0	43	44	103	3
42	1	244	101	1791	5	249	1892	3
42	2	240	238	1654	9	249	1892	3
42	3	228	408	1484	21	249	1892	3
42	4	217	594	1298	32	249	1892	3
42	5	209	780	1112	40	249	1892	3
42	6	197	964	928	52	249	1892	3
42	7	163	1268	624	86	249	1892	3
42	8	137	1417	475	112	249	1892	3
42	9	111	1544	348	138	249	1892	3
42	10	91	1630	262	158	249	1892	3
42	11	79	1703	189	170	249	1892	3
42	12	60	1764	128	189	249	1892	3
42	13	45	1809	83	204	249	1892	3
42	14	29	1843	49	220	249	1892	3
42	15	21	1860	32	228	249	1892	3
42	16	11	1871	21	238	249	1892	3
42	17	6	1884	8	243	249	1892	3
42	18	3	1889	3	246	249	1892	3
42	19	3	1889	3	246	249	1892	3
42	20	1	1891	1	248	249	1892	3
42	21	1	1892	0	248	249	1892	3
43	1	36	8	56	0	36	64	3
43	2	36	13	51	0	36	64	3
43	3	36	22	42	0	36	64	3
43	4	35	24	40	1	36	64	3
43	5	33	27	37	3	36	64	3
43	6	32	32	32	4	36	64	3
43	7	29	40	24	7	36	64	3
43	8	27	44	20	9	36	64	3
43	9	25	49	15	11	36	64	3
43	10	22	55	9	14	36	64	3
43	11	21	56	8	15	36	64	3
43	12	19	59	5	17	36	64	3
43	13	15	62	2	21	36	64	3
43	14	12	62	2	24	36	64	3
43	15	11	63	1	25	36	64	3
43	16	8	64	0	28	36	64	3
43	17	6	64	0	30	36	64	3
43	18	3	64	0	33	36	64	3
43	19	2	64	0	34	36	64	3
43	20	2	64	0	34	36	64	3
43	21	1	64	0	35	36	64	3
44	6	23	92	43	2	25	135	3
44	7	22	100	35	3	25	135	3
44	8	19	116	19	6	25	135	3
45	5	7	135	128	1	8	263	3
45	6	7	160	103	1	8	263	3
45	7	7	189	74	1	8	263	3
45	8	7	210	53	1	8	263	3
45	9	6	226	37	2	8	263	3
45	10	5	232	31	3	8	263	3
45	11	4	245	18	4	8	263	3
46	1	59	10	281	0	59	291	3
46	2	58	30	261	1	59	291	3
46	3	57	57	234	2	59	291	3
46	4	55	86	205	4	59	291	3
46	5	52	118	173	7	59	291	3
46	6	48	148	143	11	59	291	3
46	7	48	182	109	11	59	291	3
46	8	43	198	93	16	59	291	3
46	9	39	219	72	20	59	291	3
46	10	36	247	44	23	59	291	3
46	11	33	261	30	26	59	291	3
46	12	30	271	20	29	59	291	3
46	13	20	280	11	39	59	291	3
46	14	13	284	7	46	59	291	3
46	15	8	290	1	51	59	291	3
46	16	7	290	1	52	59	291	3
46	17	3	291	0	56	59	291	3
46	20	1	291	0	58	59	291	3
46	21	0	291	0	59	59	291	3
47	7	17	142	71	4	21	213	3
47	8	15	163	50	6	21	213	3
47	9	14	176	37	7	21	213	3
48	9	13	50	30	3	16	80	3
48	10	13	56	24	3	16	80	3
48	11	11	61	19	5	16	80	3
49	1	11	4	105	0	11	109	3
49	2	11	9	100	0	11	109	3
49	3	11	12	97	0	11	109	3
49	4	9	27	82	2	11	109	3
49	5	9	38	71	2	11	109	3
49	6	9	49	60	2	11	109	3
49	7	8	60	49	3	11	109	3
49	8	8	78	31	3	11	109	3
49	9	7	82	27	4	11	109	3
49	10	5	85	24	6	11	109	3
49	11	3	92	17	8	11	109	3
49	12	1	102	7	10	11	109	3
49	13	1	104	5	10	11	109	3
49	14	1	105	4	10	11	109	3
49	15	1	107	2	10	11	109	3
49	18	1	108	1	10	11	109	3
49	21	0	108	1	11	11	109	3
50	5	16	443	322	2	18	765	3
50	6	15	498	267	3	18	765	3
50	7	15	547	218	3	18	765	3
50	8	15	590	175	3	18	765	3
50	9	14	638	127	4	18	765	3
50	10	11	673	92	7	18	765	3
50	11	10	696	69	8	18	765	3
51	1	13	13	28	1	14	41	3
51	2	13	18	23	1	14	41	3
51	3	12	25	16	2	14	41	3
51	4	11	29	12	3	14	41	3
51	5	9	31	10	5	14	41	3
51	6	7	34	7	7	14	41	3
51	7	7	36	5	7	14	41	3
51	8	5	37	4	9	14	41	3
51	9	4	38	3	10	14	41	3
51	10	4	41	0	10	14	41	3
51	11	3	41	0	11	14	41	3
51	12	3	41	0	11	14	41	3
51	13	3	41	0	11	14	41	3
51	14	2	41	0	12	14	41	3
51	15	1	41	0	13	14	41	3
51	16	1	41	0	13	14	41	3
51	17	1	41	0	13	14	41	3
51	18	0	41	0	14	14	41	3
51	19	0	41	0	14	14	41	3
51	20	0	41	0	14	14	41	3
51	21	0	41	0	14	14	41	3
52	1	20	11	88	1	21	99	3
52	2	20	27	72	1	21	99	3
52	3	20	39	60	1	21	99	3
52	4	20	50	49	1	21	99	3
52	5	20	60	39	1	21	99	3
52	6	19	66	33	2	21	99	3
52	7	19	72	27	2	21	99	3
52	8	15	79	20	6	21	99	3
52	9	14	86	13	7	21	99	3
52	10	11	89	10	10	21	99	3
52	11	9	93	6	12	21	99	3
52	12	7	94	5	14	21	99	3
52	13	5	97	2	16	21	99	3
52	16	3	97	2	18	21	99	3
52	18	0	97	2	21	21	99	3
52	21	0	98	1	21	21	99	3
53	7	17	142	71	4	21	213	3
53	8	15	163	50	6	21	213	3
53	9	14	176	37	7	21	213	3
54	1	244	101	1791	5	249	1892	3
54	2	240	238	1654	9	249	1892	3
54	3	228	408	1484	21	249	1892	3
54	4	217	594	1298	32	249	1892	3
54	5	209	780	1112	40	249	1892	3
54	6	197	964	928	52	249	1892	3
54	7	163	1268	624	86	249	1892	3
54	8	137	1417	475	112	249	1892	3
54	9	111	1544	348	138	249	1892	3
54	10	91	1630	262	158	249	1892	3
54	11	79	1703	189	170	249	1892	3
54	12	60	1764	128	189	249	1892	3
54	13	45	1809	83	204	249	1892	3
54	14	29	1843	49	220	249	1892	3
54	15	21	1860	32	228	249	1892	3
54	16	11	1871	21	238	249	1892	3
54	17	6	1884	8	243	249	1892	3
54	18	3	1889	3	246	249	1892	3
54	19	3	1889	3	246	249	1892	3
54	20	1	1891	1	248	249	1892	3
54	21	1	1892	0	248	249	1892	3
55	1	117	18	205	1	118	223	3
55	2	114	29	194	4	118	223	3
55	3	113	46	177	5	118	223	3
55	4	111	67	156	7	118	223	3
55	5	106	79	144	12	118	223	3
55	6	100	98	125	18	118	223	3
55	7	98	112	111	20	118	223	3
55	8	90	127	96	28	118	223	3
55	9	80	129	94	38	118	223	3
55	10	61	139	84	57	118	223	3
55	11	48	146	77	70	118	223	3
55	12	36	154	69	82	118	223	3
55	13	28	168	55	90	118	223	3
55	14	19	184	39	99	118	223	3
55	15	12	210	13	106	118	223	3
55	16	5	218	5	113	118	223	3
55	17	4	223	0	114	118	223	3
55	18	3	223	0	115	118	223	3
55	19	1	223	0	117	118	223	3
1	8	23	76	19	14	37	95	4
1	11	10	89	6	27	37	95	4
2	1	68	34	442	1	69	476	4
2	2	66	84	392	3	69	476	4
2	3	65	144	332	4	69	476	4
2	4	64	205	271	5	69	476	4
2	5	57	261	215	12	69	476	4
2	6	53	322	154	16	69	476	4
2	7	49	368	108	20	69	476	4
2	8	40	395	81	29	69	476	4
2	9	36	419	57	33	69	476	4
2	10	34	441	35	35	69	476	4
2	11	30	456	20	39	69	476	4
2	12	21	462	14	48	69	476	4
2	13	20	469	7	49	69	476	4
2	14	18	470	6	51	69	476	4
2	15	11	470	6	58	69	476	4
2	16	8	473	3	61	69	476	4
2	17	5	474	2	64	69	476	4
2	18	3	476	0	66	69	476	4
2	19	1	476	0	68	69	476	4
3	1	25	1	26	0	25	27	4
3	2	25	9	18	0	25	27	4
3	3	24	10	17	1	25	27	4
3	4	24	16	11	1	25	27	4
3	5	24	16	11	1	25	27	4
3	6	22	18	9	3	25	27	4
3	7	20	19	8	5	25	27	4
3	8	20	19	8	5	25	27	4
3	9	18	21	6	7	25	27	4
3	10	17	21	6	8	25	27	4
3	11	14	22	5	11	25	27	4
3	12	13	24	3	12	25	27	4
3	13	9	25	2	16	25	27	4
3	14	6	25	2	19	25	27	4
3	15	6	26	1	19	25	27	4
3	16	5	27	0	20	25	27	4
3	17	3	27	0	22	25	27	4
3	18	3	27	0	22	25	27	4
3	19	0	27	0	25	25	27	4
3	20	0	27	0	25	25	27	4
3	21	0	27	0	25	25	27	4
4	6	23	92	43	2	25	135	4
4	7	22	100	35	3	25	135	4
4	8	19	116	19	6	25	135	4
5	1	44	7	96	0	44	103	4
5	2	44	17	86	0	44	103	4
5	3	42	26	77	2	44	103	4
5	4	40	34	69	4	44	103	4
5	5	39	40	63	5	44	103	4
5	6	37	50	53	7	44	103	4
5	7	33	64	39	11	44	103	4
5	8	27	77	26	17	44	103	4
5	9	25	83	20	19	44	103	4
5	10	22	93	10	22	44	103	4
5	11	19	99	4	25	44	103	4
5	12	16	103	0	28	44	103	4
5	13	14	103	0	30	44	103	4
5	14	12	103	0	32	44	103	4
5	15	10	103	0	34	44	103	4
5	16	8	103	0	36	44	103	4
5	17	5	103	0	39	44	103	4
5	19	2	103	0	42	44	103	4
5	21	1	103	0	43	44	103	4
6	9	3	52	14	6	9	66	4
7	2	23	5	22	0	23	27	4
7	3	22	6	21	1	23	27	4
7	4	21	8	19	2	23	27	4
7	5	20	13	14	3	23	27	4
7	6	19	16	11	4	23	27	4
7	7	16	19	8	7	23	27	4
7	8	15	20	7	8	23	27	4
7	9	12	21	6	11	23	27	4
7	10	11	24	3	12	23	27	4
7	11	10	25	2	13	23	27	4
7	12	9	26	1	14	23	27	4
7	13	4	26	1	19	23	27	4
7	14	3	26	1	20	23	27	4
8	5	16	443	322	2	18	765	4
8	6	15	498	267	3	18	765	4
8	7	15	547	218	3	18	765	4
8	8	15	590	175	3	18	765	4
8	9	14	638	127	4	18	765	4
8	10	11	673	92	7	18	765	4
8	11	10	696	69	8	18	765	4
9	1	66	0	80	0	66	80	4
9	3	66	1	79	0	66	80	4
9	4	66	11	69	0	66	80	4
9	5	66	23	57	0	66	80	4
9	6	66	29	51	0	66	80	4
9	7	62	66	14	4	66	80	4
9	8	56	73	7	10	66	80	4
9	9	50	78	2	16	66	80	4
9	10	46	78	2	20	66	80	4
9	12	31	79	1	35	66	80	4
9	13	26	79	1	40	66	80	4
9	14	15	80	0	51	66	80	4
9	17	9	80	0	57	66	80	4
9	18	3	80	0	63	66	80	4
10	1	18	5	93	0	18	98	4
10	2	18	14	84	0	18	98	4
10	3	18	30	68	0	18	98	4
10	4	18	42	56	0	18	98	4
10	5	17	57	41	1	18	98	4
10	6	14	66	32	4	18	98	4
10	7	13	79	19	5	18	98	4
10	8	12	86	12	6	18	98	4
10	9	7	88	10	11	18	98	4
10	10	5	93	5	13	18	98	4
10	11	3	94	4	15	18	98	4
10	13	3	96	2	15	18	98	4
10	14	3	96	2	15	18	98	4
11	1	11	4	105	0	11	109	4
11	2	11	9	100	0	11	109	4
11	3	11	12	97	0	11	109	4
11	4	9	27	82	2	11	109	4
11	5	9	38	71	2	11	109	4
11	6	9	49	60	2	11	109	4
11	7	8	60	49	3	11	109	4
11	8	8	78	31	3	11	109	4
11	9	7	82	27	4	11	109	4
11	10	5	85	24	6	11	109	4
11	11	3	92	17	8	11	109	4
11	12	1	102	7	10	11	109	4
11	13	1	104	5	10	11	109	4
11	14	1	105	4	10	11	109	4
11	15	1	107	2	10	11	109	4
11	18	1	108	1	10	11	109	4
11	21	0	108	1	11	11	109	4
12	7	17	142	71	4	21	213	4
12	8	15	163	50	6	21	213	4
12	9	14	176	37	7	21	213	4
13	8	14	69	14	7	21	83	4
14	2	23	5	22	0	23	27	4
14	3	22	6	21	1	23	27	4
14	4	21	8	19	2	23	27	4
14	5	20	13	14	3	23	27	4
14	6	19	16	11	4	23	27	4
14	7	16	19	8	7	23	27	4
14	8	15	20	7	8	23	27	4
14	9	12	21	6	11	23	27	4
14	10	11	24	3	12	23	27	4
14	11	10	25	2	13	23	27	4
14	12	9	26	1	14	23	27	4
14	13	4	26	1	19	23	27	4
14	14	3	26	1	20	23	27	4
15	1	5	5	76	0	5	81	4
15	2	5	8	73	0	5	81	4
15	3	5	19	62	0	5	81	4
15	4	5	26	55	0	5	81	4
15	5	5	37	44	0	5	81	4
15	6	5	43	38	0	5	81	4
15	7	4	49	32	1	5	81	4
15	8	4	56	25	1	5	81	4
15	9	4	60	21	1	5	81	4
15	10	3	63	18	2	5	81	4
15	11	2	68	13	3	5	81	4
15	12	2	74	7	3	5	81	4
15	13	2	77	4	3	5	81	4
15	14	2	80	1	3	5	81	4
15	17	2	81	0	3	5	81	4
16	1	37	24	461	1	38	485	4
16	2	37	53	432	1	38	485	4
16	3	35	102	383	3	38	485	4
16	4	35	165	320	3	38	485	4
16	5	34	218	267	4	38	485	4
16	6	34	267	218	4	38	485	4
16	7	33	315	170	5	38	485	4
16	8	31	369	116	7	38	485	4
16	9	25	412	73	13	38	485	4
16	10	18	437	48	20	38	485	4
16	11	15	446	39	23	38	485	4
16	12	12	461	24	26	38	485	4
16	13	8	466	19	30	38	485	4
16	14	7	475	10	31	38	485	4
16	15	4	480	5	34	38	485	4
16	16	3	480	5	35	38	485	4
16	17	2	485	0	36	38	485	4
16	18	1	485	0	37	38	485	4
17	1	44	7	96	0	44	103	4
17	2	44	17	86	0	44	103	4
17	3	42	26	77	2	44	103	4
17	4	40	34	69	4	44	103	4
17	5	39	40	63	5	44	103	4
17	6	37	50	53	7	44	103	4
17	7	33	64	39	11	44	103	4
17	8	27	77	26	17	44	103	4
17	9	25	83	20	19	44	103	4
17	10	22	93	10	22	44	103	4
17	11	19	99	4	25	44	103	4
17	12	16	103	0	28	44	103	4
17	13	14	103	0	30	44	103	4
17	14	12	103	0	32	44	103	4
17	15	10	103	0	34	44	103	4
17	16	8	103	0	36	44	103	4
17	17	5	103	0	39	44	103	4
17	19	2	103	0	42	44	103	4
17	21	1	103	0	43	44	103	4
18	1	30	12	51	1	31	63	4
18	2	30	21	42	1	31	63	4
18	3	28	29	34	3	31	63	4
18	4	24	32	31	7	31	63	4
18	5	20	43	20	11	31	63	4
18	6	20	50	13	11	31	63	4
18	7	15	55	8	16	31	63	4
18	8	12	58	5	19	31	63	4
18	9	11	59	4	20	31	63	4
18	10	9	61	2	22	31	63	4
18	11	7	62	1	24	31	63	4
18	12	7	63	0	24	31	63	4
18	13	6	63	0	25	31	63	4
18	15	2	63	0	29	31	63	4
18	16	1	63	0	30	31	63	4
19	7	46	238	97	4	50	335	4
19	8	44	259	76	6	50	335	4
19	9	40	285	50	10	50	335	4
19	10	36	308	27	14	50	335	4
20	1	30	12	51	1	31	63	4
20	2	30	21	42	1	31	63	4
20	3	28	29	34	3	31	63	4
20	4	24	32	31	7	31	63	4
20	5	20	43	20	11	31	63	4
20	6	20	50	13	11	31	63	4
20	7	15	55	8	16	31	63	4
20	8	12	58	5	19	31	63	4
20	9	11	59	4	20	31	63	4
20	10	9	61	2	22	31	63	4
20	11	7	62	1	24	31	63	4
20	12	7	63	0	24	31	63	4
[truncated: 582,259 more rows]
