# Supplementary material for: Comparison of Different Methods for the Meta‐Analysis of Diagnostic Test Accuracy Studies—A Simulation Study
Source: Biom J. 2026 Jul 2;68(4):e70147. doi: 10.1002/bimj.70147 (PMC13329219; doi:10.1002/bimj.70147)
Supplement: Supplementary file 3 — Supporting File 3: bimj70147‐sup‐0003‐simstudy_code.zip. [file BIMJ-68-e70147-s001.zip › applications/weibull_aft/hadsa_data_pre_wbaft.csv]

study	cut	cutcount	numcut	TN	FP	N0	TNR	FPR	TP	FN	N1	TPR	FNR
1	1	1	14	0	80	80	0	1	66	0	66	1	0
1	3	2	14	1	79	80	0.0125	0.9875	66	0	66	1	0
1	4	3	14	11	69	80	0.1375	0.8625	66	0	66	1	0
1	5	4	14	23	57	80	0.2875	0.7125	66	0	66	1	0
1	6	5	14	29	51	80	0.3625	0.6375	66	0	66	1	0
1	7	6	14	66	14	80	0.825	0.175	62	4	66	0.939393939393939	0.0606060606060606
1	8	7	14	73	7	80	0.9125	0.0875	56	10	66	0.848484848484849	0.151515151515152
1	9	8	14	78	2	80	0.975	0.025	50	16	66	0.757575757575758	0.242424242424242
1	10	9	14	78	2	80	0.975	0.025	46	20	66	0.696969696969697	0.303030303030303
1	12	10	14	79	1	80	0.9875	0.0125	31	35	66	0.46969696969697	0.53030303030303
1	13	11	14	79	1	80	0.9875	0.0125	26	40	66	0.393939393939394	0.606060606060606
1	14	12	14	80	0	80	1	0	15	51	66	0.227272727272727	0.772727272727273
1	17	13	14	80	0	80	1	0	9	57	66	0.136363636363636	0.863636363636364
1	18	14	14	80	0	80	1	0	3	63	66	0.0454545454545455	0.954545454545455
2	1	1	19	38	158	196	0.193877551020408	0.806122448979592	24	0	24	1	0
2	2	2	19	63	133	196	0.321428571428571	0.678571428571429	23	1	24	0.958333333333333	0.0416666666666667
2	3	3	19	85	111	196	0.433673469387755	0.566326530612245	22	2	24	0.916666666666667	0.0833333333333333
2	4	4	19	109	87	196	0.556122448979592	0.443877551020408	22	2	24	0.916666666666667	0.0833333333333333
2	5	5	19	128	68	196	0.653061224489796	0.346938775510204	21	3	24	0.875	0.125
2	6	6	19	145	51	196	0.739795918367347	0.260204081632653	19	5	24	0.791666666666667	0.208333333333333
2	7	7	19	155	41	196	0.790816326530612	0.209183673469388	18	6	24	0.75	0.25
2	8	8	19	168	28	196	0.857142857142857	0.142857142857143	15	9	24	0.625	0.375
2	9	9	19	171	25	196	0.872448979591837	0.127551020408163	13	11	24	0.541666666666667	0.458333333333333
2	10	10	19	177	19	196	0.903061224489796	0.0969387755102041	11	13	24	0.458333333333333	0.541666666666667
2	11	11	19	184	12	196	0.938775510204082	0.0612244897959184	11	13	24	0.458333333333333	0.541666666666667
2	12	12	19	187	9	196	0.954081632653061	0.0459183673469388	8	16	24	0.333333333333333	0.666666666666667
2	13	13	19	189	7	196	0.964285714285714	0.0357142857142857	7	17	24	0.291666666666667	0.708333333333333
2	14	14	19	190	6	196	0.969387755102041	0.0306122448979592	3	21	24	0.125	0.875
2	15	15	19	192	4	196	0.979591836734694	0.0204081632653061	1	23	24	0.0416666666666667	0.958333333333333
2	16	16	19	193	3	196	0.98469387755102	0.0153061224489796	1	23	24	0.0416666666666667	0.958333333333333
2	17	17	19	195	1	196	0.994897959183674	0.00510204081632653	1	23	24	0.0416666666666667	0.958333333333333
2	20	18	19	195	1	196	0.994897959183674	0.00510204081632653	0	24	24	0	1
2	21	19	19	196	0	196	1	0	0	24	24	0	1
3	1	1	17	10	189	199	0.050251256281407	0.949748743718593	42	0	42	1	0
3	2	2	17	29	170	199	0.14572864321608	0.85427135678392	42	0	42	1	0
3	3	3	17	53	146	199	0.266331658291457	0.733668341708543	42	0	42	1	0
3	4	4	17	73	126	199	0.366834170854271	0.633165829145729	42	0	42	1	0
3	5	5	17	92	107	199	0.462311557788945	0.537688442211055	42	0	42	1	0
3	6	6	17	105	94	199	0.527638190954774	0.472361809045226	41	1	42	0.976190476190476	0.0238095238095238
3	7	7	17	119	80	199	0.597989949748744	0.402010050251256	35	7	42	0.833333333333333	0.166666666666667
3	8	8	17	141	58	199	0.708542713567839	0.291457286432161	31	11	42	0.738095238095238	0.261904761904762
3	9	9	17	164	35	199	0.824120603015075	0.175879396984925	29	13	42	0.69047619047619	0.30952380952381
3	10	10	17	172	27	199	0.864321608040201	0.135678391959799	25	17	42	0.595238095238095	0.404761904761905
3	11	11	17	183	16	199	0.919597989949749	0.0804020100502513	24	18	42	0.571428571428571	0.428571428571429
3	12	12	17	187	12	199	0.939698492462312	0.0603015075376884	17	25	42	0.404761904761905	0.595238095238095
3	13	13	17	192	7	199	0.964824120603015	0.0351758793969849	13	29	42	0.30952380952381	0.69047619047619
3	14	14	17	194	5	199	0.974874371859296	0.0251256281407035	9	33	42	0.214285714285714	0.785714285714286
3	15	15	17	195	4	199	0.979899497487437	0.0201005025125628	6	36	42	0.142857142857143	0.857142857142857
3	16	16	17	196	3	199	0.984924623115578	0.0150753768844221	4	38	42	0.0952380952380952	0.904761904761905
3	17	17	17	198	1	199	0.994974874371859	0.0050251256281407	2	40	42	0.0476190476190476	0.952380952380952
4	5	1	8	125	244	369	0.338753387533875	0.661246612466125	129	5	134	0.962686567164179	0.0373134328358209
4	6	2	8	162	207	369	0.439024390243902	0.560975609756098	123	11	134	0.917910447761194	0.082089552238806
4	7	3	8	196	173	369	0.531165311653117	0.468834688346883	117	17	134	0.873134328358209	0.126865671641791
4	8	4	8	229	140	369	0.62059620596206	0.37940379403794	110	24	134	0.82089552238806	0.17910447761194
4	9	5	8	277	92	369	0.750677506775068	0.249322493224932	103	31	134	0.76865671641791	0.23134328358209
4	10	6	8	303	66	369	0.821138211382114	0.178861788617886	88	46	134	0.656716417910448	0.343283582089552
4	11	7	8	317	52	369	0.859078590785908	0.140921409214092	78	56	134	0.582089552238806	0.417910447761194
4	12	8	8	336	33	369	0.910569105691057	0.0894308943089431	66	68	134	0.492537313432836	0.507462686567164
5	1	1	18	24	461	485	0.0494845360824742	0.950515463917526	37	1	38	0.973684210526316	0.0263157894736842
5	2	2	18	53	432	485	0.109278350515464	0.890721649484536	37	1	38	0.973684210526316	0.0263157894736842
5	3	3	18	102	383	485	0.210309278350515	0.789690721649485	35	3	38	0.921052631578947	0.0789473684210526
5	4	4	18	165	320	485	0.34020618556701	0.65979381443299	35	3	38	0.921052631578947	0.0789473684210526
5	5	5	18	218	267	485	0.449484536082474	0.550515463917526	34	4	38	0.894736842105263	0.105263157894737
5	6	6	18	267	218	485	0.550515463917526	0.449484536082474	34	4	38	0.894736842105263	0.105263157894737
5	7	7	18	315	170	485	0.649484536082474	0.350515463917526	33	5	38	0.868421052631579	0.131578947368421
5	8	8	18	369	116	485	0.760824742268041	0.239175257731959	31	7	38	0.815789473684211	0.184210526315789
5	9	9	18	412	73	485	0.849484536082474	0.150515463917526	25	13	38	0.657894736842105	0.342105263157895
5	10	10	18	437	48	485	0.901030927835052	0.0989690721649484	18	20	38	0.473684210526316	0.526315789473684
5	11	11	18	446	39	485	0.919587628865979	0.0804123711340206	15	23	38	0.394736842105263	0.605263157894737
5	12	12	18	461	24	485	0.950515463917526	0.0494845360824742	12	26	38	0.315789473684211	0.684210526315789
5	13	13	18	466	19	485	0.960824742268041	0.0391752577319588	8	30	38	0.210526315789474	0.789473684210526
5	14	14	18	475	10	485	0.979381443298969	0.0206185567010309	7	31	38	0.184210526315789	0.815789473684211
5	15	15	18	480	5	485	0.989690721649485	0.0103092783505155	4	34	38	0.105263157894737	0.894736842105263
5	16	16	18	480	5	485	0.989690721649485	0.0103092783505155	3	35	38	0.0789473684210526	0.921052631578947
5	17	17	18	485	0	485	1	0	2	36	38	0.0526315789473684	0.947368421052632
5	18	18	18	485	0	485	1	0	1	37	38	0.0263157894736842	0.973684210526316
6	8	1	1	20	28	48	0.416666666666667	0.583333333333333	39	4	43	0.906976744186046	0.0930232558139535
7	6	1	3	92	43	135	0.681481481481481	0.318518518518519	23	2	25	0.92	0.08
7	7	2	3	100	35	135	0.740740740740741	0.259259259259259	22	3	25	0.88	0.12
7	8	3	3	116	19	135	0.859259259259259	0.140740740740741	19	6	25	0.76	0.24
8	1	1	21	13	28	41	0.317073170731707	0.682926829268293	13	1	14	0.928571428571429	0.0714285714285714
8	2	2	21	18	23	41	0.439024390243902	0.560975609756098	13	1	14	0.928571428571429	0.0714285714285714
8	3	3	21	25	16	41	0.609756097560976	0.390243902439024	12	2	14	0.857142857142857	0.142857142857143
8	4	4	21	29	12	41	0.707317073170732	0.292682926829268	11	3	14	0.785714285714286	0.214285714285714
8	5	5	21	31	10	41	0.75609756097561	0.24390243902439	9	5	14	0.642857142857143	0.357142857142857
8	6	6	21	34	7	41	0.829268292682927	0.170731707317073	7	7	14	0.5	0.5
8	7	7	21	36	5	41	0.878048780487805	0.121951219512195	7	7	14	0.5	0.5
8	8	8	21	37	4	41	0.902439024390244	0.0975609756097561	5	9	14	0.357142857142857	0.642857142857143
8	9	9	21	38	3	41	0.926829268292683	0.0731707317073171	4	10	14	0.285714285714286	0.714285714285714
8	10	10	21	41	0	41	1	0	4	10	14	0.285714285714286	0.714285714285714
8	11	11	21	41	0	41	1	0	3	11	14	0.214285714285714	0.785714285714286
8	12	12	21	41	0	41	1	0	3	11	14	0.214285714285714	0.785714285714286
8	13	13	21	41	0	41	1	0	3	11	14	0.214285714285714	0.785714285714286
8	14	14	21	41	0	41	1	0	2	12	14	0.142857142857143	0.857142857142857
8	15	15	21	41	0	41	1	0	1	13	14	0.0714285714285714	0.928571428571429
8	16	16	21	41	0	41	1	0	1	13	14	0.0714285714285714	0.928571428571429
8	17	17	21	41	0	41	1	0	1	13	14	0.0714285714285714	0.928571428571429
8	18	18	21	41	0	41	1	0	0	14	14	0	1
8	19	19	21	41	0	41	1	0	0	14	14	0	1
8	20	20	21	41	0	41	1	0	0	14	14	0	1
8	21	21	21	41	0	41	1	0	0	14	14	0	1
9	8	1	2	76	19	95	0.8	0.2	23	14	37	0.621621621621622	0.378378378378378
9	11	2	2	89	6	95	0.936842105263158	0.0631578947368421	10	27	37	0.27027027027027	0.72972972972973
10	1	1	21	1	26	27	0.037037037037037	0.962962962962963	25	0	25	1	0
10	2	2	21	9	18	27	0.333333333333333	0.666666666666667	25	0	25	1	0
10	3	3	21	10	17	27	0.37037037037037	0.62962962962963	24	1	25	0.96	0.04
10	4	4	21	16	11	27	0.592592592592593	0.407407407407407	24	1	25	0.96	0.04
10	5	5	21	16	11	27	0.592592592592593	0.407407407407407	24	1	25	0.96	0.04
10	6	6	21	18	9	27	0.666666666666667	0.333333333333333	22	3	25	0.88	0.12
10	7	7	21	19	8	27	0.703703703703704	0.296296296296296	20	5	25	0.8	0.2
10	8	8	21	19	8	27	0.703703703703704	0.296296296296296	20	5	25	0.8	0.2
10	9	9	21	21	6	27	0.777777777777778	0.222222222222222	18	7	25	0.72	0.28
10	10	10	21	21	6	27	0.777777777777778	0.222222222222222	17	8	25	0.68	0.32
10	11	11	21	22	5	27	0.814814814814815	0.185185185185185	14	11	25	0.56	0.44
10	12	12	21	24	3	27	0.888888888888889	0.111111111111111	13	12	25	0.52	0.48
10	13	13	21	25	2	27	0.925925925925926	0.0740740740740741	9	16	25	0.36	0.64
10	14	14	21	25	2	27	0.925925925925926	0.0740740740740741	6	19	25	0.24	0.76
10	15	15	21	26	1	27	0.962962962962963	0.037037037037037	6	19	25	0.24	0.76
10	16	16	21	27	0	27	1	0	5	20	25	0.2	0.8
10	17	17	21	27	0	27	1	0	3	22	25	0.12	0.88
10	18	18	21	27	0	27	1	0	3	22	25	0.12	0.88
10	19	19	21	27	0	27	1	0	0	25	25	0	1
10	20	20	21	27	0	27	1	0	0	25	25	0	1
10	21	21	21	27	0	27	1	0	0	25	25	0	1
11	1	1	21	101	1791	1892	0.0533826638477801	0.94661733615222	244	5	249	0.979919678714859	0.0200803212851406
11	2	2	21	238	1654	1892	0.125792811839323	0.874207188160677	240	9	249	0.963855421686747	0.036144578313253
11	3	3	21	408	1484	1892	0.215644820295983	0.784355179704017	228	21	249	0.91566265060241	0.0843373493975904
11	4	4	21	594	1298	1892	0.313953488372093	0.686046511627907	217	32	249	0.8714859437751	0.1285140562249
11	5	5	21	780	1112	1892	0.412262156448203	0.587737843551797	209	40	249	0.839357429718876	0.160642570281124
11	6	6	21	964	928	1892	0.509513742071882	0.490486257928118	197	52	249	0.791164658634538	0.208835341365462
11	7	7	21	1268	624	1892	0.670190274841438	0.329809725158562	163	86	249	0.654618473895582	0.345381526104418
11	8	8	21	1417	475	1892	0.748942917547569	0.251057082452431	137	112	249	0.550200803212851	0.449799196787149
11	9	9	21	1544	348	1892	0.816067653276956	0.183932346723044	111	138	249	0.44578313253012	0.55421686746988
11	10	10	21	1630	262	1892	0.861522198731501	0.138477801268499	91	158	249	0.365461847389558	0.634538152610442
11	11	11	21	1703	189	1892	0.900105708245243	0.0998942917547569	79	170	249	0.317269076305221	0.682730923694779
11	12	12	21	1764	128	1892	0.932346723044397	0.0676532769556025	60	189	249	0.240963855421687	0.759036144578313
11	13	13	21	1809	83	1892	0.956131078224101	0.0438689217758985	45	204	249	0.180722891566265	0.819277108433735
11	14	14	21	1843	49	1892	0.974101479915433	0.0258985200845666	29	220	249	0.116465863453815	0.883534136546185
11	15	15	21	1860	32	1892	0.983086680761099	0.0169133192389006	21	228	249	0.0843373493975904	0.91566265060241
11	16	16	21	1871	21	1892	0.988900634249471	0.0110993657505285	11	238	249	0.0441767068273092	0.955823293172691
11	17	17	21	1884	8	1892	0.995771670190275	0.00422832980972516	6	243	249	0.0240963855421687	0.975903614457831
11	18	18	21	1889	3	1892	0.998414376321353	0.00158562367864693	3	246	249	0.0120481927710843	0.987951807228916
11	19	19	21	1889	3	1892	0.998414376321353	0.00158562367864693	3	246	249	0.0120481927710843	0.987951807228916
11	20	20	21	1891	1	1892	0.999471458773784	0.000528541226215645	1	248	249	0.00401606425702811	0.995983935742972
11	21	21	21	1892	0	1892	1	0	1	248	249	0.00401606425702811	0.995983935742972
12	1	1	18	22	145	167	0.131736526946108	0.868263473053892	27	0	27	1	0
12	2	2	18	43	124	167	0.25748502994012	0.74251497005988	27	0	27	1	0
12	3	3	18	55	112	167	0.329341317365269	0.67065868263473	26	1	27	0.962962962962963	0.037037037037037
12	4	4	18	74	93	167	0.44311377245509	0.55688622754491	26	1	27	0.962962962962963	0.037037037037037
12	5	5	18	96	71	167	0.574850299401198	0.425149700598802	25	2	27	0.925925925925926	0.0740740740740741
12	6	6	18	113	54	167	0.676646706586826	0.323353293413174	23	4	27	0.851851851851852	0.148148148148148
12	7	7	18	129	38	167	0.772455089820359	0.227544910179641	20	7	27	0.740740740740741	0.259259259259259
12	8	8	18	135	32	167	0.808383233532934	0.191616766467066	18	9	27	0.666666666666667	0.333333333333333
12	9	9	18	143	24	167	0.856287425149701	0.143712574850299	17	10	27	0.62962962962963	0.37037037037037
12	10	10	18	147	20	167	0.880239520958084	0.119760479041916	14	13	27	0.518518518518518	0.481481481481481
12	11	11	18	152	15	167	0.910179640718563	0.0898203592814371	12	15	27	0.444444444444444	0.555555555555556
12	12	12	18	159	8	167	0.952095808383233	0.0479041916167665	10	17	27	0.37037037037037	0.62962962962963
12	13	13	18	161	6	167	0.964071856287425	0.0359281437125748	8	19	27	0.296296296296296	0.703703703703704
12	14	14	18	164	3	167	0.982035928143713	0.0179640718562874	7	20	27	0.259259259259259	0.740740740740741
12	15	15	18	166	1	167	0.994011976047904	0.00598802395209581	6	21	27	0.222222222222222	0.777777777777778
12	16	16	18	166	1	167	0.994011976047904	0.00598802395209581	2	25	27	0.0740740740740741	0.925925925925926
12	17	17	18	167	0	167	1	0	2	25	27	0.0740740740740741	0.925925925925926
12	21	18	18	167	0	167	1	0	1	26	27	0.037037037037037	0.962962962962963
13	1	1	19	7	96	103	0.0679611650485437	0.932038834951456	44	0	44	1	0
13	2	2	19	17	86	103	0.16504854368932	0.83495145631068	44	0	44	1	0
13	3	3	19	26	77	103	0.252427184466019	0.747572815533981	42	2	44	0.954545454545455	0.0454545454545455
13	4	4	19	34	69	103	0.330097087378641	0.669902912621359	40	4	44	0.909090909090909	0.0909090909090909
13	5	5	19	40	63	103	0.388349514563107	0.611650485436893	39	5	44	0.886363636363636	0.113636363636364
13	6	6	19	50	53	103	0.485436893203884	0.514563106796116	37	7	44	0.840909090909091	0.159090909090909
13	7	7	19	64	39	103	0.621359223300971	0.378640776699029	33	11	44	0.75	0.25
13	8	8	19	77	26	103	0.747572815533981	0.252427184466019	27	17	44	0.613636363636364	0.386363636363636
13	9	9	19	83	20	103	0.805825242718447	0.194174757281553	25	19	44	0.568181818181818	0.431818181818182
13	10	10	19	93	10	103	0.902912621359223	0.0970873786407767	22	22	44	0.5	0.5
13	11	11	19	99	4	103	0.961165048543689	0.0388349514563107	19	25	44	0.431818181818182	0.568181818181818
13	12	12	19	103	0	103	1	0	16	28	44	0.363636363636364	0.636363636363636
13	13	13	19	103	0	103	1	0	14	30	44	0.318181818181818	0.681818181818182
13	14	14	19	103	0	103	1	0	12	32	44	0.272727272727273	0.727272727272727
13	15	15	19	103	0	103	1	0	10	34	44	0.227272727272727	0.772727272727273
13	16	16	19	103	0	103	1	0	8	36	44	0.181818181818182	0.818181818181818
13	17	17	19	103	0	103	1	0	5	39	44	0.113636363636364	0.886363636363636
13	19	18	19	103	0	103	1	0	2	42	44	0.0454545454545455	0.954545454545455
13	21	19	19	103	0	103	1	0	1	43	44	0.0227272727272727	0.977272727272727
14	7	1	1	61	11	72	0.847222222222222	0.152777777777778	15	1	16	0.9375	0.0625
15	7	1	4	238	97	335	0.71044776119403	0.28955223880597	46	4	50	0.92	0.08
15	8	2	4	259	76	335	0.773134328358209	0.226865671641791	44	6	50	0.88	0.12
15	9	3	4	285	50	335	0.850746268656716	0.149253731343284	40	10	50	0.8	0.2
15	10	4	4	308	27	335	0.919402985074627	0.0805970149253731	36	14	50	0.72	0.28
16	1	1	17	8	113	121	0.0661157024793388	0.933884297520661	28	0	28	1	0
16	2	2	17	17	104	121	0.140495867768595	0.859504132231405	27	1	28	0.964285714285714	0.0357142857142857
16	3	3	17	25	96	121	0.206611570247934	0.793388429752066	27	1	28	0.964285714285714	0.0357142857142857
16	4	4	17	36	85	121	0.297520661157025	0.702479338842975	27	1	28	0.964285714285714	0.0357142857142857
16	5	5	17	42	79	121	0.347107438016529	0.652892561983471	25	3	28	0.892857142857143	0.107142857142857
16	6	6	17	50	71	121	0.413223140495868	0.586776859504132	25	3	28	0.892857142857143	0.107142857142857
16	7	7	17	68	53	121	0.56198347107438	0.43801652892562	24	4	28	0.857142857142857	0.142857142857143
16	8	8	17	83	38	121	0.685950413223141	0.31404958677686	23	5	28	0.821428571428571	0.178571428571429
16	9	9	17	96	25	121	0.793388429752066	0.206611570247934	20	8	28	0.714285714285714	0.285714285714286
16	10	10	17	104	17	121	0.859504132231405	0.140495867768595	13	15	28	0.464285714285714	0.535714285714286
16	11	11	17	109	12	121	0.900826446280992	0.0991735537190083	8	20	28	0.285714285714286	0.714285714285714
16	12	12	17	111	10	121	0.917355371900826	0.0826446280991736	8	20	28	0.285714285714286	0.714285714285714
16	13	13	17	115	6	121	0.950413223140496	0.0495867768595041	6	22	28	0.214285714285714	0.785714285714286
16	14	14	17	116	5	121	0.958677685950413	0.0413223140495868	5	23	28	0.178571428571429	0.821428571428571
16	15	15	17	120	1	121	0.991735537190083	0.00826446280991736	3	25	28	0.107142857142857	0.892857142857143
16	16	16	17	120	1	121	0.991735537190083	0.00826446280991736	2	26	28	0.0714285714285714	0.928571428571429
16	17	17	17	121	0	121	1	0	1	27	28	0.0357142857142857	0.964285714285714
17	1	1	15	7	128	135	0.0518518518518519	0.948148148148148	10	0	10	1	0
17	2	2	15	16	119	135	0.118518518518519	0.881481481481482	10	0	10	1	0
17	3	3	15	27	108	135	0.2	0.8	10	0	10	1	0
17	4	4	15	45	90	135	0.333333333333333	0.666666666666667	10	0	10	1	0
17	5	5	15	73	62	135	0.540740740740741	0.459259259259259	10	0	10	1	0
17	6	6	15	85	50	135	0.62962962962963	0.37037037037037	9	1	10	0.9	0.1
17	7	7	15	103	32	135	0.762962962962963	0.237037037037037	9	1	10	0.9	0.1
17	8	8	15	115	20	135	0.851851851851852	0.148148148148148	8	2	10	0.8	0.2
17	9	9	15	120	15	135	0.888888888888889	0.111111111111111	8	2	10	0.8	0.2
17	10	10	15	124	11	135	0.918518518518519	0.0814814814814815	5	5	10	0.5	0.5
17	11	11	15	128	7	135	0.948148148148148	0.0518518518518519	3	7	10	0.3	0.7
17	12	12	15	130	5	135	0.962962962962963	0.037037037037037	1	9	10	0.1	0.9
17	13	13	15	132	3	135	0.977777777777778	0.0222222222222222	1	9	10	0.1	0.9
17	14	14	15	132	3	135	0.977777777777778	0.0222222222222222	0	10	10	0	1
17	15	15	15	133	2	135	0.985185185185185	0.0148148148148148	0	10	10	0	1
18	2	1	13	5	22	27	0.185185185185185	0.814814814814815	23	0	23	1	0
18	3	2	13	6	21	27	0.222222222222222	0.777777777777778	22	1	23	0.956521739130435	0.0434782608695652
18	4	3	13	8	19	27	0.296296296296296	0.703703703703704	21	2	23	0.91304347826087	0.0869565217391304
18	5	4	13	13	14	27	0.481481481481481	0.518518518518518	20	3	23	0.869565217391304	0.130434782608696
18	6	5	13	16	11	27	0.592592592592593	0.407407407407407	19	4	23	0.826086956521739	0.173913043478261
18	7	6	13	19	8	27	0.703703703703704	0.296296296296296	16	7	23	0.695652173913043	0.304347826086957
18	8	7	13	20	7	27	0.740740740740741	0.259259259259259	15	8	23	0.652173913043478	0.347826086956522
18	9	8	13	21	6	27	0.777777777777778	0.222222222222222	12	11	23	0.521739130434783	0.478260869565217
18	10	9	13	24	3	27	0.888888888888889	0.111111111111111	11	12	23	0.478260869565217	0.521739130434783
18	11	10	13	25	2	27	0.925925925925926	0.0740740740740741	10	13	23	0.434782608695652	0.565217391304348
18	12	11	13	26	1	27	0.962962962962963	0.037037037037037	9	14	23	0.391304347826087	0.608695652173913
18	13	12	13	26	1	27	0.962962962962963	0.037037037037037	4	19	23	0.173913043478261	0.826086956521739
18	14	13	13	26	1	27	0.962962962962963	0.037037037037037	3	20	23	0.130434782608696	0.869565217391304
19	8	1	5	43	29	72	0.597222222222222	0.402777777777778	27	2	29	0.931034482758621	0.0689655172413793
19	9	2	5	50	22	72	0.694444444444444	0.305555555555556	27	2	29	0.931034482758621	0.0689655172413793
19	10	3	5	56	16	72	0.777777777777778	0.222222222222222	27	2	29	0.931034482758621	0.0689655172413793
19	11	4	5	61	11	72	0.847222222222222	0.152777777777778	27	2	29	0.931034482758621	0.0689655172413793
19	12	5	5	66	6	72	0.916666666666667	0.0833333333333333	24	5	29	0.827586206896552	0.172413793103448
20	1	1	16	11	88	99	0.111111111111111	0.888888888888889	20	1	21	0.952380952380952	0.0476190476190476
20	2	2	16	27	72	99	0.272727272727273	0.727272727272727	20	1	21	0.952380952380952	0.0476190476190476
20	3	3	16	39	60	99	0.393939393939394	0.606060606060606	20	1	21	0.952380952380952	0.0476190476190476
20	4	4	16	50	49	99	0.505050505050505	0.494949494949495	20	1	21	0.952380952380952	0.0476190476190476
20	5	5	16	60	39	99	0.606060606060606	0.393939393939394	20	1	21	0.952380952380952	0.0476190476190476
20	6	6	16	66	33	99	0.666666666666667	0.333333333333333	19	2	21	0.904761904761905	0.0952380952380952
20	7	7	16	72	27	99	0.727272727272727	0.272727272727273	19	2	21	0.904761904761905	0.0952380952380952
20	8	8	16	79	20	99	0.797979797979798	0.202020202020202	15	6	21	0.714285714285714	0.285714285714286
20	9	9	16	86	13	99	0.868686868686869	0.131313131313131	14	7	21	0.666666666666667	0.333333333333333
20	10	10	16	89	10	99	0.898989898989899	0.101010101010101	11	10	21	0.523809523809524	0.476190476190476
20	11	11	16	93	6	99	0.939393939393939	0.0606060606060606	9	12	21	0.428571428571429	0.571428571428571
20	12	12	16	94	5	99	0.94949494949495	0.0505050505050505	7	14	21	0.333333333333333	0.666666666666667
20	13	13	16	97	2	99	0.97979797979798	0.0202020202020202	5	16	21	0.238095238095238	0.761904761904762
20	16	14	16	97	2	99	0.97979797979798	0.0202020202020202	3	18	21	0.142857142857143	0.857142857142857
20	18	15	16	97	2	99	0.97979797979798	0.0202020202020202	0	21	21	0	1
20	21	16	16	98	1	99	0.98989898989899	0.0101010101010101	0	21	21	0	1
21	1	1	19	18	205	223	0.0807174887892377	0.919282511210762	117	1	118	0.991525423728814	0.00847457627118644
21	2	2	19	29	194	223	0.130044843049327	0.869955156950673	114	4	118	0.966101694915254	0.0338983050847458
21	3	3	19	46	177	223	0.20627802690583	0.79372197309417	113	5	118	0.957627118644068	0.0423728813559322
21	4	4	19	67	156	223	0.300448430493274	0.699551569506726	111	7	118	0.940677966101695	0.0593220338983051
21	5	5	19	79	144	223	0.354260089686099	0.645739910313901	106	12	118	0.898305084745763	0.101694915254237
21	6	6	19	98	125	223	0.439461883408072	0.560538116591928	100	18	118	0.847457627118644	0.152542372881356
21	7	7	19	112	111	223	0.502242152466368	0.497757847533632	98	20	118	0.830508474576271	0.169491525423729
21	8	8	19	127	96	223	0.569506726457399	0.430493273542601	90	28	118	0.76271186440678	0.23728813559322
21	9	9	19	129	94	223	0.57847533632287	0.42152466367713	80	38	118	0.677966101694915	0.322033898305085
21	10	10	19	139	84	223	0.623318385650224	0.376681614349776	61	57	118	0.516949152542373	0.483050847457627
21	11	11	19	146	77	223	0.654708520179372	0.345291479820628	48	70	118	0.406779661016949	0.593220338983051
21	12	12	19	154	69	223	0.690582959641256	0.309417040358744	36	82	118	0.305084745762712	0.694915254237288
21	13	13	19	168	55	223	0.753363228699552	0.246636771300448	28	90	118	0.23728813559322	0.76271186440678
21	14	14	19	184	39	223	0.825112107623318	0.174887892376682	19	99	118	0.161016949152542	0.838983050847458
21	15	15	19	210	13	223	0.94170403587444	0.0582959641255605	12	106	118	0.101694915254237	0.898305084745763
21	16	16	19	218	5	223	0.977578475336323	0.0224215246636771	5	113	118	0.0423728813559322	0.957627118644068
21	17	17	19	223	0	223	1	0	4	114	118	0.0338983050847458	0.966101694915254
21	18	18	19	223	0	223	1	0	3	115	118	0.0254237288135593	0.974576271186441
21	19	19	19	223	0	223	1	0	1	117	118	0.00847457627118644	0.991525423728814
22	11	1	1	47	4	51	0.92156862745098	0.0784313725490196	2	4	6	0.333333333333333	0.666666666666667
23	1	1	19	13	161	174	0.0747126436781609	0.925287356321839	26	0	26	1	0
23	2	2	19	24	150	174	0.137931034482759	0.862068965517241	26	0	26	1	0
23	3	3	19	39	135	174	0.224137931034483	0.775862068965517	26	0	26	1	0
23	4	4	19	63	111	174	0.362068965517241	0.637931034482759	26	0	26	1	0
23	5	5	19	83	91	174	0.477011494252874	0.522988505747126	25	1	26	0.961538461538462	0.0384615384615385
23	6	6	19	97	77	174	0.557471264367816	0.442528735632184	25	1	26	0.961538461538462	0.0384615384615385
23	7	7	19	112	62	174	0.64367816091954	0.35632183908046	23	3	26	0.884615384615385	0.115384615384615
23	8	8	19	129	45	174	0.741379310344828	0.258620689655172	23	3	26	0.884615384615385	0.115384615384615
23	9	9	19	145	29	174	0.833333333333333	0.166666666666667	19	7	26	0.730769230769231	0.269230769230769
23	10	10	19	154	20	174	0.885057471264368	0.114942528735632	18	8	26	0.692307692307692	0.307692307692308
23	11	11	19	159	15	174	0.913793103448276	0.0862068965517241	17	9	26	0.653846153846154	0.346153846153846
23	12	12	19	163	11	174	0.936781609195402	0.0632183908045977	14	12	26	0.538461538461538	0.461538461538462
23	13	13	19	164	10	174	0.942528735632184	0.0574712643678161	9	17	26	0.346153846153846	0.653846153846154
23	14	14	19	165	9	174	0.948275862068966	0.0517241379310345	6	20	26	0.230769230769231	0.769230769230769
23	15	15	19	168	6	174	0.96551724137931	0.0344827586206897	4	22	26	0.153846153846154	0.846153846153846
23	16	16	19	169	5	174	0.971264367816092	0.028735632183908	2	24	26	0.0769230769230769	0.923076923076923
23	18	17	19	170	4	174	0.977011494252874	0.0229885057471264	1	25	26	0.0384615384615385	0.961538461538462
23	19	18	19	172	2	174	0.988505747126437	0.0114942528735632	1	25	26	0.0384615384615385	0.961538461538462
23	20	19	19	173	1	174	0.994252873563218	0.00574712643678161	0	26	26	0	1
24	1	1	19	10	281	291	0.0343642611683849	0.965635738831615	59	0	59	1	0
24	2	2	19	30	261	291	0.103092783505155	0.896907216494845	58	1	59	0.983050847457627	0.0169491525423729
24	3	3	19	57	234	291	0.195876288659794	0.804123711340206	57	2	59	0.966101694915254	0.0338983050847458
24	4	4	19	86	205	291	0.29553264604811	0.70446735395189	55	4	59	0.932203389830508	0.0677966101694915
24	5	5	19	118	173	291	0.405498281786942	0.594501718213058	52	7	59	0.88135593220339	0.11864406779661
24	6	6	19	148	143	291	0.508591065292096	0.491408934707904	48	11	59	0.813559322033898	0.186440677966102
24	7	7	19	182	109	291	0.625429553264605	0.374570446735395	48	11	59	0.813559322033898	0.186440677966102
24	8	8	19	198	93	291	0.680412371134021	0.319587628865979	43	16	59	0.728813559322034	0.271186440677966
24	9	9	19	219	72	291	0.752577319587629	0.247422680412371	39	20	59	0.661016949152542	0.338983050847458
24	10	10	19	247	44	291	0.848797250859107	0.151202749140893	36	23	59	0.610169491525424	0.389830508474576
24	11	11	19	261	30	291	0.896907216494845	0.103092783505155	33	26	59	0.559322033898305	0.440677966101695
24	12	12	19	271	20	291	0.93127147766323	0.0687285223367698	30	29	59	0.508474576271186	0.491525423728814
24	13	13	19	280	11	291	0.962199312714777	0.0378006872852234	20	39	59	0.338983050847458	0.661016949152542
24	14	14	19	284	7	291	0.975945017182131	0.0240549828178694	13	46	59	0.220338983050847	0.779661016949153
24	15	15	19	290	1	291	0.996563573883162	0.00343642611683849	8	51	59	0.135593220338983	0.864406779661017
24	16	16	19	290	1	291	0.996563573883162	0.00343642611683849	7	52	59	0.11864406779661	0.88135593220339
24	17	17	19	291	0	291	1	0	3	56	59	0.0508474576271186	0.949152542372881
24	20	18	19	291	0	291	1	0	1	58	59	0.0169491525423729	0.983050847457627
24	21	19	19	291	0	291	1	0	0	59	59	0	1
25	1	1	18	22	187	209	0.105263157894737	0.894736842105263	42	1	43	0.976744186046512	0.0232558139534884
25	2	2	18	40	169	209	0.191387559808612	0.808612440191388	42	1	43	0.976744186046512	0.0232558139534884
25	3	3	18	59	150	209	0.282296650717703	0.717703349282297	40	3	43	0.930232558139535	0.0697674418604651
25	4	4	18	82	127	209	0.392344497607655	0.607655502392344	37	6	43	0.86046511627907	0.13953488372093
25	5	5	18	105	104	209	0.502392344497608	0.497607655502392	35	8	43	0.813953488372093	0.186046511627907
25	6	6	18	122	87	209	0.583732057416268	0.416267942583732	32	11	43	0.744186046511628	0.255813953488372
25	7	7	18	132	77	209	0.631578947368421	0.368421052631579	31	12	43	0.720930232558139	0.27906976744186
25	8	8	18	151	58	209	0.722488038277512	0.277511961722488	28	15	43	0.651162790697674	0.348837209302326
25	9	9	18	162	47	209	0.77511961722488	0.22488038277512	24	19	43	0.558139534883721	0.441860465116279
25	10	10	18	175	34	209	0.837320574162679	0.162679425837321	20	23	43	0.465116279069767	0.534883720930233
25	11	11	18	186	23	209	0.889952153110048	0.110047846889952	17	26	43	0.395348837209302	0.604651162790698
25	12	12	18	195	14	209	0.933014354066986	0.0669856459330144	15	28	43	0.348837209302326	0.651162790697674
25	13	13	18	199	10	209	0.952153110047847	0.0478468899521531	10	33	43	0.232558139534884	0.767441860465116
25	14	14	18	205	4	209	0.980861244019139	0.0191387559808612	8	35	43	0.186046511627907	0.813953488372093
25	15	15	18	207	2	209	0.990430622009569	0.00956937799043062	6	37	43	0.13953488372093	0.86046511627907
25	16	16	18	208	1	209	0.995215311004785	0.00478468899521531	4	39	43	0.0930232558139535	0.906976744186046
25	17	17	18	208	1	209	0.995215311004785	0.00478468899521531	2	41	43	0.0465116279069767	0.953488372093023
25	18	18	18	209	0	209	1	0	1	42	43	0.0232558139534884	0.976744186046512
26	6	1	2	78	25	103	0.757281553398058	0.242718446601942	28	7	35	0.8	0.2
26	8	2	2	85	18	103	0.825242718446602	0.174757281553398	24	11	35	0.685714285714286	0.314285714285714
27	1	1	16	4	33	37	0.108108108108108	0.891891891891892	11	0	11	1	0
27	2	2	16	9	28	37	0.243243243243243	0.756756756756757	11	0	11	1	0
27	3	3	16	13	24	37	0.351351351351351	0.648648648648649	11	0	11	1	0
27	4	4	16	16	21	37	0.432432432432432	0.567567567567568	11	0	11	1	0
27	5	5	16	19	18	37	0.513513513513513	0.486486486486487	11	0	11	1	0
27	6	6	16	24	13	37	0.648648648648649	0.351351351351351	10	1	11	0.909090909090909	0.0909090909090909
27	7	7	16	26	11	37	0.702702702702703	0.297297297297297	10	1	11	0.909090909090909	0.0909090909090909
27	8	8	16	29	8	37	0.783783783783784	0.216216216216216	9	2	11	0.818181818181818	0.181818181818182
27	10	9	16	33	4	37	0.891891891891892	0.108108108108108	9	2	11	0.818181818181818	0.181818181818182
27	11	10	16	34	3	37	0.918918918918919	0.0810810810810811	9	2	11	0.818181818181818	0.181818181818182
27	12	11	16	35	2	37	0.945945945945946	0.0540540540540541	8	3	11	0.727272727272727	0.272727272727273
27	13	12	16	37	0	37	1	0	6	5	11	0.545454545454545	0.454545454545455
27	14	13	16	37	0	37	1	0	5	6	11	0.454545454545455	0.545454545454545
27	15	14	16	37	0	37	1	0	3	8	11	0.272727272727273	0.727272727272727
27	17	15	16	37	0	37	1	0	2	9	11	0.181818181818182	0.818181818181818
27	18	16	16	37	0	37	1	0	1	10	11	0.0909090909090909	0.909090909090909
28	10	1	1	60	0	60	1	0	4	1	5	0.8	0.2
29	1	1	15	5	76	81	0.0617283950617284	0.938271604938272	5	0	5	1	0
29	2	2	15	8	73	81	0.0987654320987654	0.901234567901235	5	0	5	1	0
29	3	3	15	19	62	81	0.234567901234568	0.765432098765432	5	0	5	1	0
29	4	4	15	26	55	81	0.320987654320988	0.679012345679012	5	0	5	1	0
29	5	5	15	37	44	81	0.45679012345679	0.54320987654321	5	0	5	1	0
29	6	6	15	43	38	81	0.530864197530864	0.469135802469136	5	0	5	1	0
29	7	7	15	49	32	81	0.604938271604938	0.395061728395062	4	1	5	0.8	0.2
29	8	8	15	56	25	81	0.691358024691358	0.308641975308642	4	1	5	0.8	0.2
29	9	9	15	60	21	81	0.740740740740741	0.259259259259259	4	1	5	0.8	0.2
29	10	10	15	63	18	81	0.777777777777778	0.222222222222222	3	2	5	0.6	0.4
29	11	11	15	68	13	81	0.839506172839506	0.160493827160494	2	3	5	0.4	0.6
29	12	12	15	74	7	81	0.91358024691358	0.0864197530864197	2	3	5	0.4	0.6
29	13	13	15	77	4	81	0.950617283950617	0.0493827160493827	2	3	5	0.4	0.6
29	14	14	15	80	1	81	0.987654320987654	0.0123456790123457	2	3	5	0.4	0.6
29	17	15	15	81	0	81	1	0	2	3	5	0.4	0.6
30	1	1	14	12	80	92	0.130434782608696	0.869565217391304	13	0	13	1	0
30	2	2	14	25	67	92	0.271739130434783	0.728260869565217	13	0	13	1	0
30	3	3	14	34	58	92	0.369565217391304	0.630434782608696	13	0	13	1	0
30	4	4	14	40	52	92	0.434782608695652	0.565217391304348	13	0	13	1	0
30	5	5	14	48	44	92	0.521739130434783	0.478260869565217	13	0	13	1	0
30	6	6	14	55	37	92	0.597826086956522	0.402173913043478	12	1	13	0.923076923076923	0.0769230769230769
30	7	7	14	63	29	92	0.684782608695652	0.315217391304348	11	2	13	0.846153846153846	0.153846153846154
30	8	8	14	74	18	92	0.804347826086957	0.195652173913043	9	4	13	0.692307692307692	0.307692307692308
30	9	9	14	80	12	92	0.869565217391304	0.130434782608696	7	6	13	0.538461538461538	0.461538461538462
30	10	10	14	83	9	92	0.902173913043478	0.0978260869565217	5	8	13	0.384615384615385	0.615384615384615
30	11	11	14	85	7	92	0.923913043478261	0.0760869565217391	5	8	13	0.384615384615385	0.615384615384615
30	12	12	14	87	5	92	0.945652173913043	0.0543478260869565	3	10	13	0.230769230769231	0.769230769230769
30	13	13	14	88	4	92	0.956521739130435	0.0434782608695652	1	12	13	0.0769230769230769	0.923076923076923
30	14	14	14	89	3	92	0.967391304347826	0.0326086956521739	1	12	13	0.0769230769230769	0.923076923076923
31	8	1	1	56	16	72	0.777777777777778	0.222222222222222	5	1	6	0.833333333333333	0.166666666666667
32	8	1	1	59	29	88	0.670454545454545	0.329545454545455	5	2	7	0.714285714285714	0.285714285714286
33	5	1	9	27	15	42	0.642857142857143	0.357142857142857	12	2	14	0.857142857142857	0.142857142857143
33	6	2	9	30	12	42	0.714285714285714	0.285714285714286	11	3	14	0.785714285714286	0.214285714285714
33	7	3	9	33	9	42	0.785714285714286	0.214285714285714	10	4	14	0.714285714285714	0.285714285714286
33	8	4	9	34	8	42	0.80952380952381	0.19047619047619	10	4	14	0.714285714285714	0.285714285714286
33	9	5	9	36	6	42	0.857142857142857	0.142857142857143	10	4	14	0.714285714285714	0.285714285714286
33	10	6	9	36	6	42	0.857142857142857	0.142857142857143	9	5	14	0.642857142857143	0.357142857142857
33	11	7	9	37	5	42	0.880952380952381	0.119047619047619	4	10	14	0.285714285714286	0.714285714285714
33	12	8	9	38	4	42	0.904761904761905	0.0952380952380952	2	12	14	0.142857142857143	0.857142857142857
33	13	9	9	39	3	42	0.928571428571429	0.0714285714285714	2	12	14	0.142857142857143	0.857142857142857
34	9	1	1	52	14	66	0.787878787878788	0.212121212121212	3	6	9	0.333333333333333	0.666666666666667
35	4	1	8	46	43	89	0.51685393258427	0.48314606741573	16	2	18	0.888888888888889	0.111111111111111
35	5	2	8	54	35	89	0.606741573033708	0.393258426966292	15	3	18	0.833333333333333	0.166666666666667
35	6	3	8	60	29	89	0.674157303370786	0.325842696629214	15	3	18	0.833333333333333	0.166666666666667
35	7	4	8	66	23	89	0.741573033707865	0.258426966292135	12	6	18	0.666666666666667	0.333333333333333
35	8	5	8	73	16	89	0.820224719101124	0.179775280898876	11	7	18	0.611111111111111	0.388888888888889
35	9	6	8	80	9	89	0.898876404494382	0.101123595505618	9	9	18	0.5	0.5
35	10	7	8	82	7	89	0.921348314606742	0.0786516853932584	9	9	18	0.5	0.5
35	11	8	8	85	4	89	0.955056179775281	0.0449438202247191	7	11	18	0.388888888888889	0.611111111111111
36	1	1	19	34	442	476	0.0714285714285714	0.928571428571429	68	1	69	0.985507246376812	0.0144927536231884
36	2	2	19	84	392	476	0.176470588235294	0.823529411764706	66	3	69	0.956521739130435	0.0434782608695652
36	3	3	19	144	332	476	0.302521008403361	0.697478991596639	65	4	69	0.942028985507246	0.0579710144927536
36	4	4	19	205	271	476	0.430672268907563	0.569327731092437	64	5	69	0.927536231884058	0.072463768115942
36	5	5	19	261	215	476	0.548319327731092	0.451680672268908	57	12	69	0.826086956521739	0.173913043478261
36	6	6	19	322	154	476	0.676470588235294	0.323529411764706	53	16	69	0.768115942028985	0.231884057971014
36	7	7	19	368	108	476	0.773109243697479	0.226890756302521	49	20	69	0.710144927536232	0.289855072463768
36	8	8	19	395	81	476	0.829831932773109	0.170168067226891	40	29	69	0.579710144927536	0.420289855072464
36	9	9	19	419	57	476	0.880252100840336	0.119747899159664	36	33	69	0.521739130434783	0.478260869565217
36	10	10	19	441	35	476	0.926470588235294	0.0735294117647059	34	35	69	0.492753623188406	0.507246376811594
36	11	11	19	456	20	476	0.957983193277311	0.0420168067226891	30	39	69	0.434782608695652	0.565217391304348
36	12	12	19	462	14	476	0.970588235294118	0.0294117647058824	21	48	69	0.304347826086957	0.695652173913043
36	13	13	19	469	7	476	0.985294117647059	0.0147058823529412	20	49	69	0.289855072463768	0.710144927536232
36	14	14	19	470	6	476	0.987394957983193	0.0126050420168067	18	51	69	0.260869565217391	0.739130434782609
36	15	15	19	470	6	476	0.987394957983193	0.0126050420168067	11	58	69	0.159420289855072	0.840579710144927
36	16	16	19	473	3	476	0.993697478991597	0.00630252100840336	8	61	69	0.115942028985507	0.884057971014493
36	17	17	19	474	2	476	0.995798319327731	0.00420168067226891	5	64	69	0.072463768115942	0.927536231884058
36	18	18	19	476	0	476	1	0	3	66	69	0.0434782608695652	0.956521739130435
36	19	19	19	476	0	476	1	0	1	68	69	0.0144927536231884	0.985507246376812
37	7	1	3	142	71	213	0.666666666666667	0.333333333333333	17	4	21	0.80952380952381	0.19047619047619
37	8	2	3	163	50	213	0.765258215962441	0.234741784037559	15	6	21	0.714285714285714	0.285714285714286
37	9	3	3	176	37	213	0.826291079812207	0.173708920187793	14	7	21	0.666666666666667	0.333333333333333
38	1	1	21	67	2182	2249	0.0297910182303246	0.970208981769675	450	4	454	0.991189427312775	0.00881057268722467
38	2	2	21	148	2101	2249	0.0658070253445976	0.934192974655402	449	5	454	0.988986784140969	0.0110132158590308
38	3	3	21	272	1977	2249	0.120942641173855	0.879057358826145	447	7	454	0.984581497797357	0.0154185022026432
38	4	4	21	441	1808	2249	0.196087149844375	0.803912850155625	436	18	454	0.960352422907489	0.039647577092511
38	5	5	21	623	1626	2249	0.277012005335705	0.722987994664295	426	28	454	0.938325991189427	0.0616740088105727
38	6	6	21	872	1377	2249	0.387727879057359	0.612272120942641	411	43	454	0.905286343612335	0.0947136563876652
38	7	7	21	1096	1153	2249	0.487327701200534	0.512672298799466	387	67	454	0.852422907488987	0.147577092511013
38	8	8	21	1365	884	2249	0.606936416184971	0.393063583815029	357	97	454	0.786343612334802	0.213656387665198
38	9	9	21	1585	664	2249	0.704757670075589	0.295242329924411	326	128	454	0.718061674008811	0.281938325991189
38	10	10	21	1740	509	2249	0.773677189862161	0.226322810137839	290	164	454	0.638766519823789	0.361233480176211
38	11	11	21	1858	391	2249	0.826144953312583	0.173855046687417	247	207	454	0.544052863436123	0.455947136563877
38	12	12	21	1960	289	2249	0.871498443752779	0.128501556247221	210	244	454	0.462555066079295	0.537444933920705
38	13	13	21	2041	208	2249	0.907514450867052	0.092485549132948	170	284	454	0.374449339207048	0.625550660792952
38	14	14	21	2116	133	2249	0.94086260560249	0.05913739439751	127	327	454	0.279735682819383	0.720264317180617
38	15	15	21	2171	78	2249	0.965317919075145	0.0346820809248555	88	366	454	0.193832599118943	0.806167400881057
38	16	16	21	2191	58	2249	0.974210760337928	0.025789239662072	53	401	454	0.116740088105727	0.883259911894273
38	17	17	21	2214	35	2249	0.984437527790129	0.0155624722098711	39	415	454	0.0859030837004405	0.914096916299559
38	18	18	21	2227	22	2249	0.990217874610938	0.0097821253890618	30	424	454	0.066079295154185	0.933920704845815
38	19	19	21	2236	13	2249	0.994219653179191	0.00578034682080925	21	433	454	0.0462555066079295	0.95374449339207
38	20	20	21	2244	5	2249	0.997776789684304	0.00222321031569586	8	446	454	0.0176211453744493	0.982378854625551
38	21	21	21	2249	0	2249	1	0	4	450	454	0.00881057268722467	0.991189427312775
39	1	1	12	18	59	77	0.233766233766234	0.766233766233766	24	0	24	1	0
39	2	2	12	32	45	77	0.415584415584416	0.584415584415584	23	1	24	0.958333333333333	0.0416666666666667
39	3	3	12	42	35	77	0.545454545454545	0.454545454545455	23	1	24	0.958333333333333	0.0416666666666667
39	4	4	12	50	27	77	0.649350649350649	0.350649350649351	20	4	24	0.833333333333333	0.166666666666667
39	5	5	12	55	22	77	0.714285714285714	0.285714285714286	19	5	24	0.791666666666667	0.208333333333333
39	7	6	12	64	13	77	0.831168831168831	0.168831168831169	17	7	24	0.708333333333333	0.291666666666667
39	8	7	12	69	8	77	0.896103896103896	0.103896103896104	12	12	24	0.5	0.5
39	9	8	12	73	4	77	0.948051948051948	0.051948051948052	9	15	24	0.375	0.625
39	10	9	12	74	3	77	0.961038961038961	0.038961038961039	8	16	24	0.333333333333333	0.666666666666667
39	11	10	12	76	1	77	0.987012987012987	0.012987012987013	8	16	24	0.333333333333333	0.666666666666667
39	12	11	12	76	1	77	0.987012987012987	0.012987012987013	6	18	24	0.25	0.75
39	13	12	12	76	1	77	0.987012987012987	0.012987012987013	6	18	24	0.25	0.75
40	1	1	19	2	325	327	0.00611620795107034	0.99388379204893	78	0	78	1	0
40	2	2	19	15	312	327	0.0458715596330275	0.954128440366973	78	0	78	1	0
40	3	3	19	34	293	327	0.103975535168196	0.896024464831804	77	1	78	0.987179487179487	0.0128205128205128
40	4	4	19	78	249	327	0.238532110091743	0.761467889908257	76	2	78	0.974358974358974	0.0256410256410256
40	5	5	19	107	220	327	0.327217125382263	0.672782874617737	74	4	78	0.948717948717949	0.0512820512820513
40	6	6	19	137	190	327	0.418960244648318	0.581039755351682	71	7	78	0.91025641025641	0.0897435897435897
40	7	7	19	169	158	327	0.516819571865443	0.483180428134557	63	15	78	0.807692307692308	0.192307692307692
40	8	8	19	195	132	327	0.596330275229358	0.403669724770642	60	18	78	0.769230769230769	0.230769230769231
40	9	9	19	222	105	327	0.678899082568807	0.321100917431193	52	26	78	0.666666666666667	0.333333333333333
40	10	10	19	242	85	327	0.740061162079511	0.259938837920489	44	34	78	0.564102564102564	0.435897435897436
40	11	11	19	260	67	327	0.795107033639144	0.204892966360856	38	40	78	0.487179487179487	0.512820512820513
40	12	12	19	284	43	327	0.868501529051988	0.131498470948012	27	51	78	0.346153846153846	0.653846153846154
40	13	13	19	297	30	327	0.908256880733945	0.0917431192660551	23	55	78	0.294871794871795	0.705128205128205
40	14	14	19	310	17	327	0.948012232415902	0.0519877675840979	20	58	78	0.256410256410256	0.743589743589744
40	15	15	19	313	14	327	0.957186544342508	0.0428134556574924	14	64	78	0.179487179487179	0.82051282051282
40	16	16	19	318	9	327	0.972477064220184	0.0275229357798165	8	70	78	0.102564102564103	0.897435897435897
40	17	17	19	321	6	327	0.981651376146789	0.018348623853211	4	74	78	0.0512820512820513	0.948717948717949
40	18	18	19	323	4	327	0.987767584097859	0.0122324159021407	4	74	78	0.0512820512820513	0.948717948717949
40	19	19	19	326	1	327	0.996941896024465	0.00305810397553517	1	77	78	0.0128205128205128	0.987179487179487
41	1	1	17	4	105	109	0.036697247706422	0.963302752293578	11	0	11	1	0
41	2	2	17	9	100	109	0.0825688073394495	0.917431192660551	11	0	11	1	0
41	3	3	17	12	97	109	0.110091743119266	0.889908256880734	11	0	11	1	0
41	4	4	17	27	82	109	0.247706422018349	0.752293577981651	9	2	11	0.818181818181818	0.181818181818182
41	5	5	17	38	71	109	0.348623853211009	0.651376146788991	9	2	11	0.818181818181818	0.181818181818182
41	6	6	17	49	60	109	0.44954128440367	0.55045871559633	9	2	11	0.818181818181818	0.181818181818182
41	7	7	17	60	49	109	0.55045871559633	0.44954128440367	8	3	11	0.727272727272727	0.272727272727273
41	8	8	17	78	31	109	0.715596330275229	0.284403669724771	8	3	11	0.727272727272727	0.272727272727273
41	9	9	17	82	27	109	0.752293577981651	0.247706422018349	7	4	11	0.636363636363636	0.363636363636364
41	10	10	17	85	24	109	0.779816513761468	0.220183486238532	5	6	11	0.454545454545455	0.545454545454545
41	11	11	17	92	17	109	0.844036697247706	0.155963302752294	3	8	11	0.272727272727273	0.727272727272727
41	12	12	17	102	7	109	0.935779816513762	0.0642201834862385	1	10	11	0.0909090909090909	0.909090909090909
41	13	13	17	104	5	109	0.954128440366973	0.0458715596330275	1	10	11	0.0909090909090909	0.909090909090909
41	14	14	17	105	4	109	0.963302752293578	0.036697247706422	1	10	11	0.0909090909090909	0.909090909090909
41	15	15	17	107	2	109	0.981651376146789	0.018348623853211	1	10	11	0.0909090909090909	0.909090909090909
41	18	16	17	108	1	109	0.990825688073395	0.00917431192660551	1	10	11	0.0909090909090909	0.909090909090909
41	21	17	17	108	1	109	0.990825688073395	0.00917431192660551	0	11	11	0	1
42	7	1	1	93	48	141	0.659574468085106	0.340425531914894	2	1	3	0.666666666666667	0.333333333333333
43	9	1	1	64	27	91	0.703296703296703	0.296703296703297	5	2	7	0.714285714285714	0.285714285714286
44	5	1	7	135	128	263	0.513307984790874	0.486692015209125	7	1	8	0.875	0.125
44	6	2	7	160	103	263	0.608365019011407	0.391634980988593	7	1	8	0.875	0.125
44	7	3	7	189	74	263	0.718631178707224	0.281368821292776	7	1	8	0.875	0.125
44	8	4	7	210	53	263	0.798479087452472	0.201520912547529	7	1	8	0.875	0.125
44	9	5	7	226	37	263	0.859315589353612	0.140684410646388	6	2	8	0.75	0.25
44	10	6	7	232	31	263	0.88212927756654	0.11787072243346	5	3	8	0.625	0.375
44	11	7	7	245	18	263	0.931558935361217	0.0684410646387833	4	4	8	0.5	0.5
45	5	1	7	161	379	540	0.298148148148148	0.701851851851852	47	4	51	0.92156862745098	0.0784313725490196
45	6	2	7	207	333	540	0.383333333333333	0.616666666666667	47	4	51	0.92156862745098	0.0784313725490196
45	7	3	7	266	274	540	0.492592592592593	0.507407407407407	44	7	51	0.862745098039216	0.137254901960784
45	8	4	7	325	215	540	0.601851851851852	0.398148148148148	43	8	51	0.843137254901961	0.156862745098039
45	9	5	7	377	163	540	0.698148148148148	0.301851851851852	40	11	51	0.784313725490196	0.215686274509804
45	10	6	7	419	121	540	0.775925925925926	0.224074074074074	35	16	51	0.686274509803922	0.313725490196078
45	11	7	7	445	95	540	0.824074074074074	0.175925925925926	28	23	51	0.549019607843137	0.450980392156863
46	5	1	7	443	322	765	0.579084967320261	0.420915032679739	16	2	18	0.888888888888889	0.111111111111111
46	6	2	7	498	267	765	0.650980392156863	0.349019607843137	15	3	18	0.833333333333333	0.166666666666667
46	7	3	7	547	218	765	0.715032679738562	0.284967320261438	15	3	18	0.833333333333333	0.166666666666667
46	8	4	7	590	175	765	0.77124183006536	0.228758169934641	15	3	18	0.833333333333333	0.166666666666667
46	9	5	7	638	127	765	0.833986928104575	0.166013071895425	14	4	18	0.777777777777778	0.222222222222222
46	10	6	7	673	92	765	0.879738562091503	0.120261437908497	11	7	18	0.611111111111111	0.388888888888889
46	11	7	7	696	69	765	0.909803921568627	0.0901960784313725	10	8	18	0.555555555555556	0.444444444444444
47	1	1	15	12	51	63	0.19047619047619	0.80952380952381	30	1	31	0.967741935483871	0.032258064516129
47	2	2	15	21	42	63	0.333333333333333	0.666666666666667	30	1	31	0.967741935483871	0.032258064516129
47	3	3	15	29	34	63	0.46031746031746	0.53968253968254	28	3	31	0.903225806451613	0.0967741935483871
47	4	4	15	32	31	63	0.507936507936508	0.492063492063492	24	7	31	0.774193548387097	0.225806451612903
47	5	5	15	43	20	63	0.682539682539683	0.317460317460317	20	11	31	0.645161290322581	0.354838709677419
47	6	6	15	50	13	63	0.793650793650794	0.206349206349206	20	11	31	0.645161290322581	0.354838709677419
47	7	7	15	55	8	63	0.873015873015873	0.126984126984127	15	16	31	0.483870967741935	0.516129032258065
47	8	8	15	58	5	63	0.920634920634921	0.0793650793650794	12	19	31	0.387096774193548	0.612903225806452
47	9	9	15	59	4	63	0.936507936507937	0.0634920634920635	11	20	31	0.354838709677419	0.645161290322581
47	10	10	15	61	2	63	0.968253968253968	0.0317460317460317	9	22	31	0.290322580645161	0.709677419354839
47	11	11	15	62	1	63	0.984126984126984	0.0158730158730159	7	24	31	0.225806451612903	0.774193548387097
47	12	12	15	63	0	63	1	0	7	24	31	0.225806451612903	0.774193548387097
47	13	13	15	63	0	63	1	0	6	25	31	0.193548387096774	0.806451612903226
47	15	14	15	63	0	63	1	0	2	29	31	0.0645161290322581	0.935483870967742
47	16	15	15	63	0	63	1	0	1	30	31	0.032258064516129	0.967741935483871
48	8	1	1	129	23	152	0.848684210526316	0.151315789473684	57	9	66	0.863636363636364	0.136363636363636
49	1	1	18	34	401	435	0.0781609195402299	0.92183908045977	10	1	11	0.909090909090909	0.0909090909090909
49	2	2	18	75	360	435	0.172413793103448	0.827586206896552	10	1	11	0.909090909090909	0.0909090909090909
49	3	3	18	106	329	435	0.24367816091954	0.75632183908046	9	2	11	0.818181818181818	0.181818181818182
49	4	4	18	161	274	435	0.370114942528736	0.629885057471264	9	2	11	0.818181818181818	0.181818181818182
49	5	5	18	205	230	435	0.471264367816092	0.528735632183908	9	2	11	0.818181818181818	0.181818181818182
49	6	6	18	254	181	435	0.583908045977012	0.416091954022988	7	4	11	0.636363636363636	0.363636363636364
49	7	7	18	301	134	435	0.691954022988506	0.308045977011494	6	5	11	0.545454545454545	0.454545454545455
49	8	8	18	333	102	435	0.76551724137931	0.23448275862069	6	5	11	0.545454545454545	0.454545454545455
49	9	9	18	360	75	435	0.827586206896552	0.172413793103448	6	5	11	0.545454545454545	0.454545454545455
49	10	10	18	380	55	435	0.873563218390805	0.126436781609195	5	6	11	0.454545454545455	0.545454545454545
49	11	11	18	393	42	435	0.903448275862069	0.096551724137931	5	6	11	0.454545454545455	0.545454545454545
49	12	12	18	403	32	435	0.926436781609195	0.0735632183908046	4	7	11	0.363636363636364	0.636363636363636
49	13	13	18	417	18	435	0.958620689655172	0.0413793103448276	3	8	11	0.272727272727273	0.727272727272727
49	14	14	18	425	10	435	0.977011494252874	0.0229885057471264	2	9	11	0.181818181818182	0.818181818181818
49	15	15	18	428	7	435	0.983908045977012	0.0160919540229885	1	10	11	0.0909090909090909	0.909090909090909
49	16	16	18	431	4	435	0.990804597701149	0.00919540229885057	1	10	11	0.0909090909090909	0.909090909090909
49	17	17	18	433	2	435	0.995402298850575	0.00459770114942529	1	10	11	0.0909090909090909	0.909090909090909
49	18	18	18	434	1	435	0.997701149425287	0.00229885057471264	0	11	11	0	1
50	1	1	13	5	93	98	0.0510204081632653	0.948979591836735	18	0	18	1	0
50	2	2	13	14	84	98	0.142857142857143	0.857142857142857	18	0	18	1	0
50	3	3	13	30	68	98	0.306122448979592	0.693877551020408	18	0	18	1	0
50	4	4	13	42	56	98	0.428571428571429	0.571428571428571	18	0	18	1	0
50	5	5	13	57	41	98	0.581632653061224	0.418367346938776	17	1	18	0.944444444444444	0.0555555555555556
50	6	6	13	66	32	98	0.673469387755102	0.326530612244898	14	4	18	0.777777777777778	0.222222222222222
50	7	7	13	79	19	98	0.806122448979592	0.193877551020408	13	5	18	0.722222222222222	0.277777777777778
50	8	8	13	86	12	98	0.877551020408163	0.122448979591837	12	6	18	0.666666666666667	0.333333333333333
50	9	9	13	88	10	98	0.897959183673469	0.102040816326531	7	11	18	0.388888888888889	0.611111111111111
50	10	10	13	93	5	98	0.948979591836735	0.0510204081632653	5	13	18	0.277777777777778	0.722222222222222
50	11	11	13	94	4	98	0.959183673469388	0.0408163265306122	3	15	18	0.166666666666667	0.833333333333333
50	13	12	13	96	2	98	0.979591836734694	0.0204081632653061	3	15	18	0.166666666666667	0.833333333333333
50	14	13	13	96	2	98	0.979591836734694	0.0204081632653061	3	15	18	0.166666666666667	0.833333333333333
51	1	1	21	8	56	64	0.125	0.875	36	0	36	1	0
51	2	2	21	13	51	64	0.203125	0.796875	36	0	36	1	0
51	3	3	21	22	42	64	0.34375	0.65625	36	0	36	1	0
51	4	4	21	24	40	64	0.375	0.625	35	1	36	0.972222222222222	0.0277777777777778
51	5	5	21	27	37	64	0.421875	0.578125	33	3	36	0.916666666666667	0.0833333333333333
51	6	6	21	32	32	64	0.5	0.5	32	4	36	0.888888888888889	0.111111111111111
51	7	7	21	40	24	64	0.625	0.375	29	7	36	0.805555555555556	0.194444444444444
51	8	8	21	44	20	64	0.6875	0.3125	27	9	36	0.75	0.25
51	9	9	21	49	15	64	0.765625	0.234375	25	11	36	0.694444444444444	0.305555555555556
51	10	10	21	55	9	64	0.859375	0.140625	22	14	36	0.611111111111111	0.388888888888889
51	11	11	21	56	8	64	0.875	0.125	21	15	36	0.583333333333333	0.416666666666667
51	12	12	21	59	5	64	0.921875	0.078125	19	17	36	0.527777777777778	0.472222222222222
51	13	13	21	62	2	64	0.96875	0.03125	15	21	36	0.416666666666667	0.583333333333333
51	14	14	21	62	2	64	0.96875	0.03125	12	24	36	0.333333333333333	0.666666666666667
51	15	15	21	63	1	64	0.984375	0.015625	11	25	36	0.305555555555556	0.694444444444444
51	16	16	21	64	0	64	1	0	8	28	36	0.222222222222222	0.777777777777778
51	17	17	21	64	0	64	1	0	6	30	36	0.166666666666667	0.833333333333333
51	18	18	21	64	0	64	1	0	3	33	36	0.0833333333333333	0.916666666666667
51	19	19	21	64	0	64	1	0	2	34	36	0.0555555555555556	0.944444444444444
51	20	20	21	64	0	64	1	0	2	34	36	0.0555555555555556	0.944444444444444
51	21	21	21	64	0	64	1	0	1	35	36	0.0277777777777778	0.972222222222222
52	9	1	3	50	30	80	0.625	0.375	13	3	16	0.8125	0.1875
52	10	2	3	56	24	80	0.7	0.3	13	3	16	0.8125	0.1875
52	11	3	3	61	19	80	0.7625	0.2375	11	5	16	0.6875	0.3125
53	8	1	1	71	16	87	0.816091954022989	0.183908045977011	27	1	28	0.964285714285714	0.0357142857142857
54	7	1	1	71	30	101	0.702970297029703	0.297029702970297	18	5	23	0.782608695652174	0.217391304347826
55	8	1	1	69	14	83	0.831325301204819	0.168674698795181	14	7	21	0.666666666666667	0.333333333333333
