# Supplementary material for: Comparison of Different Methods for the Meta‐Analysis of Diagnostic Test Accuracy Studies—A Simulation Study
Source: Biom J. 2026 Jul 2;68(4):e70147. doi: 10.1002/bimj.70147 (PMC13329219; doi:10.1002/bimj.70147)
Supplement: Supplementary file 3 — Supporting File 3: bimj70147‐sup‐0003‐simstudy_code.zip. [file BIMJ-68-e70147-s001.zip › applications/weibull_aft/hadsa_data_pre_wbaft_est_pars.csv]

Parameter	Estimate	StandardError	DF	tValue	Probt	Alpha	Lower	Upper	Gradient
beta00	1.8578	0.02430	53	76.46	<.0001	0.05	1.8090	1.9065	0.086395
lambda0	0.5876	0.004919	53	119.45	<.0001	0.05	0.5777	0.5974	0.17413
beta01	2.4989	0.02061	53	121.25	<.0001	0.05	2.4576	2.5402	-0.01687
lambda1	0.3669	0.007138	53	51.41	<.0001	0.05	0.3526	0.3812	-0.28646
su0	0.1669	0.01944	53	8.58	<.0001	0.05	0.1279	0.2059	0.13127
covu0u1	0.009001	0.003882	53	2.32	0.0243	0.05	0.001214	0.01679	-0.10714
su1	0.1123	0.01988	53	5.65	<.0001	0.05	0.07240	0.1522	0.12828
