# Supplementary material for: Comparison of Different Methods for the Meta‐Analysis of Diagnostic Test Accuracy Studies—A Simulation Study
Source: Biom J. 2026 Jul 2;68(4):e70147. doi: 10.1002/bimj.70147 (PMC13329219; doi:10.1002/bimj.70147)
Supplement: Supplementary file 3 — Supporting File 3: bimj70147‐sup‐0003‐simstudy_code.zip. [file BIMJ-68-e70147-s001.zip › applications/weibull_aft/hba1c_bootstrap_data.csv]

study	threshold	TP	TN	FP	FN	D	H	replicate
1	4.8	285	155	1532	10	295	1687	1
1	5.1	262	412	1275	33	295	1687	1
1	5.2	253	516	1171	42	295	1687	1
1	5.3	234	680	1007	61	295	1687	1
1	5.5	195	969	718	100	295	1687	1
1	5.6	169	1099	588	126	295	1687	1
1	5.7	138	1211	476	157	295	1687	1
1	5.9	91	1409	278	204	295	1687	1
2	5	184	181	5645	2	186	5826	1
2	5.5	164	3437	2389	22	186	5826	1
2	5.7	145	4719	1107	41	186	5826	1
2	6	84	5593	233	102	186	5826	1
2	6.4	4	5826	0	182	186	5826	1
3	6.9	114	203	20	64	178	223	1
3	7.4	90	219	4	88	178	223	1
3	7.6	73	223	0	105	178	223	1
4	5.5	575	980	1270	52	627	2250	1
4	6.1	486	1773	477	141	627	2250	1
5	6.1	22	129	35	22	44	164	1
6	6.1	23	109	5	7	30	114	1
7	5	861	611	4439	34	895	5050	1
7	5.1	837	1000	4050	58	895	5050	1
7	5.2	793	1525	3525	102	895	5050	1
7	5.3	740	2116	2934	155	895	5050	1
7	5.4	687	2762	2288	208	895	5050	1
7	5.5	610	3358	1692	285	895	5050	1
7	5.6	532	3883	1167	363	895	5050	1
7	5.7	455	4277	773	440	895	5050	1
7	5.8	376	4585	465	519	895	5050	1
7	5.9	298	4782	268	597	895	5050	1
7	6	235	4883	167	660	895	5050	1
7	6.2	136	4984	66	759	895	5050	1
7	6.6	46	5045	5	849	895	5050	1
8	6	57	32	12	7	64	44	1
8	6.4	50	40	4	14	64	44	1
8	6.5	47	41	3	17	64	44	1
8	7	40	43	1	24	64	44	1
9	6.1	22	129	35	22	44	164	1
10	5	617	1005	7735	18	635	8740	1
10	5.1	607	1617	7123	28	635	8740	1
10	5.2	600	2438	6302	35	635	8740	1
10	5.3	581	3409	5331	54	635	8740	1
10	5.4	563	4422	4318	72	635	8740	1
10	5.5	550	5384	3356	85	635	8740	1
10	5.6	522	6267	2473	113	635	8740	1
10	5.7	489	6966	1774	146	635	8740	1
10	5.8	457	7534	1206	178	635	8740	1
10	5.9	429	7927	813	206	635	8740	1
10	6	393	8172	568	242	635	8740	1
10	6.2	332	8460	280	303	635	8740	1
10	6.6	236	8670	70	399	635	8740	1
11	5.8	9	395	37	8	17	432	1
12	5	861	611	4439	34	895	5050	1
12	5.1	837	1000	4050	58	895	5050	1
12	5.2	793	1525	3525	102	895	5050	1
12	5.3	740	2116	2934	155	895	5050	1
12	5.4	687	2762	2288	208	895	5050	1
12	5.5	610	3358	1692	285	895	5050	1
12	5.6	532	3883	1167	363	895	5050	1
12	5.7	455	4277	773	440	895	5050	1
12	5.8	376	4585	465	519	895	5050	1
12	5.9	298	4782	268	597	895	5050	1
12	6	235	4883	167	660	895	5050	1
12	6.2	136	4984	66	759	895	5050	1
12	6.6	46	5045	5	849	895	5050	1
13	5.9	13	260	35	6	19	295	1
14	6	424	2112	121	192	616	2233	1
15	3.9	54	1	450	0	54	451	1
15	4.7	54	45	406	0	54	451	1
15	5.6	46	363	88	8	54	451	1
15	5.7	43	389	62	11	54	451	1
15	6.2	23	447	4	31	54	451	1
15	6.8	12	451	0	42	54	451	1
16	5	88	480	3212	4	92	3692	1
16	5.5	74	2252	1440	18	92	3692	1
16	5.7	61	2954	738	31	92	3692	1
16	6	35	3507	185	57	92	3692	1
16	6.4	4	3692	0	88	92	3692	1
17	6	57	32	12	7	64	44	1
17	6.4	50	40	4	14	64	44	1
17	6.5	47	41	3	17	64	44	1
17	7	40	43	1	24	64	44	1
18	5.9	13	260	35	6	19	295	1
19	6	424	2112	121	192	616	2233	1
20	5.9	574	1389	682	262	836	2071	1
21	5.7	184	5265	638	154	338	5903	1
22	5.5	392	5015	1130	267	659	6145	1
22	5	596	2062	4083	63	659	6145	1
22	6	137	5999	146	522	659	6145	1
23	5.3	89	1382	302	26	115	1684	1
23	5.5	72	1558	126	43	115	1684	1
23	5.6	65	1602	82	50	115	1684	1
24	5.7	184	5265	638	154	338	5903	1
25	6.2	36	998	95	13	49	1093	1
26	5.8	207	2704	3161	45	252	5865	1
26	5.9	196	3308	2557	56	252	5865	1
26	6	181	3877	1988	71	252	5865	1
27	4.8	285	155	1532	10	295	1687	1
27	5.1	262	412	1275	33	295	1687	1
27	5.2	253	516	1171	42	295	1687	1
27	5.3	234	680	1007	61	295	1687	1
27	5.5	195	969	718	100	295	1687	1
27	5.6	169	1099	588	126	295	1687	1
27	5.7	138	1211	476	157	295	1687	1
27	5.9	91	1409	278	204	295	1687	1
28	5.5	72	120	213	9	81	333	1
28	5.6	70	144	189	11	81	333	1
28	5.7	66	170	163	15	81	333	1
28	5.8	58	204	129	23	81	333	1
28	5.9	50	234	99	31	81	333	1
28	6	40	256	77	41	81	333	1
29	5.5	392	5015	1130	267	659	6145	1
29	5	596	2062	4083	63	659	6145	1
29	6	137	5999	146	522	659	6145	1
30	5	184	181	5645	2	186	5826	1
30	5.5	164	3437	2389	22	186	5826	1
30	5.7	145	4719	1107	41	186	5826	1
30	6	84	5593	233	102	186	5826	1
30	6.4	4	5826	0	182	186	5826	1
31	5	184	181	5645	2	186	5826	1
31	5.5	164	3437	2389	22	186	5826	1
31	5.7	145	4719	1107	41	186	5826	1
31	6	84	5593	233	102	186	5826	1
31	6.4	4	5826	0	182	186	5826	1
32	6	57	32	12	7	64	44	1
32	6.4	50	40	4	14	64	44	1
32	6.5	47	41	3	17	64	44	1
32	7	40	43	1	24	64	44	1
33	5	111	83	406	1	112	489	1
33	5.5	110	225	264	2	112	489	1
33	6	100	381	108	12	112	489	1
33	6.5	78	465	24	34	112	489	1
33	7	60	479	10	52	112	489	1
34	6	57	32	12	7	64	44	1
34	6.4	50	40	4	14	64	44	1
34	6.5	47	41	3	17	64	44	1
34	7	40	43	1	24	64	44	1
35	6.6	79	217	665	1	80	882	1
36	5.9	25	243	45	2	27	288	1
37	5	861	611	4439	34	895	5050	1
37	5.1	837	1000	4050	58	895	5050	1
37	5.2	793	1525	3525	102	895	5050	1
37	5.3	740	2116	2934	155	895	5050	1
37	5.4	687	2762	2288	208	895	5050	1
37	5.5	610	3358	1692	285	895	5050	1
37	5.6	532	3883	1167	363	895	5050	1
37	5.7	455	4277	773	440	895	5050	1
37	5.8	376	4585	465	519	895	5050	1
37	5.9	298	4782	268	597	895	5050	1
37	6	235	4883	167	660	895	5050	1
37	6.2	136	4984	66	759	895	5050	1
37	6.6	46	5045	5	849	895	5050	1
38	5.9	13	260	35	6	19	295	1
1	5.8	207	2704	3161	45	252	5865	2
1	5.9	196	3308	2557	56	252	5865	2
1	6	181	3877	1988	71	252	5865	2
2	6.1	644	1217	286	151	795	1503	2
3	5	108	626	4190	6	114	4816	2
3	5.5	91	2745	2071	23	114	4816	2
3	5.7	74	3660	1156	40	114	4816	2
3	6	48	4479	337	66	114	4816	2
3	6.4	7	4816	0	107	114	4816	2
4	5.1	49	691	441	8	57	1132	2
4	5.2	42	814	318	15	57	1132	2
4	5.3	32	994	138	25	57	1132	2
4	5.4	26	1045	87	31	57	1132	2
5	5	88	480	3212	4	92	3692	2
5	5.5	74	2252	1440	18	92	3692	2
5	5.7	61	2954	738	31	92	3692	2
5	6	35	3507	185	57	92	3692	2
5	6.4	4	3692	0	88	92	3692	2
6	5	88	480	3212	4	92	3692	2
6	5.5	74	2252	1440	18	92	3692	2
6	5.7	61	2954	738	31	92	3692	2
6	6	35	3507	185	57	92	3692	2
6	6.4	4	3692	0	88	92	3692	2
7	5.9	12	268	25	2	14	293	2
8	6.2	36	998	95	13	49	1093	2
9	5.1	49	691	441	8	57	1132	2
9	5.2	42	814	318	15	57	1132	2
9	5.3	32	994	138	25	57	1132	2
9	5.4	26	1045	87	31	57	1132	2
10	5.5	72	120	213	9	81	333	2
10	5.6	70	144	189	11	81	333	2
10	5.7	66	170	163	15	81	333	2
10	5.8	58	204	129	23	81	333	2
10	5.9	50	234	99	31	81	333	2
10	6	40	256	77	41	81	333	2
11	5.7	338	4060	2376	29	367	6436	2
12	6.2	36	998	95	13	49	1093	2
13	3.9	54	1	450	0	54	451	2
13	4.7	54	45	406	0	54	451	2
13	5.6	46	363	88	8	54	451	2
13	5.7	43	389	62	11	54	451	2
13	6.2	23	447	4	31	54	451	2
13	6.8	12	451	0	42	54	451	2
14	5.9	135	592	96	43	178	688	2
14	6.5	87	674	14	91	178	688	2
15	5	111	83	406	1	112	489	2
15	5.5	110	225	264	2	112	489	2
15	6	100	381	108	12	112	489	2
15	6.5	78	465	24	34	112	489	2
15	7	60	479	10	52	112	489	2
16	5.9	20	60	30	1	21	90	2
16	6	19	62	28	2	21	90	2
16	6.1	17	76	14	4	21	90	2
16	6.2	17	79	11	4	21	90	2
16	6.3	17	79	11	4	21	90	2
16	6.4	16	81	9	5	21	90	2
16	6.5	13	81	9	8	21	90	2
16	6.6	12	86	4	9	21	90	2
16	6.7	11	87	3	10	21	90	2
16	6.8	11	87	3	10	21	90	2
16	6.9	11	88	2	10	21	90	2
16	7	10	88	2	11	21	90	2
17	5.8	9	395	37	8	17	432	2
18	5.5	122	215	89	42	164	304	2
18	5.7	88	265	39	76	164	304	2
19	5.7	338	4060	2376	29	367	6436	2
20	6.9	114	203	20	64	178	223	2
20	7.4	90	219	4	88	178	223	2
20	7.6	73	223	0	105	178	223	2
21	6.1	72	258	46	16	88	304	2
22	5	108	626	4190	6	114	4816	2
22	5.5	91	2745	2071	23	114	4816	2
22	5.7	74	3660	1156	40	114	4816	2
22	6	48	4479	337	66	114	4816	2
22	6.4	7	4816	0	107	114	4816	2
23	5.9	12	268	25	2	14	293	2
24	5.5	122	215	89	42	164	304	2
24	5.7	88	265	39	76	164	304	2
25	5.7	184	5265	638	154	338	5903	2
26	6.9	114	203	20	64	178	223	2
26	7.4	90	219	4	88	178	223	2
26	7.6	73	223	0	105	178	223	2
27	6.1	22	129	35	22	44	164	2
28	5.9	20	60	30	1	21	90	2
28	6	19	62	28	2	21	90	2
28	6.1	17	76	14	4	21	90	2
28	6.2	17	79	11	4	21	90	2
28	6.3	17	79	11	4	21	90	2
28	6.4	16	81	9	5	21	90	2
28	6.5	13	81	9	8	21	90	2
28	6.6	12	86	4	9	21	90	2
28	6.7	11	87	3	10	21	90	2
28	6.8	11	87	3	10	21	90	2
28	6.9	11	88	2	10	21	90	2
28	7	10	88	2	11	21	90	2
29	6.1	644	1217	286	151	795	1503	2
30	6	16	147	10	25	41	157	2
31	5	861	611	4439	34	895	5050	2
31	5.1	837	1000	4050	58	895	5050	2
31	5.2	793	1525	3525	102	895	5050	2
31	5.3	740	2116	2934	155	895	5050	2
31	5.4	687	2762	2288	208	895	5050	2
31	5.5	610	3358	1692	285	895	5050	2
31	5.6	532	3883	1167	363	895	5050	2
31	5.7	455	4277	773	440	895	5050	2
31	5.8	376	4585	465	519	895	5050	2
31	5.9	298	4782	268	597	895	5050	2
31	6	235	4883	167	660	895	5050	2
31	6.2	136	4984	66	759	895	5050	2
31	6.6	46	5045	5	849	895	5050	2
32	6.2	36	998	95	13	49	1093	2
33	3.9	54	1	450	0	54	451	2
33	4.7	54	45	406	0	54	451	2
33	5.6	46	363	88	8	54	451	2
33	5.7	43	389	62	11	54	451	2
33	6.2	23	447	4	31	54	451	2
33	6.8	12	451	0	42	54	451	2
34	5	108	626	4190	6	114	4816	2
34	5.5	91	2745	2071	23	114	4816	2
34	5.7	74	3660	1156	40	114	4816	2
34	6	48	4479	337	66	114	4816	2
34	6.4	7	4816	0	107	114	4816	2
35	6.1	72	258	46	16	88	304	2
36	6.9	114	203	20	64	178	223	2
36	7.4	90	219	4	88	178	223	2
36	7.6	73	223	0	105	178	223	2
37	6	16	147	10	25	41	157	2
38	5.5	575	980	1270	52	627	2250	2
38	6.1	486	1773	477	141	627	2250	2
1	6	16	147	10	25	41	157	3
2	6	57	32	12	7	64	44	3
2	6.4	50	40	4	14	64	44	3
2	6.5	47	41	3	17	64	44	3
2	7	40	43	1	24	64	44	3
3	5.7	21	284	36	43	64	320	3
4	5.9	574	1389	682	262	836	2071	3
5	5.5	575	980	1270	52	627	2250	3
5	6.1	486	1773	477	141	627	2250	3
6	5.8	207	2704	3161	45	252	5865	3
6	5.9	196	3308	2557	56	252	5865	3
6	6	181	3877	1988	71	252	5865	3
7	5.8	9	395	37	8	17	432	3
8	5	88	480	3212	4	92	3692	3
8	5.5	74	2252	1440	18	92	3692	3
8	5.7	61	2954	738	31	92	3692	3
8	6	35	3507	185	57	92	3692	3
8	6.4	4	3692	0	88	92	3692	3
9	6.2	36	998	95	13	49	1093	3
10	5.7	21	284	36	43	64	320	3
11	6.1	644	1217	286	151	795	1503	3
12	3.9	54	1	450	0	54	451	3
12	4.7	54	45	406	0	54	451	3
12	5.6	46	363	88	8	54	451	3
12	5.7	43	389	62	11	54	451	3
12	6.2	23	447	4	31	54	451	3
12	6.8	12	451	0	42	54	451	3
13	6.1	72	258	46	16	88	304	3
14	5.7	338	4060	2376	29	367	6436	3
15	3.9	54	1	450	0	54	451	3
15	4.7	54	45	406	0	54	451	3
15	5.6	46	363	88	8	54	451	3
15	5.7	43	389	62	11	54	451	3
15	6.2	23	447	4	31	54	451	3
15	6.8	12	451	0	42	54	451	3
16	5.5	392	5015	1130	267	659	6145	3
16	5	596	2062	4083	63	659	6145	3
16	6	137	5999	146	522	659	6145	3
17	5.7	184	5265	638	154	338	5903	3
18	5	111	83	406	1	112	489	3
18	5.5	110	225	264	2	112	489	3
18	6	100	381	108	12	112	489	3
18	6.5	78	465	24	34	112	489	3
18	7	60	479	10	52	112	489	3
19	6	16	147	10	25	41	157	3
20	5.9	20	60	30	1	21	90	3
20	6	19	62	28	2	21	90	3
20	6.1	17	76	14	4	21	90	3
20	6.2	17	79	11	4	21	90	3
20	6.3	17	79	11	4	21	90	3
20	6.4	16	81	9	5	21	90	3
20	6.5	13	81	9	8	21	90	3
20	6.6	12	86	4	9	21	90	3
20	6.7	11	87	3	10	21	90	3
20	6.8	11	87	3	10	21	90	3
20	6.9	11	88	2	10	21	90	3
20	7	10	88	2	11	21	90	3
21	5.6	176	1286	768	102	278	2054	3
21	6.5	69	1867	187	209	278	2054	3
22	5.5	122	215	89	42	164	304	3
22	5.7	88	265	39	76	164	304	3
23	6	16	147	10	25	41	157	3
24	6	424	2112	121	192	616	2233	3
25	5.7	338	4060	2376	29	367	6436	3
26	5.9	20	60	30	1	21	90	3
26	6	19	62	28	2	21	90	3
26	6.1	17	76	14	4	21	90	3
26	6.2	17	79	11	4	21	90	3
26	6.3	17	79	11	4	21	90	3
26	6.4	16	81	9	5	21	90	3
26	6.5	13	81	9	8	21	90	3
26	6.6	12	86	4	9	21	90	3
26	6.7	11	87	3	10	21	90	3
26	6.8	11	87	3	10	21	90	3
26	6.9	11	88	2	10	21	90	3
26	7	10	88	2	11	21	90	3
27	6.1	23	109	5	7	30	114	3
28	6.6	79	217	665	1	80	882	3
29	6.6	79	217	665	1	80	882	3
30	5.5	575	980	1270	52	627	2250	3
30	6.1	486	1773	477	141	627	2250	3
31	5.7	184	5265	638	154	338	5903	3
32	5.5	575	980	1270	52	627	2250	3
32	6.1	486	1773	477	141	627	2250	3
33	5.9	25	243	45	2	27	288	3
34	5.3	89	1382	302	26	115	1684	3
34	5.5	72	1558	126	43	115	1684	3
34	5.6	65	1602	82	50	115	1684	3
35	4.8	285	155	1532	10	295	1687	3
35	5.1	262	412	1275	33	295	1687	3
35	5.2	253	516	1171	42	295	1687	3
35	5.3	234	680	1007	61	295	1687	3
35	5.5	195	969	718	100	295	1687	3
35	5.6	169	1099	588	126	295	1687	3
35	5.7	138	1211	476	157	295	1687	3
35	5.9	91	1409	278	204	295	1687	3
36	5.7	21	284	36	43	64	320	3
37	5.5	392	5015	1130	267	659	6145	3
37	5	596	2062	4083	63	659	6145	3
37	6	137	5999	146	522	659	6145	3
38	5.5	187	8562	1112	181	368	9674	3
1	5.5	187	8562	1112	181	368	9674	4
2	5.5	72	120	213	9	81	333	4
2	5.6	70	144	189	11	81	333	4
2	5.7	66	170	163	15	81	333	4
2	5.8	58	204	129	23	81	333	4
2	5.9	50	234	99	31	81	333	4
2	6	40	256	77	41	81	333	4
3	5	861	611	4439	34	895	5050	4
3	5.1	837	1000	4050	58	895	5050	4
3	5.2	793	1525	3525	102	895	5050	4
3	5.3	740	2116	2934	155	895	5050	4
3	5.4	687	2762	2288	208	895	5050	4
3	5.5	610	3358	1692	285	895	5050	4
3	5.6	532	3883	1167	363	895	5050	4
3	5.7	455	4277	773	440	895	5050	4
3	5.8	376	4585	465	519	895	5050	4
3	5.9	298	4782	268	597	895	5050	4
3	6	235	4883	167	660	895	5050	4
3	6.2	136	4984	66	759	895	5050	4
3	6.6	46	5045	5	849	895	5050	4
4	6.1	72	258	46	16	88	304	4
5	6.1	22	129	35	22	44	164	4
6	5.9	12	268	25	2	14	293	4
7	5.3	89	1382	302	26	115	1684	4
7	5.5	72	1558	126	43	115	1684	4
7	5.6	65	1602	82	50	115	1684	4
8	5.5	392	5015	1130	267	659	6145	4
8	5	596	2062	4083	63	659	6145	4
8	6	137	5999	146	522	659	6145	4
9	5.9	12	268	25	2	14	293	4
10	5	861	611	4439	34	895	5050	4
10	5.1	837	1000	4050	58	895	5050	4
10	5.2	793	1525	3525	102	895	5050	4
10	5.3	740	2116	2934	155	895	5050	4
10	5.4	687	2762	2288	208	895	5050	4
10	5.5	610	3358	1692	285	895	5050	4
10	5.6	532	3883	1167	363	895	5050	4
10	5.7	455	4277	773	440	895	5050	4
10	5.8	376	4585	465	519	895	5050	4
10	5.9	298	4782	268	597	895	5050	4
10	6	235	4883	167	660	895	5050	4
10	6.2	136	4984	66	759	895	5050	4
10	6.6	46	5045	5	849	895	5050	4
11	5.5	187	8562	1112	181	368	9674	4
12	5.8	207	2704	3161	45	252	5865	4
12	5.9	196	3308	2557	56	252	5865	4
12	6	181	3877	1988	71	252	5865	4
13	5.9	25	243	45	2	27	288	4
14	3.9	54	1	450	0	54	451	4
14	4.7	54	45	406	0	54	451	4
14	5.6	46	363	88	8	54	451	4
14	5.7	43	389	62	11	54	451	4
14	6.2	23	447	4	31	54	451	4
14	6.8	12	451	0	42	54	451	4
15	6.1	72	258	46	16	88	304	4
16	5.5	72	120	213	9	81	333	4
16	5.6	70	144	189	11	81	333	4
16	5.7	66	170	163	15	81	333	4
16	5.8	58	204	129	23	81	333	4
16	5.9	50	234	99	31	81	333	4
16	6	40	256	77	41	81	333	4
17	5	111	83	406	1	112	489	4
17	5.5	110	225	264	2	112	489	4
17	6	100	381	108	12	112	489	4
17	6.5	78	465	24	34	112	489	4
17	7	60	479	10	52	112	489	4
18	5.7	21	284	36	43	64	320	4
19	5.9	574	1389	682	262	836	2071	4
20	5.9	12	268	25	2	14	293	4
21	5.7	21	284	36	43	64	320	4
22	6.1	23	109	5	7	30	114	4
23	6.1	644	1217	286	151	795	1503	4
24	5.5	72	120	213	9	81	333	4
24	5.6	70	144	189	11	81	333	4
24	5.7	66	170	163	15	81	333	4
24	5.8	58	204	129	23	81	333	4
24	5.9	50	234	99	31	81	333	4
24	6	40	256	77	41	81	333	4
25	5	108	626	4190	6	114	4816	4
25	5.5	91	2745	2071	23	114	4816	4
25	5.7	74	3660	1156	40	114	4816	4
25	6	48	4479	337	66	114	4816	4
25	6.4	7	4816	0	107	114	4816	4
26	5	108	626	4190	6	114	4816	4
26	5.5	91	2745	2071	23	114	4816	4
26	5.7	74	3660	1156	40	114	4816	4
26	6	48	4479	337	66	114	4816	4
26	6.4	7	4816	0	107	114	4816	4
27	5.6	52	79	37	13	65	116	4
28	6.9	114	203	20	64	178	223	4
28	7.4	90	219	4	88	178	223	4
28	7.6	73	223	0	105	178	223	4
29	6.1	644	1217	286	151	795	1503	4
30	4.8	285	155	1532	10	295	1687	4
30	5.1	262	412	1275	33	295	1687	4
30	5.2	253	516	1171	42	295	1687	4
30	5.3	234	680	1007	61	295	1687	4
30	5.5	195	969	718	100	295	1687	4
30	5.6	169	1099	588	126	295	1687	4
30	5.7	138	1211	476	157	295	1687	4
30	5.9	91	1409	278	204	295	1687	4
31	5	861	611	4439	34	895	5050	4
31	5.1	837	1000	4050	58	895	5050	4
31	5.2	793	1525	3525	102	895	5050	4
31	5.3	740	2116	2934	155	895	5050	4
31	5.4	687	2762	2288	208	895	5050	4
31	5.5	610	3358	1692	285	895	5050	4
31	5.6	532	3883	1167	363	895	5050	4
31	5.7	455	4277	773	440	895	5050	4
31	5.8	376	4585	465	519	895	5050	4
31	5.9	298	4782	268	597	895	5050	4
31	6	235	4883	167	660	895	5050	4
31	6.2	136	4984	66	759	895	5050	4
31	6.6	46	5045	5	849	895	5050	4
32	6.2	36	998	95	13	49	1093	4
33	5.7	338	4060	2376	29	367	6436	4
34	5.3	89	1382	302	26	115	1684	4
34	5.5	72	1558	126	43	115	1684	4
34	5.6	65	1602	82	50	115	1684	4
35	5.8	9	395	37	8	17	432	4
36	5	617	1005	7735	18	635	8740	4
36	5.1	607	1617	7123	28	635	8740	4
36	5.2	600	2438	6302	35	635	8740	4
36	5.3	581	3409	5331	54	635	8740	4
36	5.4	563	4422	4318	72	635	8740	4
36	5.5	550	5384	3356	85	635	8740	4
36	5.6	522	6267	2473	113	635	8740	4
36	5.7	489	6966	1774	146	635	8740	4
36	5.8	457	7534	1206	178	635	8740	4
36	5.9	429	7927	813	206	635	8740	4
36	6	393	8172	568	242	635	8740	4
36	6.2	332	8460	280	303	635	8740	4
36	6.6	236	8670	70	399	635	8740	4
37	5.9	574	1389	682	262	836	2071	4
38	5.8	9	395	37	8	17	432	4
1	3.9	54	1	450	0	54	451	5
1	4.7	54	45	406	0	54	451	5
1	5.6	46	363	88	8	54	451	5
1	5.7	43	389	62	11	54	451	5
1	6.2	23	447	4	31	54	451	5
1	6.8	12	451	0	42	54	451	5
2	5.9	13	260	35	6	19	295	5
3	5.5	72	120	213	9	81	333	5
3	5.6	70	144	189	11	81	333	5
3	5.7	66	170	163	15	81	333	5
3	5.8	58	204	129	23	81	333	5
3	5.9	50	234	99	31	81	333	5
3	6	40	256	77	41	81	333	5
4	6.1	22	129	35	22	44	164	5
5	5.5	122	215	89	42	164	304	5
5	5.7	88	265	39	76	164	304	5
6	5	108	626	4190	6	114	4816	5
6	5.5	91	2745	2071	23	114	4816	5
6	5.7	74	3660	1156	40	114	4816	5
6	6	48	4479	337	66	114	4816	5
6	6.4	7	4816	0	107	114	4816	5
7	3.9	54	1	450	0	54	451	5
7	4.7	54	45	406	0	54	451	5
7	5.6	46	363	88	8	54	451	5
7	5.7	43	389	62	11	54	451	5
7	6.2	23	447	4	31	54	451	5
7	6.8	12	451	0	42	54	451	5
8	5.7	21	284	36	43	64	320	5
9	6	424	2112	121	192	616	2233	5
10	5	88	480	3212	4	92	3692	5
10	5.5	74	2252	1440	18	92	3692	5
10	5.7	61	2954	738	31	92	3692	5
10	6	35	3507	185	57	92	3692	5
10	6.4	4	3692	0	88	92	3692	5
11	6	16	147	10	25	41	157	5
12	5	111	83	406	1	112	489	5
12	5.5	110	225	264	2	112	489	5
12	6	100	381	108	12	112	489	5
12	6.5	78	465	24	34	112	489	5
12	7	60	479	10	52	112	489	5
13	5.9	25	243	45	2	27	288	5
14	6.2	36	998	95	13	49	1093	5
15	6.2	36	998	95	13	49	1093	5
16	5.7	338	4060	2376	29	367	6436	5
17	5.8	207	2704	3161	45	252	5865	5
17	5.9	196	3308	2557	56	252	5865	5
17	6	181	3877	1988	71	252	5865	5
18	5.7	184	5265	638	154	338	5903	5
19	5.7	338	4060	2376	29	367	6436	5
20	5.3	89	1382	302	26	115	1684	5
20	5.5	72	1558	126	43	115	1684	5
20	5.6	65	1602	82	50	115	1684	5
21	6.1	22	129	35	22	44	164	5
22	5.8	207	2704	3161	45	252	5865	5
22	5.9	196	3308	2557	56	252	5865	5
22	6	181	3877	1988	71	252	5865	5
23	6	57	32	12	7	64	44	5
23	6.4	50	40	4	14	64	44	5
23	6.5	47	41	3	17	64	44	5
23	7	40	43	1	24	64	44	5
24	5	108	626	4190	6	114	4816	5
24	5.5	91	2745	2071	23	114	4816	5
24	5.7	74	3660	1156	40	114	4816	5
24	6	48	4479	337	66	114	4816	5
24	6.4	7	4816	0	107	114	4816	5
25	5	617	1005	7735	18	635	8740	5
25	5.1	607	1617	7123	28	635	8740	5
25	5.2	600	2438	6302	35	635	8740	5
25	5.3	581	3409	5331	54	635	8740	5
25	5.4	563	4422	4318	72	635	8740	5
25	5.5	550	5384	3356	85	635	8740	5
25	5.6	522	6267	2473	113	635	8740	5
25	5.7	489	6966	1774	146	635	8740	5
25	5.8	457	7534	1206	178	635	8740	5
25	5.9	429	7927	813	206	635	8740	5
25	6	393	8172	568	242	635	8740	5
25	6.2	332	8460	280	303	635	8740	5
25	6.6	236	8670	70	399	635	8740	5
26	5.5	392	5015	1130	267	659	6145	5
26	5	596	2062	4083	63	659	6145	5
26	6	137	5999	146	522	659	6145	5
27	5.7	338	4060	2376	29	367	6436	5
28	6.1	644	1217	286	151	795	1503	5
29	6.9	114	203	20	64	178	223	5
29	7.4	90	219	4	88	178	223	5
29	7.6	73	223	0	105	178	223	5
30	5.9	12	268	25	2	14	293	5
31	5.5	122	215	89	42	164	304	5
31	5.7	88	265	39	76	164	304	5
32	6	57	32	12	7	64	44	5
32	6.4	50	40	4	14	64	44	5
32	6.5	47	41	3	17	64	44	5
32	7	40	43	1	24	64	44	5
33	5.5	392	5015	1130	267	659	6145	5
33	5	596	2062	4083	63	659	6145	5
33	6	137	5999	146	522	659	6145	5
34	5.5	575	980	1270	52	627	2250	5
34	6.1	486	1773	477	141	627	2250	5
35	5	184	181	5645	2	186	5826	5
35	5.5	164	3437	2389	22	186	5826	5
35	5.7	145	4719	1107	41	186	5826	5
35	6	84	5593	233	102	186	5826	5
35	6.4	4	5826	0	182	186	5826	5
36	5.7	338	4060	2376	29	367	6436	5
37	5	617	1005	7735	18	635	8740	5
37	5.1	607	1617	7123	28	635	8740	5
37	5.2	600	2438	6302	35	635	8740	5
37	5.3	581	3409	5331	54	635	8740	5
37	5.4	563	4422	4318	72	635	8740	5
37	5.5	550	5384	3356	85	635	8740	5
37	5.6	522	6267	2473	113	635	8740	5
37	5.7	489	6966	1774	146	635	8740	5
37	5.8	457	7534	1206	178	635	8740	5
37	5.9	429	7927	813	206	635	8740	5
37	6	393	8172	568	242	635	8740	5
37	6.2	332	8460	280	303	635	8740	5
37	6.6	236	8670	70	399	635	8740	5
38	5.1	49	691	441	8	57	1132	5
38	5.2	42	814	318	15	57	1132	5
38	5.3	32	994	138	25	57	1132	5
38	5.4	26	1045	87	31	57	1132	5
1	5.3	89	1382	302	26	115	1684	6
1	5.5	72	1558	126	43	115	1684	6
1	5.6	65	1602	82	50	115	1684	6
2	5.7	21	284	36	43	64	320	6
3	5.9	12	268	25	2	14	293	6
4	5	617	1005	7735	18	635	8740	6
4	5.1	607	1617	7123	28	635	8740	6
4	5.2	600	2438	6302	35	635	8740	6
4	5.3	581	3409	5331	54	635	8740	6
4	5.4	563	4422	4318	72	635	8740	6
4	5.5	550	5384	3356	85	635	8740	6
4	5.6	522	6267	2473	113	635	8740	6
4	5.7	489	6966	1774	146	635	8740	6
4	5.8	457	7534	1206	178	635	8740	6
4	5.9	429	7927	813	206	635	8740	6
4	6	393	8172	568	242	635	8740	6
4	6.2	332	8460	280	303	635	8740	6
4	6.6	236	8670	70	399	635	8740	6
5	5.5	187	8562	1112	181	368	9674	6
6	5.9	25	243	45	2	27	288	6
7	6	16	147	10	25	41	157	6
8	5.5	392	5015	1130	267	659	6145	6
8	5	596	2062	4083	63	659	6145	6
8	6	137	5999	146	522	659	6145	6
9	5.6	176	1286	768	102	278	2054	6
9	6.5	69	1867	187	209	278	2054	6
10	5.9	135	592	96	43	178	688	6
10	6.5	87	674	14	91	178	688	6
11	5.9	574	1389	682	262	836	2071	6
12	4.8	285	155	1532	10	295	1687	6
12	5.1	262	412	1275	33	295	1687	6
12	5.2	253	516	1171	42	295	1687	6
12	5.3	234	680	1007	61	295	1687	6
12	5.5	195	969	718	100	295	1687	6
12	5.6	169	1099	588	126	295	1687	6
12	5.7	138	1211	476	157	295	1687	6
12	5.9	91	1409	278	204	295	1687	6
13	6.1	72	258	46	16	88	304	6
14	5.5	575	980	1270	52	627	2250	6
14	6.1	486	1773	477	141	627	2250	6
15	5.9	25	243	45	2	27	288	6
16	5	88	480	3212	4	92	3692	6
16	5.5	74	2252	1440	18	92	3692	6
16	5.7	61	2954	738	31	92	3692	6
16	6	35	3507	185	57	92	3692	6
16	6.4	4	3692	0	88	92	3692	6
17	5.6	52	79	37	13	65	116	6
18	5.7	338	4060	2376	29	367	6436	6
19	5.5	187	8562	1112	181	368	9674	6
20	6.2	36	998	95	13	49	1093	6
21	6.1	72	258	46	16	88	304	6
22	5	108	626	4190	6	114	4816	6
22	5.5	91	2745	2071	23	114	4816	6
22	5.7	74	3660	1156	40	114	4816	6
22	6	48	4479	337	66	114	4816	6
22	6.4	7	4816	0	107	114	4816	6
23	4.8	285	155	1532	10	295	1687	6
23	5.1	262	412	1275	33	295	1687	6
23	5.2	253	516	1171	42	295	1687	6
23	5.3	234	680	1007	61	295	1687	6
23	5.5	195	969	718	100	295	1687	6
23	5.6	169	1099	588	126	295	1687	6
23	5.7	138	1211	476	157	295	1687	6
23	5.9	91	1409	278	204	295	1687	6
24	5.5	187	8562	1112	181	368	9674	6
25	6.1	72	258	46	16	88	304	6
26	5.8	207	2704	3161	45	252	5865	6
26	5.9	196	3308	2557	56	252	5865	6
26	6	181	3877	1988	71	252	5865	6
27	5.9	574	1389	682	262	836	2071	6
28	5.7	21	284	36	43	64	320	6
29	6	424	2112	121	192	616	2233	6
30	6.6	79	217	665	1	80	882	6
31	5.9	12	268	25	2	14	293	6
32	5	861	611	4439	34	895	5050	6
32	5.1	837	1000	4050	58	895	5050	6
32	5.2	793	1525	3525	102	895	5050	6
32	5.3	740	2116	2934	155	895	5050	6
32	5.4	687	2762	2288	208	895	5050	6
32	5.5	610	3358	1692	285	895	5050	6
32	5.6	532	3883	1167	363	895	5050	6
32	5.7	455	4277	773	440	895	5050	6
32	5.8	376	4585	465	519	895	5050	6
32	5.9	298	4782	268	597	895	5050	6
32	6	235	4883	167	660	895	5050	6
32	6.2	136	4984	66	759	895	5050	6
32	6.6	46	5045	5	849	895	5050	6
33	5.5	187	8562	1112	181	368	9674	6
34	5.8	9	395	37	8	17	432	6
35	5	108	626	4190	6	114	4816	6
35	5.5	91	2745	2071	23	114	4816	6
35	5.7	74	3660	1156	40	114	4816	6
35	6	48	4479	337	66	114	4816	6
35	6.4	7	4816	0	107	114	4816	6
36	5.6	176	1286	768	102	278	2054	6
36	6.5	69	1867	187	209	278	2054	6
37	5.9	20	60	30	1	21	90	6
37	6	19	62	28	2	21	90	6
37	6.1	17	76	14	4	21	90	6
37	6.2	17	79	11	4	21	90	6
37	6.3	17	79	11	4	21	90	6
37	6.4	16	81	9	5	21	90	6
37	6.5	13	81	9	8	21	90	6
37	6.6	12	86	4	9	21	90	6
37	6.7	11	87	3	10	21	90	6
37	6.8	11	87	3	10	21	90	6
37	6.9	11	88	2	10	21	90	6
37	7	10	88	2	11	21	90	6
38	5.1	49	691	441	8	57	1132	6
38	5.2	42	814	318	15	57	1132	6
38	5.3	32	994	138	25	57	1132	6
38	5.4	26	1045	87	31	57	1132	6
1	6.1	22	129	35	22	44	164	7
2	6.1	22	129	35	22	44	164	7
3	5	111	83	406	1	112	489	7
3	5.5	110	225	264	2	112	489	7
3	6	100	381	108	12	112	489	7
3	6.5	78	465	24	34	112	489	7
3	7	60	479	10	52	112	489	7
4	6.1	72	258	46	16	88	304	7
5	5.5	72	120	213	9	81	333	7
5	5.6	70	144	189	11	81	333	7
5	5.7	66	170	163	15	81	333	7
5	5.8	58	204	129	23	81	333	7
5	5.9	50	234	99	31	81	333	7
5	6	40	256	77	41	81	333	7
6	5.7	184	5265	638	154	338	5903	7
7	6.6	79	217	665	1	80	882	7
8	5	184	181	5645	2	186	5826	7
8	5.5	164	3437	2389	22	186	5826	7
8	5.7	145	4719	1107	41	186	5826	7
8	6	84	5593	233	102	186	5826	7
8	6.4	4	5826	0	182	186	5826	7
9	5.8	9	395	37	8	17	432	7
10	5	111	83	406	1	112	489	7
10	5.5	110	225	264	2	112	489	7
10	6	100	381	108	12	112	489	7
10	6.5	78	465	24	34	112	489	7
10	7	60	479	10	52	112	489	7
11	5.6	52	79	37	13	65	116	7
12	3.9	54	1	450	0	54	451	7
12	4.7	54	45	406	0	54	451	7
12	5.6	46	363	88	8	54	451	7
12	5.7	43	389	62	11	54	451	7
12	6.2	23	447	4	31	54	451	7
12	6.8	12	451	0	42	54	451	7
13	5.8	207	2704	3161	45	252	5865	7
13	5.9	196	3308	2557	56	252	5865	7
13	6	181	3877	1988	71	252	5865	7
14	5.9	12	268	25	2	14	293	7
15	6	57	32	12	7	64	44	7
15	6.4	50	40	4	14	64	44	7
15	6.5	47	41	3	17	64	44	7
15	7	40	43	1	24	64	44	7
16	6.1	644	1217	286	151	795	1503	7
17	5.8	9	395	37	8	17	432	7
18	5.3	89	1382	302	26	115	1684	7
18	5.5	72	1558	126	43	115	1684	7
18	5.6	65	1602	82	50	115	1684	7
19	5.3	89	1382	302	26	115	1684	7
19	5.5	72	1558	126	43	115	1684	7
19	5.6	65	1602	82	50	115	1684	7
20	6	16	147	10	25	41	157	7
21	5	617	1005	7735	18	635	8740	7
21	5.1	607	1617	7123	28	635	8740	7
21	5.2	600	2438	6302	35	635	8740	7
21	5.3	581	3409	5331	54	635	8740	7
21	5.4	563	4422	4318	72	635	8740	7
21	5.5	550	5384	3356	85	635	8740	7
21	5.6	522	6267	2473	113	635	8740	7
21	5.7	489	6966	1774	146	635	8740	7
21	5.8	457	7534	1206	178	635	8740	7
21	5.9	429	7927	813	206	635	8740	7
21	6	393	8172	568	242	635	8740	7
21	6.2	332	8460	280	303	635	8740	7
21	6.6	236	8670	70	399	635	8740	7
22	5.9	12	268	25	2	14	293	7
23	3.9	54	1	450	0	54	451	7
23	4.7	54	45	406	0	54	451	7
23	5.6	46	363	88	8	54	451	7
23	5.7	43	389	62	11	54	451	7
23	6.2	23	447	4	31	54	451	7
23	6.8	12	451	0	42	54	451	7
24	6.6	79	217	665	1	80	882	7
25	5.5	575	980	1270	52	627	2250	7
25	6.1	486	1773	477	141	627	2250	7
26	5	617	1005	7735	18	635	8740	7
26	5.1	607	1617	7123	28	635	8740	7
26	5.2	600	2438	6302	35	635	8740	7
26	5.3	581	3409	5331	54	635	8740	7
26	5.4	563	4422	4318	72	635	8740	7
26	5.5	550	5384	3356	85	635	8740	7
26	5.6	522	6267	2473	113	635	8740	7
26	5.7	489	6966	1774	146	635	8740	7
26	5.8	457	7534	1206	178	635	8740	7
26	5.9	429	7927	813	206	635	8740	7
26	6	393	8172	568	242	635	8740	7
26	6.2	332	8460	280	303	635	8740	7
26	6.6	236	8670	70	399	635	8740	7
27	5.1	49	691	441	8	57	1132	7
27	5.2	42	814	318	15	57	1132	7
27	5.3	32	994	138	25	57	1132	7
27	5.4	26	1045	87	31	57	1132	7
28	5.1	49	691	441	8	57	1132	7
28	5.2	42	814	318	15	57	1132	7
28	5.3	32	994	138	25	57	1132	7
28	5.4	26	1045	87	31	57	1132	7
29	5.6	52	79	37	13	65	116	7
30	5.9	12	268	25	2	14	293	7
31	3.9	54	1	450	0	54	451	7
31	4.7	54	45	406	0	54	451	7
31	5.6	46	363	88	8	54	451	7
31	5.7	43	389	62	11	54	451	7
31	6.2	23	447	4	31	54	451	7
31	6.8	12	451	0	42	54	451	7
32	5	184	181	5645	2	186	5826	7
32	5.5	164	3437	2389	22	186	5826	7
32	5.7	145	4719	1107	41	186	5826	7
32	6	84	5593	233	102	186	5826	7
32	6.4	4	5826	0	182	186	5826	7
33	6.1	22	129	35	22	44	164	7
34	3.9	54	1	450	0	54	451	7
34	4.7	54	45	406	0	54	451	7
34	5.6	46	363	88	8	54	451	7
34	5.7	43	389	62	11	54	451	7
34	6.2	23	447	4	31	54	451	7
34	6.8	12	451	0	42	54	451	7
35	4.8	285	155	1532	10	295	1687	7
35	5.1	262	412	1275	33	295	1687	7
35	5.2	253	516	1171	42	295	1687	7
35	5.3	234	680	1007	61	295	1687	7
35	5.5	195	969	718	100	295	1687	7
35	5.6	169	1099	588	126	295	1687	7
35	5.7	138	1211	476	157	295	1687	7
35	5.9	91	1409	278	204	295	1687	7
36	6.9	114	203	20	64	178	223	7
36	7.4	90	219	4	88	178	223	7
36	7.6	73	223	0	105	178	223	7
37	6.1	23	109	5	7	30	114	7
38	5.5	575	980	1270	52	627	2250	7
38	6.1	486	1773	477	141	627	2250	7
1	5.9	20	60	30	1	21	90	8
1	6	19	62	28	2	21	90	8
1	6.1	17	76	14	4	21	90	8
1	6.2	17	79	11	4	21	90	8
1	6.3	17	79	11	4	21	90	8
1	6.4	16	81	9	5	21	90	8
1	6.5	13	81	9	8	21	90	8
1	6.6	12	86	4	9	21	90	8
1	6.7	11	87	3	10	21	90	8
1	6.8	11	87	3	10	21	90	8
1	6.9	11	88	2	10	21	90	8
1	7	10	88	2	11	21	90	8
2	5.8	9	395	37	8	17	432	8
3	5.7	338	4060	2376	29	367	6436	8
4	5.8	207	2704	3161	45	252	5865	8
4	5.9	196	3308	2557	56	252	5865	8
4	6	181	3877	1988	71	252	5865	8
5	5.8	207	2704	3161	45	252	5865	8
5	5.9	196	3308	2557	56	252	5865	8
5	6	181	3877	1988	71	252	5865	8
6	5.5	122	215	89	42	164	304	8
6	5.7	88	265	39	76	164	304	8
7	5.5	392	5015	1130	267	659	6145	8
7	5	596	2062	4083	63	659	6145	8
7	6	137	5999	146	522	659	6145	8
8	5.9	20	60	30	1	21	90	8
8	6	19	62	28	2	21	90	8
8	6.1	17	76	14	4	21	90	8
8	6.2	17	79	11	4	21	90	8
8	6.3	17	79	11	4	21	90	8
8	6.4	16	81	9	5	21	90	8
8	6.5	13	81	9	8	21	90	8
8	6.6	12	86	4	9	21	90	8
8	6.7	11	87	3	10	21	90	8
8	6.8	11	87	3	10	21	90	8
8	6.9	11	88	2	10	21	90	8
8	7	10	88	2	11	21	90	8
9	3.9	54	1	450	0	54	451	8
9	4.7	54	45	406	0	54	451	8
9	5.6	46	363	88	8	54	451	8
9	5.7	43	389	62	11	54	451	8
9	6.2	23	447	4	31	54	451	8
9	6.8	12	451	0	42	54	451	8
10	5.6	176	1286	768	102	278	2054	8
10	6.5	69	1867	187	209	278	2054	8
11	6	57	32	12	7	64	44	8
11	6.4	50	40	4	14	64	44	8
11	6.5	47	41	3	17	64	44	8
11	7	40	43	1	24	64	44	8
12	5.7	21	284	36	43	64	320	8
13	5.6	52	79	37	13	65	116	8
14	5.5	122	215	89	42	164	304	8
14	5.7	88	265	39	76	164	304	8
15	5.6	52	79	37	13	65	116	8
16	3.9	54	1	450	0	54	451	8
16	4.7	54	45	406	0	54	451	8
16	5.6	46	363	88	8	54	451	8
16	5.7	43	389	62	11	54	451	8
16	6.2	23	447	4	31	54	451	8
16	6.8	12	451	0	42	54	451	8
17	5.7	21	284	36	43	64	320	8
18	5.3	89	1382	302	26	115	1684	8
18	5.5	72	1558	126	43	115	1684	8
18	5.6	65	1602	82	50	115	1684	8
19	5.5	122	215	89	42	164	304	8
19	5.7	88	265	39	76	164	304	8
20	5.3	89	1382	302	26	115	1684	8
20	5.5	72	1558	126	43	115	1684	8
20	5.6	65	1602	82	50	115	1684	8
21	5.9	20	60	30	1	21	90	8
21	6	19	62	28	2	21	90	8
21	6.1	17	76	14	4	21	90	8
21	6.2	17	79	11	4	21	90	8
21	6.3	17	79	11	4	21	90	8
21	6.4	16	81	9	5	21	90	8
21	6.5	13	81	9	8	21	90	8
21	6.6	12	86	4	9	21	90	8
21	6.7	11	87	3	10	21	90	8
21	6.8	11	87	3	10	21	90	8
21	6.9	11	88	2	10	21	90	8
21	7	10	88	2	11	21	90	8
22	6.1	72	258	46	16	88	304	8
23	5.9	574	1389	682	262	836	2071	8
24	3.9	54	1	450	0	54	451	8
24	4.7	54	45	406	0	54	451	8
24	5.6	46	363	88	8	54	451	8
24	5.7	43	389	62	11	54	451	8
24	6.2	23	447	4	31	54	451	8
24	6.8	12	451	0	42	54	451	8
25	5	617	1005	7735	18	635	8740	8
25	5.1	607	1617	7123	28	635	8740	8
25	5.2	600	2438	6302	35	635	8740	8
25	5.3	581	3409	5331	54	635	8740	8
25	5.4	563	4422	4318	72	635	8740	8
25	5.5	550	5384	3356	85	635	8740	8
25	5.6	522	6267	2473	113	635	8740	8
25	5.7	489	6966	1774	146	635	8740	8
25	5.8	457	7534	1206	178	635	8740	8
25	5.9	429	7927	813	206	635	8740	8
25	6	393	8172	568	242	635	8740	8
25	6.2	332	8460	280	303	635	8740	8
25	6.6	236	8670	70	399	635	8740	8
26	5.8	207	2704	3161	45	252	5865	8
26	5.9	196	3308	2557	56	252	5865	8
26	6	181	3877	1988	71	252	5865	8
27	5.9	135	592	96	43	178	688	8
27	6.5	87	674	14	91	178	688	8
28	5.9	574	1389	682	262	836	2071	8
29	5.5	392	5015	1130	267	659	6145	8
29	5	596	2062	4083	63	659	6145	8
29	6	137	5999	146	522	659	6145	8
30	5.9	574	1389	682	262	836	2071	8
31	5.6	52	79	37	13	65	116	8
32	5.7	184	5265	638	154	338	5903	8
33	5	111	83	406	1	112	489	8
33	5.5	110	225	264	2	112	489	8
33	6	100	381	108	12	112	489	8
33	6.5	78	465	24	34	112	489	8
33	7	60	479	10	52	112	489	8
34	5.7	21	284	36	43	64	320	8
35	5.9	135	592	96	43	178	688	8
35	6.5	87	674	14	91	178	688	8
36	6.9	114	203	20	64	178	223	8
36	7.4	90	219	4	88	178	223	8
36	7.6	73	223	0	105	178	223	8
37	6.1	644	1217	286	151	795	1503	8
38	5.9	135	592	96	43	178	688	8
38	6.5	87	674	14	91	178	688	8
1	5.8	207	2704	3161	45	252	5865	9
1	5.9	196	3308	2557	56	252	5865	9
1	6	181	3877	1988	71	252	5865	9
2	6	16	147	10	25	41	157	9
3	5.3	89	1382	302	26	115	1684	9
3	5.5	72	1558	126	43	115	1684	9
3	5.6	65	1602	82	50	115	1684	9
4	6.6	79	217	665	1	80	882	9
5	5.3	89	1382	302	26	115	1684	9
5	5.5	72	1558	126	43	115	1684	9
5	5.6	65	1602	82	50	115	1684	9
6	5.9	13	260	35	6	19	295	9
7	5.9	25	243	45	2	27	288	9
8	5.7	184	5265	638	154	338	5903	9
9	6.6	79	217	665	1	80	882	9
10	5.9	20	60	30	1	21	90	9
10	6	19	62	28	2	21	90	9
10	6.1	17	76	14	4	21	90	9
10	6.2	17	79	11	4	21	90	9
10	6.3	17	79	11	4	21	90	9
10	6.4	16	81	9	5	21	90	9
10	6.5	13	81	9	8	21	90	9
10	6.6	12	86	4	9	21	90	9
10	6.7	11	87	3	10	21	90	9
10	6.8	11	87	3	10	21	90	9
10	6.9	11	88	2	10	21	90	9
10	7	10	88	2	11	21	90	9
11	6.2	36	998	95	13	49	1093	9
12	5.9	12	268	25	2	14	293	9
13	5.9	12	268	25	2	14	293	9
14	5	184	181	5645	2	186	5826	9
14	5.5	164	3437	2389	22	186	5826	9
14	5.7	145	4719	1107	41	186	5826	9
14	6	84	5593	233	102	186	5826	9
14	6.4	4	5826	0	182	186	5826	9
15	5.5	72	120	213	9	81	333	9
15	5.6	70	144	189	11	81	333	9
15	5.7	66	170	163	15	81	333	9
15	5.8	58	204	129	23	81	333	9
15	5.9	50	234	99	31	81	333	9
15	6	40	256	77	41	81	333	9
16	5	111	83	406	1	112	489	9
16	5.5	110	225	264	2	112	489	9
16	6	100	381	108	12	112	489	9
16	6.5	78	465	24	34	112	489	9
16	7	60	479	10	52	112	489	9
17	5.7	184	5265	638	154	338	5903	9
18	6.6	79	217	665	1	80	882	9
19	5.1	49	691	441	8	57	1132	9
19	5.2	42	814	318	15	57	1132	9
19	5.3	32	994	138	25	57	1132	9
19	5.4	26	1045	87	31	57	1132	9
20	5	184	181	5645	2	186	5826	9
20	5.5	164	3437	2389	22	186	5826	9
20	5.7	145	4719	1107	41	186	5826	9
20	6	84	5593	233	102	186	5826	9
20	6.4	4	5826	0	182	186	5826	9
21	6.1	644	1217	286	151	795	1503	9
22	6.1	72	258	46	16	88	304	9
23	5.9	20	60	30	1	21	90	9
23	6	19	62	28	2	21	90	9
23	6.1	17	76	14	4	21	90	9
23	6.2	17	79	11	4	21	90	9
23	6.3	17	79	11	4	21	90	9
23	6.4	16	81	9	5	21	90	9
23	6.5	13	81	9	8	21	90	9
23	6.6	12	86	4	9	21	90	9
23	6.7	11	87	3	10	21	90	9
23	6.8	11	87	3	10	21	90	9
23	6.9	11	88	2	10	21	90	9
23	7	10	88	2	11	21	90	9
24	6	57	32	12	7	64	44	9
24	6.4	50	40	4	14	64	44	9
24	6.5	47	41	3	17	64	44	9
24	7	40	43	1	24	64	44	9
25	5.1	49	691	441	8	57	1132	9
25	5.2	42	814	318	15	57	1132	9
25	5.3	32	994	138	25	57	1132	9
25	5.4	26	1045	87	31	57	1132	9
26	5.9	12	268	25	2	14	293	9
27	6.2	36	998	95	13	49	1093	9
28	5.5	187	8562	1112	181	368	9674	9
29	5.9	12	268	25	2	14	293	9
30	5.8	207	2704	3161	45	252	5865	9
30	5.9	196	3308	2557	56	252	5865	9
30	6	181	3877	1988	71	252	5865	9
31	3.9	54	1	450	0	54	451	9
31	4.7	54	45	406	0	54	451	9
31	5.6	46	363	88	8	54	451	9
31	5.7	43	389	62	11	54	451	9
31	6.2	23	447	4	31	54	451	9
31	6.8	12	451	0	42	54	451	9
32	5.5	122	215	89	42	164	304	9
32	5.7	88	265	39	76	164	304	9
33	4.8	285	155	1532	10	295	1687	9
33	5.1	262	412	1275	33	295	1687	9
33	5.2	253	516	1171	42	295	1687	9
33	5.3	234	680	1007	61	295	1687	9
33	5.5	195	969	718	100	295	1687	9
33	5.6	169	1099	588	126	295	1687	9
33	5.7	138	1211	476	157	295	1687	9
33	5.9	91	1409	278	204	295	1687	9
34	6.6	79	217	665	1	80	882	9
35	5.9	12	268	25	2	14	293	9
36	5.5	187	8562	1112	181	368	9674	9
37	6.1	72	258	46	16	88	304	9
38	6.2	36	998	95	13	49	1093	9
1	5	108	626	4190	6	114	4816	10
1	5.5	91	2745	2071	23	114	4816	10
1	5.7	74	3660	1156	40	114	4816	10
1	6	48	4479	337	66	114	4816	10
1	6.4	7	4816	0	107	114	4816	10
2	5.9	25	243	45	2	27	288	10
3	6	57	32	12	7	64	44	10
3	6.4	50	40	4	14	64	44	10
3	6.5	47	41	3	17	64	44	10
3	7	40	43	1	24	64	44	10
4	5.9	135	592	96	43	178	688	10
4	6.5	87	674	14	91	178	688	10
5	5.5	392	5015	1130	267	659	6145	10
5	5	596	2062	4083	63	659	6145	10
5	6	137	5999	146	522	659	6145	10
6	5.9	13	260	35	6	19	295	10
7	5	111	83	406	1	112	489	10
7	5.5	110	225	264	2	112	489	10
7	6	100	381	108	12	112	489	10
7	6.5	78	465	24	34	112	489	10
7	7	60	479	10	52	112	489	10
8	6.1	23	109	5	7	30	114	10
9	5	111	83	406	1	112	489	10
9	5.5	110	225	264	2	112	489	10
9	6	100	381	108	12	112	489	10
9	6.5	78	465	24	34	112	489	10
9	7	60	479	10	52	112	489	10
10	5.9	574	1389	682	262	836	2071	10
11	5.3	89	1382	302	26	115	1684	10
11	5.5	72	1558	126	43	115	1684	10
11	5.6	65	1602	82	50	115	1684	10
12	6.1	72	258	46	16	88	304	10
13	5.8	9	395	37	8	17	432	10
14	5	111	83	406	1	112	489	10
14	5.5	110	225	264	2	112	489	10
14	6	100	381	108	12	112	489	10
14	6.5	78	465	24	34	112	489	10
14	7	60	479	10	52	112	489	10
15	5.9	20	60	30	1	21	90	10
15	6	19	62	28	2	21	90	10
15	6.1	17	76	14	4	21	90	10
15	6.2	17	79	11	4	21	90	10
15	6.3	17	79	11	4	21	90	10
15	6.4	16	81	9	5	21	90	10
15	6.5	13	81	9	8	21	90	10
15	6.6	12	86	4	9	21	90	10
15	6.7	11	87	3	10	21	90	10
15	6.8	11	87	3	10	21	90	10
15	6.9	11	88	2	10	21	90	10
15	7	10	88	2	11	21	90	10
16	5.8	207	2704	3161	45	252	5865	10
16	5.9	196	3308	2557	56	252	5865	10
16	6	181	3877	1988	71	252	5865	10
17	5	184	181	5645	2	186	5826	10
17	5.5	164	3437	2389	22	186	5826	10
17	5.7	145	4719	1107	41	186	5826	10
17	6	84	5593	233	102	186	5826	10
17	6.4	4	5826	0	182	186	5826	10
18	3.9	54	1	450	0	54	451	10
18	4.7	54	45	406	0	54	451	10
18	5.6	46	363	88	8	54	451	10
18	5.7	43	389	62	11	54	451	10
18	6.2	23	447	4	31	54	451	10
18	6.8	12	451	0	42	54	451	10
19	5.8	9	395	37	8	17	432	10
20	6.1	72	258	46	16	88	304	10
21	5.5	122	215	89	42	164	304	10
21	5.7	88	265	39	76	164	304	10
22	5.9	574	1389	682	262	836	2071	10
23	3.9	54	1	450	0	54	451	10
23	4.7	54	45	406	0	54	451	10
23	5.6	46	363	88	8	54	451	10
23	5.7	43	389	62	11	54	451	10
23	6.2	23	447	4	31	54	451	10
23	6.8	12	451	0	42	54	451	10
24	6	16	147	10	25	41	157	10
25	5.9	20	60	30	1	21	90	10
25	6	19	62	28	2	21	90	10
25	6.1	17	76	14	4	21	90	10
25	6.2	17	79	11	4	21	90	10
25	6.3	17	79	11	4	21	90	10
25	6.4	16	81	9	5	21	90	10
25	6.5	13	81	9	8	21	90	10
25	6.6	12	86	4	9	21	90	10
25	6.7	11	87	3	10	21	90	10
25	6.8	11	87	3	10	21	90	10
25	6.9	11	88	2	10	21	90	10
25	7	10	88	2	11	21	90	10
26	5.8	9	395	37	8	17	432	10
27	6.1	644	1217	286	151	795	1503	10
28	6.6	79	217	665	1	80	882	10
29	6.2	36	998	95	13	49	1093	10
30	5.9	574	1389	682	262	836	2071	10
31	5.5	72	120	213	9	81	333	10
31	5.6	70	144	189	11	81	333	10
31	5.7	66	170	163	15	81	333	10
31	5.8	58	204	129	23	81	333	10
31	5.9	50	234	99	31	81	333	10
31	6	40	256	77	41	81	333	10
32	6.1	644	1217	286	151	795	1503	10
33	5.6	52	79	37	13	65	116	10
34	5.3	89	1382	302	26	115	1684	10
34	5.5	72	1558	126	43	115	1684	10
34	5.6	65	1602	82	50	115	1684	10
35	5.8	207	2704	3161	45	252	5865	10
35	5.9	196	3308	2557	56	252	5865	10
35	6	181	3877	1988	71	252	5865	10
36	6	424	2112	121	192	616	2233	10
37	5.5	392	5015	1130	267	659	6145	10
37	5	596	2062	4083	63	659	6145	10
37	6	137	5999	146	522	659	6145	10
38	5.5	187	8562	1112	181	368	9674	10
1	6	57	32	12	7	64	44	11
1	6.4	50	40	4	14	64	44	11
1	6.5	47	41	3	17	64	44	11
1	7	40	43	1	24	64	44	11
2	5.9	574	1389	682	262	836	2071	11
3	5.7	184	5265	638	154	338	5903	11
4	6.9	114	203	20	64	178	223	11
4	7.4	90	219	4	88	178	223	11
4	7.6	73	223	0	105	178	223	11
5	6.9	114	203	20	64	178	223	11
5	7.4	90	219	4	88	178	223	11
5	7.6	73	223	0	105	178	223	11
6	5.5	575	980	1270	52	627	2250	11
6	6.1	486	1773	477	141	627	2250	11
7	5	88	480	3212	4	92	3692	11
7	5.5	74	2252	1440	18	92	3692	11
7	5.7	61	2954	738	31	92	3692	11
7	6	35	3507	185	57	92	3692	11
7	6.4	4	3692	0	88	92	3692	11
8	5.5	122	215	89	42	164	304	11
8	5.7	88	265	39	76	164	304	11
9	5.8	207	2704	3161	45	252	5865	11
9	5.9	196	3308	2557	56	252	5865	11
9	6	181	3877	1988	71	252	5865	11
10	6.6	79	217	665	1	80	882	11
11	6.9	114	203	20	64	178	223	11
11	7.4	90	219	4	88	178	223	11
11	7.6	73	223	0	105	178	223	11
12	5.3	89	1382	302	26	115	1684	11
12	5.5	72	1558	126	43	115	1684	11
12	5.6	65	1602	82	50	115	1684	11
13	5.7	184	5265	638	154	338	5903	11
14	6	16	147	10	25	41	157	11
15	5.6	52	79	37	13	65	116	11
16	5	111	83	406	1	112	489	11
16	5.5	110	225	264	2	112	489	11
16	6	100	381	108	12	112	489	11
16	6.5	78	465	24	34	112	489	11
16	7	60	479	10	52	112	489	11
17	6.1	22	129	35	22	44	164	11
18	5.5	392	5015	1130	267	659	6145	11
18	5	596	2062	4083	63	659	6145	11
18	6	137	5999	146	522	659	6145	11
19	5.6	176	1286	768	102	278	2054	11
19	6.5	69	1867	187	209	278	2054	11
20	5.9	13	260	35	6	19	295	11
21	5.5	575	980	1270	52	627	2250	11
21	6.1	486	1773	477	141	627	2250	11
22	3.9	54	1	450	0	54	451	11
22	4.7	54	45	406	0	54	451	11
22	5.6	46	363	88	8	54	451	11
22	5.7	43	389	62	11	54	451	11
22	6.2	23	447	4	31	54	451	11
22	6.8	12	451	0	42	54	451	11
23	5.9	12	268	25	2	14	293	11
24	5.7	338	4060	2376	29	367	6436	11
25	5.7	184	5265	638	154	338	5903	11
26	5.3	89	1382	302	26	115	1684	11
26	5.5	72	1558	126	43	115	1684	11
26	5.6	65	1602	82	50	115	1684	11
27	5.7	184	5265	638	154	338	5903	11
28	5.6	52	79	37	13	65	116	11
29	5.9	20	60	30	1	21	90	11
29	6	19	62	28	2	21	90	11
29	6.1	17	76	14	4	21	90	11
29	6.2	17	79	11	4	21	90	11
29	6.3	17	79	11	4	21	90	11
29	6.4	16	81	9	5	21	90	11
29	6.5	13	81	9	8	21	90	11
29	6.6	12	86	4	9	21	90	11
29	6.7	11	87	3	10	21	90	11
29	6.8	11	87	3	10	21	90	11
29	6.9	11	88	2	10	21	90	11
29	7	10	88	2	11	21	90	11
30	6	424	2112	121	192	616	2233	11
31	5	111	83	406	1	112	489	11
31	5.5	110	225	264	2	112	489	11
31	6	100	381	108	12	112	489	11
31	6.5	78	465	24	34	112	489	11
31	7	60	479	10	52	112	489	11
32	6.6	79	217	665	1	80	882	11
33	5.9	574	1389	682	262	836	2071	11
34	5.7	338	4060	2376	29	367	6436	11
35	5.6	176	1286	768	102	278	2054	11
35	6.5	69	1867	187	209	278	2054	11
36	5.7	21	284	36	43	64	320	11
37	6	424	2112	121	192	616	2233	11
38	5	617	1005	7735	18	635	8740	11
38	5.1	607	1617	7123	28	635	8740	11
38	5.2	600	2438	6302	35	635	8740	11
38	5.3	581	3409	5331	54	635	8740	11
38	5.4	563	4422	4318	72	635	8740	11
38	5.5	550	5384	3356	85	635	8740	11
38	5.6	522	6267	2473	113	635	8740	11
38	5.7	489	6966	1774	146	635	8740	11
38	5.8	457	7534	1206	178	635	8740	11
38	5.9	429	7927	813	206	635	8740	11
38	6	393	8172	568	242	635	8740	11
38	6.2	332	8460	280	303	635	8740	11
38	6.6	236	8670	70	399	635	8740	11
1	6.1	72	258	46	16	88	304	12
2	5	861	611	4439	34	895	5050	12
2	5.1	837	1000	4050	58	895	5050	12
2	5.2	793	1525	3525	102	895	5050	12
2	5.3	740	2116	2934	155	895	5050	12
2	5.4	687	2762	2288	208	895	5050	12
2	5.5	610	3358	1692	285	895	5050	12
2	5.6	532	3883	1167	363	895	5050	12
2	5.7	455	4277	773	440	895	5050	12
2	5.8	376	4585	465	519	895	5050	12
2	5.9	298	4782	268	597	895	5050	12
2	6	235	4883	167	660	895	5050	12
2	6.2	136	4984	66	759	895	5050	12
2	6.6	46	5045	5	849	895	5050	12
3	5	184	181	5645	2	186	5826	12
3	5.5	164	3437	2389	22	186	5826	12
3	5.7	145	4719	1107	41	186	5826	12
3	6	84	5593	233	102	186	5826	12
3	6.4	4	5826	0	182	186	5826	12
4	5.3	89	1382	302	26	115	1684	12
4	5.5	72	1558	126	43	115	1684	12
4	5.6	65	1602	82	50	115	1684	12
5	4.8	285	155	1532	10	295	1687	12
5	5.1	262	412	1275	33	295	1687	12
5	5.2	253	516	1171	42	295	1687	12
5	5.3	234	680	1007	61	295	1687	12
5	5.5	195	969	718	100	295	1687	12
5	5.6	169	1099	588	126	295	1687	12
5	5.7	138	1211	476	157	295	1687	12
5	5.9	91	1409	278	204	295	1687	12
6	5.8	9	395	37	8	17	432	12
7	6.2	36	998	95	13	49	1093	12
8	5.9	135	592	96	43	178	688	12
8	6.5	87	674	14	91	178	688	12
9	5.3	89	1382	302	26	115	1684	12
9	5.5	72	1558	126	43	115	1684	12
9	5.6	65	1602	82	50	115	1684	12
10	5.9	20	60	30	1	21	90	12
10	6	19	62	28	2	21	90	12
10	6.1	17	76	14	4	21	90	12
10	6.2	17	79	11	4	21	90	12
10	6.3	17	79	11	4	21	90	12
10	6.4	16	81	9	5	21	90	12
10	6.5	13	81	9	8	21	90	12
10	6.6	12	86	4	9	21	90	12
10	6.7	11	87	3	10	21	90	12
10	6.8	11	87	3	10	21	90	12
10	6.9	11	88	2	10	21	90	12
10	7	10	88	2	11	21	90	12
11	5.5	575	980	1270	52	627	2250	12
11	6.1	486	1773	477	141	627	2250	12
12	6.1	644	1217	286	151	795	1503	12
13	5.8	9	395	37	8	17	432	12
14	5.9	20	60	30	1	21	90	12
14	6	19	62	28	2	21	90	12
14	6.1	17	76	14	4	21	90	12
14	6.2	17	79	11	4	21	90	12
14	6.3	17	79	11	4	21	90	12
14	6.4	16	81	9	5	21	90	12
14	6.5	13	81	9	8	21	90	12
14	6.6	12	86	4	9	21	90	12
14	6.7	11	87	3	10	21	90	12
14	6.8	11	87	3	10	21	90	12
14	6.9	11	88	2	10	21	90	12
14	7	10	88	2	11	21	90	12
15	5.7	21	284	36	43	64	320	12
16	5.5	392	5015	1130	267	659	6145	12
16	5	596	2062	4083	63	659	6145	12
16	6	137	5999	146	522	659	6145	12
17	5.9	574	1389	682	262	836	2071	12
18	6.1	644	1217	286	151	795	1503	12
19	5	108	626	4190	6	114	4816	12
19	5.5	91	2745	2071	23	114	4816	12
19	5.7	74	3660	1156	40	114	4816	12
19	6	48	4479	337	66	114	4816	12
19	6.4	7	4816	0	107	114	4816	12
20	5.1	49	691	441	8	57	1132	12
20	5.2	42	814	318	15	57	1132	12
20	5.3	32	994	138	25	57	1132	12
20	5.4	26	1045	87	31	57	1132	12
21	5.7	184	5265	638	154	338	5903	12
22	5	861	611	4439	34	895	5050	12
22	5.1	837	1000	4050	58	895	5050	12
22	5.2	793	1525	3525	102	895	5050	12
22	5.3	740	2116	2934	155	895	5050	12
22	5.4	687	2762	2288	208	895	5050	12
22	5.5	610	3358	1692	285	895	5050	12
22	5.6	532	3883	1167	363	895	5050	12
22	5.7	455	4277	773	440	895	5050	12
22	5.8	376	4585	465	519	895	5050	12
22	5.9	298	4782	268	597	895	5050	12
22	6	235	4883	167	660	895	5050	12
22	6.2	136	4984	66	759	895	5050	12
22	6.6	46	5045	5	849	895	5050	12
23	5.1	49	691	441	8	57	1132	12
23	5.2	42	814	318	15	57	1132	12
23	5.3	32	994	138	25	57	1132	12
23	5.4	26	1045	87	31	57	1132	12
24	6.1	72	258	46	16	88	304	12
25	5.9	574	1389	682	262	836	2071	12
26	5.8	9	395	37	8	17	432	12
27	5	184	181	5645	2	186	5826	12
27	5.5	164	3437	2389	22	186	5826	12
27	5.7	145	4719	1107	41	186	5826	12
27	6	84	5593	233	102	186	5826	12
27	6.4	4	5826	0	182	186	5826	12
28	5.5	392	5015	1130	267	659	6145	12
28	5	596	2062	4083	63	659	6145	12
28	6	137	5999	146	522	659	6145	12
29	6.6	79	217	665	1	80	882	12
30	5.9	13	260	35	6	19	295	12
31	6.1	644	1217	286	151	795	1503	12
32	5.9	25	243	45	2	27	288	12
33	5.6	52	79	37	13	65	116	12
34	5	108	626	4190	6	114	4816	12
34	5.5	91	2745	2071	23	114	4816	12
34	5.7	74	3660	1156	40	114	4816	12
34	6	48	4479	337	66	114	4816	12
34	6.4	7	4816	0	107	114	4816	12
35	5.5	122	215	89	42	164	304	12
35	5.7	88	265	39	76	164	304	12
36	5	184	181	5645	2	186	5826	12
36	5.5	164	3437	2389	22	186	5826	12
36	5.7	145	4719	1107	41	186	5826	12
36	6	84	5593	233	102	186	5826	12
36	6.4	4	5826	0	182	186	5826	12
37	5.5	122	215	89	42	164	304	12
37	5.7	88	265	39	76	164	304	12
38	5	88	480	3212	4	92	3692	12
38	5.5	74	2252	1440	18	92	3692	12
38	5.7	61	2954	738	31	92	3692	12
38	6	35	3507	185	57	92	3692	12
38	6.4	4	3692	0	88	92	3692	12
1	6.1	644	1217	286	151	795	1503	13
2	5	184	181	5645	2	186	5826	13
2	5.5	164	3437	2389	22	186	5826	13
2	5.7	145	4719	1107	41	186	5826	13
2	6	84	5593	233	102	186	5826	13
2	6.4	4	5826	0	182	186	5826	13
3	5.5	187	8562	1112	181	368	9674	13
4	6.6	79	217	665	1	80	882	13
5	5.5	575	980	1270	52	627	2250	13
5	6.1	486	1773	477	141	627	2250	13
6	5.7	184	5265	638	154	338	5903	13
7	5.5	72	120	213	9	81	333	13
7	5.6	70	144	189	11	81	333	13
7	5.7	66	170	163	15	81	333	13
7	5.8	58	204	129	23	81	333	13
7	5.9	50	234	99	31	81	333	13
7	6	40	256	77	41	81	333	13
8	5	861	611	4439	34	895	5050	13
8	5.1	837	1000	4050	58	895	5050	13
8	5.2	793	1525	3525	102	895	5050	13
8	5.3	740	2116	2934	155	895	5050	13
8	5.4	687	2762	2288	208	895	5050	13
8	5.5	610	3358	1692	285	895	5050	13
8	5.6	532	3883	1167	363	895	5050	13
8	5.7	455	4277	773	440	895	5050	13
8	5.8	376	4585	465	519	895	5050	13
8	5.9	298	4782	268	597	895	5050	13
8	6	235	4883	167	660	895	5050	13
8	6.2	136	4984	66	759	895	5050	13
8	6.6	46	5045	5	849	895	5050	13
9	5.9	12	268	25	2	14	293	13
10	5.7	21	284	36	43	64	320	13
11	5.1	49	691	441	8	57	1132	13
11	5.2	42	814	318	15	57	1132	13
11	5.3	32	994	138	25	57	1132	13
11	5.4	26	1045	87	31	57	1132	13
12	5.5	575	980	1270	52	627	2250	13
12	6.1	486	1773	477	141	627	2250	13
13	5.6	52	79	37	13	65	116	13
14	5.5	575	980	1270	52	627	2250	13
14	6.1	486	1773	477	141	627	2250	13
15	6	16	147	10	25	41	157	13
16	5	108	626	4190	6	114	4816	13
16	5.5	91	2745	2071	23	114	4816	13
16	5.7	74	3660	1156	40	114	4816	13
16	6	48	4479	337	66	114	4816	13
16	6.4	7	4816	0	107	114	4816	13
17	5.5	187	8562	1112	181	368	9674	13
18	6.2	36	998	95	13	49	1093	13
19	5.7	21	284	36	43	64	320	13
20	5.9	20	60	30	1	21	90	13
20	6	19	62	28	2	21	90	13
20	6.1	17	76	14	4	21	90	13
20	6.2	17	79	11	4	21	90	13
20	6.3	17	79	11	4	21	90	13
20	6.4	16	81	9	5	21	90	13
20	6.5	13	81	9	8	21	90	13
20	6.6	12	86	4	9	21	90	13
20	6.7	11	87	3	10	21	90	13
20	6.8	11	87	3	10	21	90	13
20	6.9	11	88	2	10	21	90	13
20	7	10	88	2	11	21	90	13
21	6.9	114	203	20	64	178	223	13
21	7.4	90	219	4	88	178	223	13
21	7.6	73	223	0	105	178	223	13
22	6.1	23	109	5	7	30	114	13
23	5.6	52	79	37	13	65	116	13
24	5.1	49	691	441	8	57	1132	13
24	5.2	42	814	318	15	57	1132	13
24	5.3	32	994	138	25	57	1132	13
24	5.4	26	1045	87	31	57	1132	13
25	6.9	114	203	20	64	178	223	13
25	7.4	90	219	4	88	178	223	13
25	7.6	73	223	0	105	178	223	13
26	6.1	72	258	46	16	88	304	13
27	5.5	575	980	1270	52	627	2250	13
27	6.1	486	1773	477	141	627	2250	13
28	5.6	52	79	37	13	65	116	13
29	6	424	2112	121	192	616	2233	13
30	4.8	285	155	1532	10	295	1687	13
30	5.1	262	412	1275	33	295	1687	13
30	5.2	253	516	1171	42	295	1687	13
30	5.3	234	680	1007	61	295	1687	13
30	5.5	195	969	718	100	295	1687	13
30	5.6	169	1099	588	126	295	1687	13
30	5.7	138	1211	476	157	295	1687	13
30	5.9	91	1409	278	204	295	1687	13
31	5.3	89	1382	302	26	115	1684	13
31	5.5	72	1558	126	43	115	1684	13
31	5.6	65	1602	82	50	115	1684	13
32	5.8	9	395	37	8	17	432	13
33	5	617	1005	7735	18	635	8740	13
33	5.1	607	1617	7123	28	635	8740	13
33	5.2	600	2438	6302	35	635	8740	13
33	5.3	581	3409	5331	54	635	8740	13
33	5.4	563	4422	4318	72	635	8740	13
33	5.5	550	5384	3356	85	635	8740	13
33	5.6	522	6267	2473	113	635	8740	13
33	5.7	489	6966	1774	146	635	8740	13
33	5.8	457	7534	1206	178	635	8740	13
33	5.9	429	7927	813	206	635	8740	13
33	6	393	8172	568	242	635	8740	13
33	6.2	332	8460	280	303	635	8740	13
33	6.6	236	8670	70	399	635	8740	13
34	5.8	9	395	37	8	17	432	13
35	6.9	114	203	20	64	178	223	13
35	7.4	90	219	4	88	178	223	13
35	7.6	73	223	0	105	178	223	13
36	5.9	574	1389	682	262	836	2071	13
37	6.6	79	217	665	1	80	882	13
38	6.6	79	217	665	1	80	882	13
1	5.9	20	60	30	1	21	90	14
1	6	19	62	28	2	21	90	14
1	6.1	17	76	14	4	21	90	14
1	6.2	17	79	11	4	21	90	14
1	6.3	17	79	11	4	21	90	14
1	6.4	16	81	9	5	21	90	14
1	6.5	13	81	9	8	21	90	14
1	6.6	12	86	4	9	21	90	14
1	6.7	11	87	3	10	21	90	14
1	6.8	11	87	3	10	21	90	14
1	6.9	11	88	2	10	21	90	14
1	7	10	88	2	11	21	90	14
2	6.1	72	258	46	16	88	304	14
3	6.1	23	109	5	7	30	114	14
4	5	184	181	5645	2	186	5826	14
4	5.5	164	3437	2389	22	186	5826	14
4	5.7	145	4719	1107	41	186	5826	14
4	6	84	5593	233	102	186	5826	14
4	6.4	4	5826	0	182	186	5826	14
5	5.1	49	691	441	8	57	1132	14
5	5.2	42	814	318	15	57	1132	14
5	5.3	32	994	138	25	57	1132	14
5	5.4	26	1045	87	31	57	1132	14
6	5.6	176	1286	768	102	278	2054	14
6	6.5	69	1867	187	209	278	2054	14
7	5	184	181	5645	2	186	5826	14
7	5.5	164	3437	2389	22	186	5826	14
7	5.7	145	4719	1107	41	186	5826	14
7	6	84	5593	233	102	186	5826	14
7	6.4	4	5826	0	182	186	5826	14
8	5.9	25	243	45	2	27	288	14
9	6.2	36	998	95	13	49	1093	14
10	5.1	49	691	441	8	57	1132	14
10	5.2	42	814	318	15	57	1132	14
10	5.3	32	994	138	25	57	1132	14
10	5.4	26	1045	87	31	57	1132	14
11	5.7	184	5265	638	154	338	5903	14
12	6.1	644	1217	286	151	795	1503	14
13	5.9	20	60	30	1	21	90	14
13	6	19	62	28	2	21	90	14
13	6.1	17	76	14	4	21	90	14
13	6.2	17	79	11	4	21	90	14
13	6.3	17	79	11	4	21	90	14
13	6.4	16	81	9	5	21	90	14
13	6.5	13	81	9	8	21	90	14
13	6.6	12	86	4	9	21	90	14
13	6.7	11	87	3	10	21	90	14
13	6.8	11	87	3	10	21	90	14
13	6.9	11	88	2	10	21	90	14
13	7	10	88	2	11	21	90	14
14	5	617	1005	7735	18	635	8740	14
14	5.1	607	1617	7123	28	635	8740	14
14	5.2	600	2438	6302	35	635	8740	14
14	5.3	581	3409	5331	54	635	8740	14
14	5.4	563	4422	4318	72	635	8740	14
14	5.5	550	5384	3356	85	635	8740	14
14	5.6	522	6267	2473	113	635	8740	14
14	5.7	489	6966	1774	146	635	8740	14
14	5.8	457	7534	1206	178	635	8740	14
14	5.9	429	7927	813	206	635	8740	14
14	6	393	8172	568	242	635	8740	14
14	6.2	332	8460	280	303	635	8740	14
14	6.6	236	8670	70	399	635	8740	14
15	5.7	184	5265	638	154	338	5903	14
16	5.7	21	284	36	43	64	320	14
17	6.1	22	129	35	22	44	164	14
18	6.1	644	1217	286	151	795	1503	14
19	5.7	338	4060	2376	29	367	6436	14
20	5	184	181	5645	2	186	5826	14
20	5.5	164	3437	2389	22	186	5826	14
20	5.7	145	4719	1107	41	186	5826	14
20	6	84	5593	233	102	186	5826	14
20	6.4	4	5826	0	182	186	5826	14
21	5.5	187	8562	1112	181	368	9674	14
22	5	108	626	4190	6	114	4816	14
22	5.5	91	2745	2071	23	114	4816	14
22	5.7	74	3660	1156	40	114	4816	14
22	6	48	4479	337	66	114	4816	14
22	6.4	7	4816	0	107	114	4816	14
23	5.9	20	60	30	1	21	90	14
23	6	19	62	28	2	21	90	14
23	6.1	17	76	14	4	21	90	14
23	6.2	17	79	11	4	21	90	14
23	6.3	17	79	11	4	21	90	14
23	6.4	16	81	9	5	21	90	14
23	6.5	13	81	9	8	21	90	14
23	6.6	12	86	4	9	21	90	14
23	6.7	11	87	3	10	21	90	14
23	6.8	11	87	3	10	21	90	14
23	6.9	11	88	2	10	21	90	14
23	7	10	88	2	11	21	90	14
24	5.9	135	592	96	43	178	688	14
24	6.5	87	674	14	91	178	688	14
25	6.6	79	217	665	1	80	882	14
26	5.5	187	8562	1112	181	368	9674	14
27	6.1	22	129	35	22	44	164	14
28	5.5	72	120	213	9	81	333	14
28	5.6	70	144	189	11	81	333	14
28	5.7	66	170	163	15	81	333	14
28	5.8	58	204	129	23	81	333	14
28	5.9	50	234	99	31	81	333	14
28	6	40	256	77	41	81	333	14
29	5	184	181	5645	2	186	5826	14
29	5.5	164	3437	2389	22	186	5826	14
29	5.7	145	4719	1107	41	186	5826	14
29	6	84	5593	233	102	186	5826	14
29	6.4	4	5826	0	182	186	5826	14
30	5.3	89	1382	302	26	115	1684	14
30	5.5	72	1558	126	43	115	1684	14
30	5.6	65	1602	82	50	115	1684	14
31	6.1	72	258	46	16	88	304	14
32	6.9	114	203	20	64	178	223	14
32	7.4	90	219	4	88	178	223	14
32	7.6	73	223	0	105	178	223	14
33	6	424	2112	121	192	616	2233	14
34	5.6	52	79	37	13	65	116	14
35	3.9	54	1	450	0	54	451	14
35	4.7	54	45	406	0	54	451	14
35	5.6	46	363	88	8	54	451	14
35	5.7	43	389	62	11	54	451	14
35	6.2	23	447	4	31	54	451	14
35	6.8	12	451	0	42	54	451	14
36	6.1	22	129	35	22	44	164	14
37	6	16	147	10	25	41	157	14
38	6	16	147	10	25	41	157	14
1	6.1	22	129	35	22	44	164	15
2	5.5	392	5015	1130	267	659	6145	15
2	5	596	2062	4083	63	659	6145	15
2	6	137	5999	146	522	659	6145	15
3	5.8	9	395	37	8	17	432	15
4	5.1	49	691	441	8	57	1132	15
4	5.2	42	814	318	15	57	1132	15
4	5.3	32	994	138	25	57	1132	15
4	5.4	26	1045	87	31	57	1132	15
5	5.9	12	268	25	2	14	293	15
6	6.2	36	998	95	13	49	1093	15
7	5.1	49	691	441	8	57	1132	15
7	5.2	42	814	318	15	57	1132	15
7	5.3	32	994	138	25	57	1132	15
7	5.4	26	1045	87	31	57	1132	15
8	5.6	176	1286	768	102	278	2054	15
8	6.5	69	1867	187	209	278	2054	15
9	6.9	114	203	20	64	178	223	15
9	7.4	90	219	4	88	178	223	15
9	7.6	73	223	0	105	178	223	15
10	5.9	25	243	45	2	27	288	15
11	6.1	23	109	5	7	30	114	15
12	5.3	89	1382	302	26	115	1684	15
12	5.5	72	1558	126	43	115	1684	15
12	5.6	65	1602	82	50	115	1684	15
13	5.9	12	268	25	2	14	293	15
14	6	57	32	12	7	64	44	15
14	6.4	50	40	4	14	64	44	15
14	6.5	47	41	3	17	64	44	15
14	7	40	43	1	24	64	44	15
15	5.6	176	1286	768	102	278	2054	15
15	6.5	69	1867	187	209	278	2054	15
16	5.7	184	5265	638	154	338	5903	15
17	5.1	49	691	441	8	57	1132	15
17	5.2	42	814	318	15	57	1132	15
17	5.3	32	994	138	25	57	1132	15
17	5.4	26	1045	87	31	57	1132	15
18	5.9	13	260	35	6	19	295	15
19	5.6	176	1286	768	102	278	2054	15
19	6.5	69	1867	187	209	278	2054	15
20	6.1	644	1217	286	151	795	1503	15
21	5.9	12	268	25	2	14	293	15
22	6.2	36	998	95	13	49	1093	15
23	6	16	147	10	25	41	157	15
24	5.7	338	4060	2376	29	367	6436	15
25	5.7	338	4060	2376	29	367	6436	15
26	5.5	187	8562	1112	181	368	9674	15
27	5.5	122	215	89	42	164	304	15
27	5.7	88	265	39	76	164	304	15
28	6.1	72	258	46	16	88	304	15
29	6	16	147	10	25	41	157	15
30	5.3	89	1382	302	26	115	1684	15
30	5.5	72	1558	126	43	115	1684	15
30	5.6	65	1602	82	50	115	1684	15
31	6	424	2112	121	192	616	2233	15
32	5.1	49	691	441	8	57	1132	15
32	5.2	42	814	318	15	57	1132	15
32	5.3	32	994	138	25	57	1132	15
32	5.4	26	1045	87	31	57	1132	15
33	6	16	147	10	25	41	157	15
34	5	617	1005	7735	18	635	8740	15
34	5.1	607	1617	7123	28	635	8740	15
34	5.2	600	2438	6302	35	635	8740	15
34	5.3	581	3409	5331	54	635	8740	15
34	5.4	563	4422	4318	72	635	8740	15
34	5.5	550	5384	3356	85	635	8740	15
34	5.6	522	6267	2473	113	635	8740	15
34	5.7	489	6966	1774	146	635	8740	15
34	5.8	457	7534	1206	178	635	8740	15
34	5.9	429	7927	813	206	635	8740	15
34	6	393	8172	568	242	635	8740	15
34	6.2	332	8460	280	303	635	8740	15
34	6.6	236	8670	70	399	635	8740	15
35	5.9	574	1389	682	262	836	2071	15
36	5.1	49	691	441	8	57	1132	15
36	5.2	42	814	318	15	57	1132	15
36	5.3	32	994	138	25	57	1132	15
36	5.4	26	1045	87	31	57	1132	15
37	6.1	72	258	46	16	88	304	15
38	6.1	72	258	46	16	88	304	15
1	6.1	72	258	46	16	88	304	16
2	5.7	338	4060	2376	29	367	6436	16
3	6	57	32	12	7	64	44	16
3	6.4	50	40	4	14	64	44	16
3	6.5	47	41	3	17	64	44	16
3	7	40	43	1	24	64	44	16
4	5.8	207	2704	3161	45	252	5865	16
4	5.9	196	3308	2557	56	252	5865	16
4	6	181	3877	1988	71	252	5865	16
5	5.9	25	243	45	2	27	288	16
6	5	111	83	406	1	112	489	16
6	5.5	110	225	264	2	112	489	16
6	6	100	381	108	12	112	489	16
6	6.5	78	465	24	34	112	489	16
6	7	60	479	10	52	112	489	16
7	6.1	644	1217	286	151	795	1503	16
8	6.6	79	217	665	1	80	882	16
9	5	111	83	406	1	112	489	16
9	5.5	110	225	264	2	112	489	16
9	6	100	381	108	12	112	489	16
9	6.5	78	465	24	34	112	489	16
9	7	60	479	10	52	112	489	16
10	5.7	184	5265	638	154	338	5903	16
11	5	108	626	4190	6	114	4816	16
11	5.5	91	2745	2071	23	114	4816	16
11	5.7	74	3660	1156	40	114	4816	16
11	6	48	4479	337	66	114	4816	16
11	6.4	7	4816	0	107	114	4816	16
12	6.1	72	258	46	16	88	304	16
13	6	424	2112	121	192	616	2233	16
14	5.7	21	284	36	43	64	320	16
15	5.5	72	120	213	9	81	333	16
15	5.6	70	144	189	11	81	333	16
15	5.7	66	170	163	15	81	333	16
15	5.8	58	204	129	23	81	333	16
15	5.9	50	234	99	31	81	333	16
15	6	40	256	77	41	81	333	16
16	5.8	207	2704	3161	45	252	5865	16
16	5.9	196	3308	2557	56	252	5865	16
16	6	181	3877	1988	71	252	5865	16
17	5.3	89	1382	302	26	115	1684	16
17	5.5	72	1558	126	43	115	1684	16
17	5.6	65	1602	82	50	115	1684	16
18	5.9	20	60	30	1	21	90	16
18	6	19	62	28	2	21	90	16
18	6.1	17	76	14	4	21	90	16
18	6.2	17	79	11	4	21	90	16
18	6.3	17	79	11	4	21	90	16
18	6.4	16	81	9	5	21	90	16
18	6.5	13	81	9	8	21	90	16
18	6.6	12	86	4	9	21	90	16
18	6.7	11	87	3	10	21	90	16
18	6.8	11	87	3	10	21	90	16
18	6.9	11	88	2	10	21	90	16
18	7	10	88	2	11	21	90	16
19	5.5	122	215	89	42	164	304	16
19	5.7	88	265	39	76	164	304	16
20	6	57	32	12	7	64	44	16
20	6.4	50	40	4	14	64	44	16
20	6.5	47	41	3	17	64	44	16
20	7	40	43	1	24	64	44	16
21	5.6	52	79	37	13	65	116	16
22	6	57	32	12	7	64	44	16
22	6.4	50	40	4	14	64	44	16
22	6.5	47	41	3	17	64	44	16
22	7	40	43	1	24	64	44	16
23	6.9	114	203	20	64	178	223	16
23	7.4	90	219	4	88	178	223	16
23	7.6	73	223	0	105	178	223	16
24	6.1	23	109	5	7	30	114	16
25	6	16	147	10	25	41	157	16
26	6.6	79	217	665	1	80	882	16
27	5.5	575	980	1270	52	627	2250	16
27	6.1	486	1773	477	141	627	2250	16
28	5	617	1005	7735	18	635	8740	16
28	5.1	607	1617	7123	28	635	8740	16
28	5.2	600	2438	6302	35	635	8740	16
28	5.3	581	3409	5331	54	635	8740	16
28	5.4	563	4422	4318	72	635	8740	16
28	5.5	550	5384	3356	85	635	8740	16
28	5.6	522	6267	2473	113	635	8740	16
28	5.7	489	6966	1774	146	635	8740	16
28	5.8	457	7534	1206	178	635	8740	16
28	5.9	429	7927	813	206	635	8740	16
28	6	393	8172	568	242	635	8740	16
28	6.2	332	8460	280	303	635	8740	16
28	6.6	236	8670	70	399	635	8740	16
29	3.9	54	1	450	0	54	451	16
29	4.7	54	45	406	0	54	451	16
29	5.6	46	363	88	8	54	451	16
29	5.7	43	389	62	11	54	451	16
29	6.2	23	447	4	31	54	451	16
29	6.8	12	451	0	42	54	451	16
30	3.9	54	1	450	0	54	451	16
30	4.7	54	45	406	0	54	451	16
30	5.6	46	363	88	8	54	451	16
30	5.7	43	389	62	11	54	451	16
30	6.2	23	447	4	31	54	451	16
30	6.8	12	451	0	42	54	451	16
31	5.5	122	215	89	42	164	304	16
31	5.7	88	265	39	76	164	304	16
32	5	861	611	4439	34	895	5050	16
32	5.1	837	1000	4050	58	895	5050	16
32	5.2	793	1525	3525	102	895	5050	16
32	5.3	740	2116	2934	155	895	5050	16
32	5.4	687	2762	2288	208	895	5050	16
32	5.5	610	3358	1692	285	895	5050	16
32	5.6	532	3883	1167	363	895	5050	16
32	5.7	455	4277	773	440	895	5050	16
32	5.8	376	4585	465	519	895	5050	16
32	5.9	298	4782	268	597	895	5050	16
32	6	235	4883	167	660	895	5050	16
32	6.2	136	4984	66	759	895	5050	16
32	6.6	46	5045	5	849	895	5050	16
33	5.9	25	243	45	2	27	288	16
34	6.1	22	129	35	22	44	164	16
35	6	16	147	10	25	41	157	16
36	5	111	83	406	1	112	489	16
36	5.5	110	225	264	2	112	489	16
36	6	100	381	108	12	112	489	16
36	6.5	78	465	24	34	112	489	16
36	7	60	479	10	52	112	489	16
37	5.7	184	5265	638	154	338	5903	16
38	5.5	392	5015	1130	267	659	6145	16
38	5	596	2062	4083	63	659	6145	16
38	6	137	5999	146	522	659	6145	16
1	5.6	176	1286	768	102	278	2054	17
1	6.5	69	1867	187	209	278	2054	17
2	5.9	25	243	45	2	27	288	17
3	6	424	2112	121	192	616	2233	17
4	5.9	574	1389	682	262	836	2071	17
5	5.8	9	395	37	8	17	432	17
6	5.6	176	1286	768	102	278	2054	17
6	6.5	69	1867	187	209	278	2054	17
7	5.5	72	120	213	9	81	333	17
7	5.6	70	144	189	11	81	333	17
7	5.7	66	170	163	15	81	333	17
7	5.8	58	204	129	23	81	333	17
7	5.9	50	234	99	31	81	333	17
7	6	40	256	77	41	81	333	17
8	6.6	79	217	665	1	80	882	17
9	6.1	22	129	35	22	44	164	17
10	6.6	79	217	665	1	80	882	17
11	5.5	575	980	1270	52	627	2250	17
11	6.1	486	1773	477	141	627	2250	17
12	6	16	147	10	25	41	157	17
13	5.5	122	215	89	42	164	304	17
13	5.7	88	265	39	76	164	304	17
14	5.9	20	60	30	1	21	90	17
14	6	19	62	28	2	21	90	17
14	6.1	17	76	14	4	21	90	17
14	6.2	17	79	11	4	21	90	17
14	6.3	17	79	11	4	21	90	17
14	6.4	16	81	9	5	21	90	17
14	6.5	13	81	9	8	21	90	17
14	6.6	12	86	4	9	21	90	17
14	6.7	11	87	3	10	21	90	17
14	6.8	11	87	3	10	21	90	17
14	6.9	11	88	2	10	21	90	17
14	7	10	88	2	11	21	90	17
15	5.9	574	1389	682	262	836	2071	17
16	5	111	83	406	1	112	489	17
16	5.5	110	225	264	2	112	489	17
16	6	100	381	108	12	112	489	17
16	6.5	78	465	24	34	112	489	17
16	7	60	479	10	52	112	489	17
17	5.7	21	284	36	43	64	320	17
18	5	108	626	4190	6	114	4816	17
18	5.5	91	2745	2071	23	114	4816	17
18	5.7	74	3660	1156	40	114	4816	17
18	6	48	4479	337	66	114	4816	17
18	6.4	7	4816	0	107	114	4816	17
19	5.5	575	980	1270	52	627	2250	17
19	6.1	486	1773	477	141	627	2250	17
20	6.9	114	203	20	64	178	223	17
20	7.4	90	219	4	88	178	223	17
20	7.6	73	223	0	105	178	223	17
21	5.8	9	395	37	8	17	432	17
22	5	111	83	406	1	112	489	17
22	5.5	110	225	264	2	112	489	17
22	6	100	381	108	12	112	489	17
22	6.5	78	465	24	34	112	489	17
22	7	60	479	10	52	112	489	17
23	5	861	611	4439	34	895	5050	17
23	5.1	837	1000	4050	58	895	5050	17
23	5.2	793	1525	3525	102	895	5050	17
23	5.3	740	2116	2934	155	895	5050	17
23	5.4	687	2762	2288	208	895	5050	17
23	5.5	610	3358	1692	285	895	5050	17
23	5.6	532	3883	1167	363	895	5050	17
23	5.7	455	4277	773	440	895	5050	17
23	5.8	376	4585	465	519	895	5050	17
23	5.9	298	4782	268	597	895	5050	17
23	6	235	4883	167	660	895	5050	17
23	6.2	136	4984	66	759	895	5050	17
23	6.6	46	5045	5	849	895	5050	17
24	6	16	147	10	25	41	157	17
25	5.6	176	1286	768	102	278	2054	17
25	6.5	69	1867	187	209	278	2054	17
26	6	57	32	12	7	64	44	17
26	6.4	50	40	4	14	64	44	17
26	6.5	47	41	3	17	64	44	17
26	7	40	43	1	24	64	44	17
27	5.9	25	243	45	2	27	288	17
28	5	861	611	4439	34	895	5050	17
28	5.1	837	1000	4050	58	895	5050	17
28	5.2	793	1525	3525	102	895	5050	17
28	5.3	740	2116	2934	155	895	5050	17
28	5.4	687	2762	2288	208	895	5050	17
28	5.5	610	3358	1692	285	895	5050	17
28	5.6	532	3883	1167	363	895	5050	17
28	5.7	455	4277	773	440	895	5050	17
28	5.8	376	4585	465	519	895	5050	17
28	5.9	298	4782	268	597	895	5050	17
28	6	235	4883	167	660	895	5050	17
28	6.2	136	4984	66	759	895	5050	17
28	6.6	46	5045	5	849	895	5050	17
29	5.9	12	268	25	2	14	293	17
30	5.9	574	1389	682	262	836	2071	17
31	5.6	176	1286	768	102	278	2054	17
31	6.5	69	1867	187	209	278	2054	17
32	5.6	176	1286	768	102	278	2054	17
32	6.5	69	1867	187	209	278	2054	17
[truncated: 121,106 more rows]
