# Supplementary material for: Comparison of Different Methods for the Meta‐Analysis of Diagnostic Test Accuracy Studies—A Simulation Study
Source: Biom J. 2026 Jul 2;68(4):e70147. doi: 10.1002/bimj.70147 (PMC13329219; doi:10.1002/bimj.70147)
Supplement: Supplementary file 3 — Supporting File 3: bimj70147‐sup‐0003‐simstudy_code.zip. [file BIMJ-68-e70147-s001.zip › applications/weibull_aft/hba1c_bootstrap_data_boot_ci_tr_w_20.csv]

count2_5	count50	count97_5
6.06	6.32	6.63
