# Supplementary material for: Comparison of Different Methods for the Meta‐Analysis of Diagnostic Test Accuracy Studies—A Simulation Study
Source: Biom J. 2026 Jul 2;68(4):e70147. doi: 10.1002/bimj.70147 (PMC13329219; doi:10.1002/bimj.70147)
Supplement: Supplementary file 3 — Supporting File 3: bimj70147‐sup‐0003‐simstudy_code.zip. [file BIMJ-68-e70147-s001.zip › applications/weibull_aft/hba1c_data_pre_wbaft.csv]

study	cut	cutcount	numcut	TN	FP	N0	TNR	FPR	TP	FN	N1	TPR	FNR
1	5.9	1	1	1389	682	2071	0.670690487687108	0.329309512312892	574	262	836	0.686602870813397	0.313397129186603
2	5	1	13	1005	7735	8740	0.114988558352403	0.885011441647597	617	18	635	0.971653543307087	0.0283464566929134
2	5.1	2	13	1617	7123	8740	0.185011441647597	0.814988558352403	607	28	635	0.955905511811024	0.0440944881889764
2	5.2	3	13	2438	6302	8740	0.278947368421053	0.721052631578947	600	35	635	0.94488188976378	0.0551181102362205
2	5.3	4	13	3409	5331	8740	0.390045766590389	0.609954233409611	581	54	635	0.91496062992126	0.0850393700787402
2	5.4	5	13	4422	4318	8740	0.505949656750572	0.494050343249428	563	72	635	0.886614173228346	0.113385826771654
2	5.5	6	13	5384	3356	8740	0.616018306636156	0.383981693363844	550	85	635	0.866141732283465	0.133858267716535
2	5.6	7	13	6267	2473	8740	0.717048054919908	0.282951945080092	522	113	635	0.822047244094488	0.177952755905512
2	5.7	8	13	6966	1774	8740	0.797025171624714	0.202974828375286	489	146	635	0.77007874015748	0.22992125984252
2	5.8	9	13	7534	1206	8740	0.862013729977117	0.137986270022883	457	178	635	0.719685039370079	0.280314960629921
2	5.9	10	13	7927	813	8740	0.906979405034325	0.0930205949656751	429	206	635	0.675590551181102	0.324409448818898
2	6	11	13	8172	568	8740	0.935011441647597	0.0649885583524027	393	242	635	0.618897637795276	0.381102362204724
2	6.2	12	13	8460	280	8740	0.967963386727689	0.0320366132723112	332	303	635	0.522834645669291	0.477165354330709
2	6.6	13	13	8670	70	8740	0.991990846681922	0.0080091533180778	236	399	635	0.371653543307087	0.628346456692913
3	6.2	1	1	998	95	1093	0.913083257090576	0.0869167429094236	36	13	49	0.73469387755102	0.26530612244898
4	6	1	1	147	10	157	0.936305732484076	0.0636942675159236	16	25	41	0.390243902439024	0.609756097560976
5	6.1	1	1	1217	286	1503	0.809713905522289	0.190286094477711	644	151	795	0.810062893081761	0.189937106918239
6	5.6	1	2	1286	768	2054	0.626095423563778	0.373904576436222	176	102	278	0.633093525179856	0.366906474820144
6	6.5	2	2	1867	187	2054	0.908958130477118	0.0910418695228822	69	209	278	0.248201438848921	0.751798561151079
7	6.1	1	1	258	46	304	0.848684210526316	0.151315789473684	72	16	88	0.818181818181818	0.181818181818182
8	5.3	1	3	1382	302	1684	0.820665083135392	0.179334916864608	89	26	115	0.773913043478261	0.226086956521739
8	5.5	2	3	1558	126	1684	0.925178147268409	0.0748218527315914	72	43	115	0.626086956521739	0.373913043478261
8	5.6	3	3	1602	82	1684	0.951306413301663	0.0486935866983373	65	50	115	0.565217391304348	0.434782608695652
9	5.8	1	3	2704	3161	5865	0.461040068201194	0.538959931798807	207	45	252	0.821428571428571	0.178571428571429
9	5.9	2	3	3308	2557	5865	0.564023870417732	0.435976129582268	196	56	252	0.777777777777778	0.222222222222222
9	6	3	3	3877	1988	5865	0.661040068201194	0.338959931798806	181	71	252	0.718253968253968	0.281746031746032
10	3.9	1	6	1	450	451	0.00221729490022173	0.997782705099778	54	0	54	1	0
10	4.7	2	6	45	406	451	0.0997782705099778	0.900221729490022	54	0	54	1	0
10	5.6	3	6	363	88	451	0.804878048780488	0.195121951219512	46	8	54	0.851851851851852	0.148148148148148
10	5.7	4	6	389	62	451	0.862527716186253	0.137472283813747	43	11	54	0.796296296296296	0.203703703703704
10	6.2	5	6	447	4	451	0.991130820399113	0.00886917960088692	23	31	54	0.425925925925926	0.574074074074074
10	6.8	6	6	451	0	451	1	0	12	42	54	0.222222222222222	0.777777777777778
11	5	1	13	611	4439	5050	0.120990099009901	0.879009900990099	861	34	895	0.962011173184358	0.0379888268156425
11	5.1	2	13	1000	4050	5050	0.198019801980198	0.801980198019802	837	58	895	0.935195530726257	0.064804469273743
11	5.2	3	13	1525	3525	5050	0.301980198019802	0.698019801980198	793	102	895	0.886033519553073	0.113966480446927
11	5.3	4	13	2116	2934	5050	0.419009900990099	0.580990099009901	740	155	895	0.826815642458101	0.173184357541899
11	5.4	5	13	2762	2288	5050	0.546930693069307	0.453069306930693	687	208	895	0.767597765363129	0.232402234636872
11	5.5	6	13	3358	1692	5050	0.664950495049505	0.335049504950495	610	285	895	0.681564245810056	0.318435754189944
11	5.6	7	13	3883	1167	5050	0.768910891089109	0.231089108910891	532	363	895	0.594413407821229	0.405586592178771
11	5.7	8	13	4277	773	5050	0.846930693069307	0.153069306930693	455	440	895	0.508379888268156	0.491620111731844
11	5.8	9	13	4585	465	5050	0.907920792079208	0.0920792079207921	376	519	895	0.420111731843575	0.579888268156425
11	5.9	10	13	4782	268	5050	0.946930693069307	0.0530693069306931	298	597	895	0.332960893854749	0.667039106145251
11	6	11	13	4883	167	5050	0.966930693069307	0.0330693069306931	235	660	895	0.262569832402235	0.737430167597765
11	6.2	12	13	4984	66	5050	0.986930693069307	0.0130693069306931	136	759	895	0.15195530726257	0.84804469273743
11	6.6	13	13	5045	5	5050	0.999009900990099	0.00099009900990099	46	849	895	0.0513966480446927	0.948603351955307
12	5.7	1	1	5265	638	5903	0.891919363035744	0.108080636964255	184	154	338	0.544378698224852	0.455621301775148
13	5.5	1	6	120	213	333	0.36036036036036	0.63963963963964	72	9	81	0.888888888888889	0.111111111111111
13	5.6	2	6	144	189	333	0.432432432432432	0.567567567567568	70	11	81	0.864197530864197	0.135802469135802
13	5.7	3	6	170	163	333	0.510510510510511	0.48948948948949	66	15	81	0.814814814814815	0.185185185185185
13	5.8	4	6	204	129	333	0.612612612612613	0.387387387387387	58	23	81	0.716049382716049	0.283950617283951
13	5.9	5	6	234	99	333	0.702702702702703	0.297297297297297	50	31	81	0.617283950617284	0.382716049382716
13	6	6	6	256	77	333	0.768768768768769	0.231231231231231	40	41	81	0.493827160493827	0.506172839506173
14	4.8	1	8	155	1532	1687	0.0918790752815649	0.908120924718435	285	10	295	0.966101694915254	0.0338983050847458
14	5.1	2	8	412	1275	1687	0.244220509780676	0.755779490219324	262	33	295	0.888135593220339	0.111864406779661
14	5.2	3	8	516	1171	1687	0.305868405453468	0.694131594546532	253	42	295	0.857627118644068	0.142372881355932
14	5.3	4	8	680	1007	1687	0.40308239478364	0.59691760521636	234	61	295	0.793220338983051	0.206779661016949
14	5.5	5	8	969	718	1687	0.574392412566686	0.425607587433314	195	100	295	0.661016949152542	0.338983050847458
14	5.6	6	8	1099	588	1687	0.651452282157676	0.348547717842324	169	126	295	0.572881355932203	0.427118644067797
14	5.7	7	8	1211	476	1687	0.717842323651452	0.282157676348548	138	157	295	0.467796610169492	0.532203389830509
14	5.9	8	8	1409	278	1687	0.835210432720806	0.164789567279194	91	204	295	0.308474576271186	0.691525423728814
15	5	1	5	626	4190	4816	0.129983388704319	0.870016611295681	108	6	114	0.947368421052632	0.0526315789473684
15	5.5	2	5	2745	2071	4816	0.569975083056478	0.430024916943522	91	23	114	0.798245614035088	0.201754385964912
15	5.7	3	5	3660	1156	4816	0.759966777408638	0.240033222591362	74	40	114	0.649122807017544	0.350877192982456
15	6	4	5	4479	337	4816	0.930024916943522	0.0699750830564784	48	66	114	0.421052631578947	0.578947368421053
15	6.4	5	5	4816	0	4816	1	0	7	107	114	0.0614035087719298	0.93859649122807
16	5	1	5	181	5645	5826	0.0310676278750429	0.968932372124957	184	2	186	0.989247311827957	0.010752688172043
16	5.5	2	5	3437	2389	5826	0.589941640920014	0.410058359079986	164	22	186	0.881720430107527	0.118279569892473
16	5.7	3	5	4719	1107	5826	0.809989701338826	0.190010298661174	145	41	186	0.779569892473118	0.220430107526882
16	6	4	5	5593	233	5826	0.960006865774116	0.039993134225884	84	102	186	0.451612903225806	0.548387096774194
16	6.4	5	5	5826	0	5826	1	0	4	182	186	0.021505376344086	0.978494623655914
17	5	1	5	480	3212	3692	0.130010834236186	0.869989165763814	88	4	92	0.956521739130435	0.0434782608695652
17	5.5	2	5	2252	1440	3692	0.609967497291441	0.390032502708559	74	18	92	0.804347826086957	0.195652173913043
17	5.7	3	5	2954	738	3692	0.800108342361863	0.199891657638137	61	31	92	0.66304347826087	0.33695652173913
17	6	4	5	3507	185	3692	0.949891657638137	0.0501083423618635	35	57	92	0.380434782608696	0.619565217391304
17	6.4	5	5	3692	0	3692	1	0	4	88	92	0.0434782608695652	0.956521739130435
18	5.7	1	1	284	36	320	0.8875	0.1125	21	43	64	0.328125	0.671875
19	5.1	1	4	691	441	1132	0.610424028268551	0.389575971731449	49	8	57	0.859649122807018	0.140350877192982
19	5.2	2	4	814	318	1132	0.719081272084806	0.280918727915194	42	15	57	0.736842105263158	0.263157894736842
19	5.3	3	4	994	138	1132	0.878091872791519	0.121908127208481	32	25	57	0.56140350877193	0.43859649122807
19	5.4	4	4	1045	87	1132	0.923144876325088	0.0768551236749117	26	31	57	0.456140350877193	0.543859649122807
20	5.5	1	3	5015	1130	6145	0.816110659072417	0.183889340927583	392	267	659	0.5948406676783	0.4051593323217
20	5	2	3	2062	4083	6145	0.335557363710334	0.664442636289666	596	63	659	0.904400606980273	0.0955993930197269
20	6	3	3	5999	146	6145	0.976240846216436	0.0237591537835639	137	522	659	0.207890743550835	0.792109256449165
21	5.5	1	1	8562	1112	9674	0.885052718627248	0.114947281372752	187	181	368	0.508152173913043	0.491847826086957
22	5.8	1	1	395	37	432	0.914351851851852	0.0856481481481482	9	8	17	0.529411764705882	0.470588235294118
23	5.5	1	2	215	89	304	0.707236842105263	0.292763157894737	122	42	164	0.74390243902439	0.25609756097561
23	5.7	2	2	265	39	304	0.871710526315789	0.128289473684211	88	76	164	0.536585365853659	0.463414634146341
24	6.1	1	1	129	35	164	0.786585365853659	0.213414634146341	22	22	44	0.5	0.5
25	6.6	1	1	217	665	882	0.246031746031746	0.753968253968254	79	1	80	0.9875	0.0125
26	6.9	1	3	203	20	223	0.910313901345291	0.0896860986547085	114	64	178	0.640449438202247	0.359550561797753
26	7.4	2	3	219	4	223	0.982062780269058	0.0179372197309417	90	88	178	0.50561797752809	0.49438202247191
26	7.6	3	3	223	0	223	1	0	73	105	178	0.410112359550562	0.589887640449438
27	5.9	1	2	592	96	688	0.86046511627907	0.13953488372093	135	43	178	0.758426966292135	0.241573033707865
27	6.5	2	2	674	14	688	0.979651162790698	0.0203488372093023	87	91	178	0.48876404494382	0.51123595505618
28	6.1	1	2	1773	477	2250	0.788	0.212	486	141	627	0.77511961722488	0.22488038277512
28	5.5	2	2	980	1270	2250	0.435555555555556	0.564444444444444	575	52	627	0.917065390749601	0.0829346092503987
29	6.1	1	1	109	5	114	0.956140350877193	0.043859649122807	23	7	30	0.766666666666667	0.233333333333333
30	6	1	1	2112	121	2233	0.945812807881773	0.0541871921182266	424	192	616	0.688311688311688	0.311688311688312
31	5.7	1	1	4060	2376	6436	0.630826600372902	0.369173399627098	338	29	367	0.920980926430518	0.0790190735694823
32	6	1	4	32	12	44	0.727272727272727	0.272727272727273	57	7	64	0.890625	0.109375
32	6.4	2	4	40	4	44	0.909090909090909	0.0909090909090909	50	14	64	0.78125	0.21875
32	6.5	3	4	41	3	44	0.931818181818182	0.0681818181818182	47	17	64	0.734375	0.265625
32	7	4	4	43	1	44	0.977272727272727	0.0227272727272727	40	24	64	0.625	0.375
33	5.6	1	1	79	37	116	0.681034482758621	0.318965517241379	52	13	65	0.8	0.2
34	5	1	5	83	406	489	0.169734151329243	0.830265848670757	111	1	112	0.991071428571429	0.00892857142857143
34	5.5	2	5	225	264	489	0.460122699386503	0.539877300613497	110	2	112	0.982142857142857	0.0178571428571429
34	6	3	5	381	108	489	0.779141104294479	0.220858895705521	100	12	112	0.892857142857143	0.107142857142857
34	6.5	4	5	465	24	489	0.950920245398773	0.049079754601227	78	34	112	0.696428571428571	0.303571428571429
34	7	5	5	479	10	489	0.979550102249489	0.0204498977505112	60	52	112	0.535714285714286	0.464285714285714
35	5.9	1	12	60	30	90	0.666666666666667	0.333333333333333	20	1	21	0.952380952380952	0.0476190476190476
35	6	2	12	62	28	90	0.688888888888889	0.311111111111111	19	2	21	0.904761904761905	0.0952380952380952
35	6.1	3	12	76	14	90	0.844444444444444	0.155555555555556	17	4	21	0.80952380952381	0.19047619047619
35	6.2	4	12	79	11	90	0.877777777777778	0.122222222222222	17	4	21	0.80952380952381	0.19047619047619
35	6.3	5	12	79	11	90	0.877777777777778	0.122222222222222	17	4	21	0.80952380952381	0.19047619047619
35	6.4	6	12	81	9	90	0.9	0.1	16	5	21	0.761904761904762	0.238095238095238
35	6.5	7	12	81	9	90	0.9	0.1	13	8	21	0.619047619047619	0.380952380952381
35	6.6	8	12	86	4	90	0.955555555555556	0.0444444444444444	12	9	21	0.571428571428571	0.428571428571429
35	6.7	9	12	87	3	90	0.966666666666667	0.0333333333333333	11	10	21	0.523809523809524	0.476190476190476
35	6.8	10	12	87	3	90	0.966666666666667	0.0333333333333333	11	10	21	0.523809523809524	0.476190476190476
35	6.9	11	12	88	2	90	0.977777777777778	0.0222222222222222	11	10	21	0.523809523809524	0.476190476190476
35	7	12	12	88	2	90	0.977777777777778	0.0222222222222222	10	11	21	0.476190476190476	0.523809523809524
36	5.9	1	1	243	45	288	0.84375	0.15625	25	2	27	0.925925925925926	0.0740740740740741
37	5.9	1	1	268	25	293	0.914675767918089	0.0853242320819113	12	2	14	0.857142857142857	0.142857142857143
38	5.9	1	1	260	35	295	0.88135593220339	0.11864406779661	13	6	19	0.684210526315789	0.315789473684211
