# Supplementary material for: Comparison of Different Methods for the Meta‐Analysis of Diagnostic Test Accuracy Studies—A Simulation Study
Source: Biom J. 2026 Jul 2;68(4):e70147. doi: 10.1002/bimj.70147 (PMC13329219; doi:10.1002/bimj.70147)
Supplement: Supplementary file 3 — Supporting File 3: bimj70147‐sup‐0003‐simstudy_code.zip. [file BIMJ-68-e70147-s001.zip › applications/weibull_aft/hba1c_data_pre_wbaft_est_pars.csv]

Parameter	Estimate	StandardError	DF	tValue	Probt	Alpha	Lower	Upper	Gradient
beta00	1.7371	0.01003	36	173.21	<.0001	0.05	1.7168	1.7575	0.000689
lambda0	0.06988	0.000296	36	236.32	<.0001	0.05	0.06928	0.07048	-0.30173
su0	0.06165	0.007138	36	8.64	<.0001	0.05	0.04717	0.07613	0.26097
beta01	1.8616	0.01577	36	118.06	<.0001	0.05	1.8296	1.8936	-0.01314
lambda1	0.07888	0.001272	36	62.00	<.0001	0.05	0.07630	0.08146	-0.01117
su1	0.09547	0.01199	36	7.96	<.0001	0.05	0.07115	0.1198	0.14835
covu0u1	0.005152	0.001302	36	3.96	0.0003	0.05	0.002512	0.007792	-3.06550
