# Supplementary material for: Comparison of Different Methods for the Meta‐Analysis of Diagnostic Test Accuracy Studies—A Simulation Study
Source: Biom J. 2026 Jul 2;68(4):e70147. doi: 10.1002/bimj.70147 (PMC13329219; doi:10.1002/bimj.70147)
Supplement: Supplementary file 3 — Supporting File 3: bimj70147‐sup‐0003‐simstudy_code.zip. [file BIMJ-68-e70147-s001.zip › functions/interim_analysis.R]

# 2026-01-23
# Ferdinand Stoye (ferdinand.stoye@uni-bielefeld.de)

# Code for interim analysis in simulation study

# After (at least) the first setting is complete:
load("./results/data_11111111/sim_results.RData")

# sim_results is a list with 1000 elements, one for each replicate in setting 1
sim_results[[1]]$moses1993lm # This contains the results of the SROC model by Moses et al.
                             # in replicate 1

# Using this structure, one can replicate (e.g.) the AUC bias in setting 1:
summary(sapply(1:1000, function(r) ifelse(
  is.null(sim_results[[r]]$moses1993lm$Bias_AUC),NA,
  sim_results[[r]]$moses1993lm$Bias_AUC)))
summary(sapply(1:1000, function(r)
  ifelse(is.null(sim_results[[r]]$chu2006glmm$Bias_AUC),NA,
         sim_results[[r]]$chu2006glmm$Bias_AUC)))
summary(sapply(1:1000, function(r) ifelse(
  is.null(sim_results[[r]]$holling2012lehmann$Bias_AUC),NA,
  sim_results[[r]]$holling2012lehmann$Bias_AUC)))
summary(sapply(1:1000, function(r) ifelse(
  is.null(sim_results[[r]]$nikoloulopoulos2015bivariate$Bias_AUC),NA,
  sim_results[[r]]$nikoloulopoulos2015bivariate$Bias_AUC)))
summary(sapply(1:1000, function(r) ifelse(
  is.null(sim_results[[r]]$martinez2017np$Bias_AUC),NA,
  sim_results[[r]]$martinez2017np$Bias_AUC)))
summary(sapply(1:1000, function(r) ifelse(
  is.null(sim_results[[r]]$hoyer2018glmm$Bias_AUC),NA,
  sim_results[[r]]$hoyer2018glmm$Bias_AUC)))
summary(sapply(1:1000, function(r) ifelse(
  is.null(sim_results[[r]]$hoyer2018weibullaft$Bias_AUC),NA,
  sim_results[[r]]$hoyer2018weibullaft$Bias_AUC)))
summary(sapply(1:1000, function(r) ifelse(
  is.null(sim_results[[r]]$froemke2022np$Bias_AUC),NA,
  sim_results[[r]]$froemke2022np$Bias_AUC)))
summary(sapply(1:1000, function(r) ifelse(
  is.null(sim_results[[r]]$stoye2024cloglog$Bias_AUC),NA,
  sim_results[[r]]$stoye2024cloglog$Bias_AUC)))
# the Steinhauser2016logitlmm model gives no results here because there is always
# a single threshold per study

# The median AUC bias in each model is the exact value of the setting 134
# (due to re-ordering)in the top visualization of Figure I1
# (https://gitlab.ub.uni-bielefeld.de/stoyef/metaROC/-/blob/simstudy/simstudy_code/figures/Fig_I1_nested_loop_plots_all.html?ref_type=heads)
# (open the HTML in a browser and hover over the values at the top)
