# Supplementary material for: Comparison of Different Methods for the Meta‐Analysis of Diagnostic Test Accuracy Studies—A Simulation Study
Source: Biom J. 2026 Jul 2;68(4):e70147. doi: 10.1002/bimj.70147 (PMC13329219; doi:10.1002/bimj.70147)
Supplement: Supplementary file 3 — Supporting File 3: bimj70147‐sup‐0003‐simstudy_code.zip. [file BIMJ-68-e70147-s001.zip › functions/rsimsum_plots_and_tables.R]

# This file generates
# Tables, 2, S3, S4, S5
# Figures S4, S5, S13, S14, S15, S17, S18

# results is supplied from the simstudy_master.R file

# preparing results
results$results_for_simsum$model = as.character(results$results_for_simsum$model)
results$results_for_simsum$true_AUC = round(results$results_for_simsum$true_AUC,2)
results$results_for_simsum$model[
  results$results_for_simsum$model=="moses1993lm"] = "SROC"
results$results_for_simsum$model[
  results$results_for_simsum$model=="reitsma2005lmm"] = "basic LMM"
results$results_for_simsum$model[
  results$results_for_simsum$model=="chu2006glmm"] = "basic GLMM"
results$results_for_simsum$model[
  results$results_for_simsum$model=="holling2012lehmann"] = "SROC Lehmann"
results$results_for_simsum$model[
  results$results_for_simsum$model=="nikoloulopoulos2015bivariate"] = "beta copula"
results$results_for_simsum$model[
  results$results_for_simsum$model=="steinhauser2016logitlmm"] = "logit LMM"
results$results_for_simsum$model[
  results$results_for_simsum$model=="martinez2017np"] = "nPSROC"
results$results_for_simsum$model[
  results$results_for_simsum$model=="hoyer2018glmm"] = "logit GLMM"
results$results_for_simsum$model[
  results$results_for_simsum$model=="hoyer2018weibullaft"] = "Weibull AFT"
results$results_for_simsum$model[
  results$results_for_simsum$model=="froemke2022np"] = "sPGR"
results$results_for_simsum$model[
  results$results_for_simsum$model=="stoye2024cloglog"] = "discrete GLMM"
colnames(results$results_for_simsum)[2:9] =
  c("number of studies", "number of individuals", "number of thresholds",
    "outcome type", "prevalence range", "true AUC", "heterogeneity",
    "weight standard threshold")

results_for_simsum_only_1_mod =
  results$results_for_simsum[results$results_for_simsum$model %in%
                               c("Weibull AFT, discrete GLMM"),]

# preparation for lollipop plots
## take only two settings: those closest to the hba1c and HADS-A datasets
s_AUC = simsum(data=results$results_for_simsum[
  results$results_for_simsum$id %in% c("22211211","21321112"),],
  estvarname="AUC bias",true=0, se=NULL, methodvar = "model", x=T, ref = "SROC",
  dropbig = F, by=colnames(results$results_for_simsum)[c(9:6,4:2,5)])

s_sensitivity = simsum(data=results$results_for_simsum[
  results$results_for_simsum$id %in% c("22211211","21321112"),],
  estvarname="sensitivity bias",true=0, se="sensitivity standard error",
  methodvar = "model", x=T, ref = "SROC", dropbig = F,
  by=colnames(results$results_for_simsum)[c(9:6,4:2,5)])
s_specificity = simsum(data=results$results_for_simsum[
  results$results_for_simsum$id %in% c("22211211","21321112"),],
  estvarname="specificity bias",true=0, se="specificity standard error",
  methodvar = "model", x=T, ref = "SROC", dropbig = F,
  by=colnames(results$results_for_simsum)[c(9:6,4:2,5)])
s_threshold = simsum(data=results$results_for_simsum[
  results$results_for_simsum$id %in% c("22211211","21321112"),],
  estvarname="threshold bias",true=0, se=NULL, methodvar = "model", x=T,
  ref = "SROC", dropbig = F,
  by=colnames(results$results_for_simsum)[c(9:6,4:2,5)])


## lollipop plots

model_ordering = c("SROC", "basic LMM", "basic GLMM", "SROC Lehmann",
                   "beta copula", "logit LMM", "nPSROC", "logit GLMM",
                   "Weibull AFT", "sPGR", "discrete GLMM")
p1 = autoplot(summary(s_AUC), type="lolly", stats="bias")+
  scale_y_discrete(limits=rev(model_ordering))+
  labs(y="AUC bias",x="")+
  xlim(-0.15,0.15)+
  theme_minimal(base_size = 14)+
  theme(strip.text = element_blank())
p2 = autoplot(summary(s_threshold), type="lolly", stats="bias")+
  scale_y_discrete(limits=rev(model_ordering))+
  labs(y="threshold bias",x="")+
  theme_minimal(base_size = 14)+
  theme(strip.text = element_blank())
p3 = autoplot(summary(s_sensitivity), type="lolly", stats="bias")+
  scale_y_discrete(limits=rev(model_ordering))+
  labs(y="sensitivity bias",x="")+
  xlim(-0.15,0.15)+
  theme_minimal(base_size = 14)+
  theme(strip.text = element_blank())
p4 = autoplot(summary(s_sensitivity), type="lolly", stats="cover")+
  scale_y_discrete(limits=rev(model_ordering))+
  labs(y="sensitivity coverage",x="")+
  xlim(0,1)+
  theme_minimal(base_size = 14)+
  theme(strip.text = element_blank())
p5 = autoplot(summary(s_specificity), type="lolly", stats="bias")+
  scale_y_discrete(limits=rev(model_ordering))+
  labs(y="specificity bias",x="")+
  xlim(-0.15,0.15)+
  theme_minimal(base_size = 14)+
  theme(strip.text = element_blank())
p6 = autoplot(summary(s_specificity), type="lolly", stats="cover")+
  scale_y_discrete(limits=rev(model_ordering))+
  labs(y="specificity coverage",x="")+
  xlim(0,1)+
  theme_minimal(base_size = 14)+
  theme(strip.text = element_blank())
p7 = autoplot(summary(s_AUC), type="lolly", stats="nsim", target=1000)+
  scale_y_discrete(limits=rev(model_ordering))+
  labs(y="convergence",x="")+
  theme_minimal(base_size = 14)+
  theme(strip.text = element_blank())

# This is Figure S15
pdf("./figures/Fig_S15_lollipops_22211211_and_21321112.pdf", width=12, height=17)
print(p1+p3+p5+p2+p4+p6+p7+plot_layout(nrow=7))
graphics.off()


## all settings for heatmaps and tables
s_AUC_all = simsum(data=results$results_for_simsum,
                   estvarname = "AUC bias",true = 0, se = NULL, methodvar = "model", x = T,
                   ref = "SROC", dropbig = T, control = list(dropbig.max = 10), # absolute standardized biases >10 are dropped
                   by = colnames(results$results_for_simsum)[c(5,4,2,6,9,3,7,8)]) # same order as for nested loop plots
s_sensitivity_all = simsum(data=results$results_for_simsum,
                       estvarname = "sensitivity bias",true=0, se = "sensitivity standard error",
                       methodvar = "model", x=T,
                       ref = "SROC", dropbig = T,
                       control = list(dropbig.max = 10), # absolute standardized biases >10 are dropped
                       by=colnames(results$results_for_simsum)[c(5,4,2,6,9,3,7,8)])
s_specificity_all = simsum(data=results$results_for_simsum,
                       estvarname = "specificity bias",true=0, se = "specificity standard error",
                       methodvar = "model", x = T,
                       ref = "SROC", dropbig = F,
                       by = colnames(results$results_for_simsum)[c(5,4,2,6,9,3,7,8)])
s_specificity_all_wo_se = simsum(data=results$results_for_simsum,
                           estvarname="specificity bias",true=0, se = NULL,
                           methodvar = "model", x = T,
                           ref = "SROC", dropbig = F,
                           by = colnames(results$results_for_simsum)[c(5,4,2,6,9,3,7,8)])
s_threshold_all = simsum(data=results$results_for_simsum,
                     estvarname = "threshold bias",true = 0, se = NULL,
                     methodvar = "model", x = T,
                     ref = "SROC", dropbig = F,
                     by = colnames(results$results_for_simsum)[c(5,4,2,6,9,3,7,8)])


p1=autoplot(s_AUC_all, type = "heat", stats = "bias")+
  ggplot2::scale_fill_viridis_c()+
  scale_y_discrete(breaks = NULL)+
  scale_x_discrete(limits = model_ordering, breaks = NULL)+
  labs(y = "AUC bias", x = NULL)+
  theme_minimal(base_size = 13)

p2=autoplot(s_sensitivity_all, type = "heat", stats = "bias")+
  ggplot2::scale_fill_viridis_c()+
  scale_y_discrete(breaks = NULL)+
  scale_x_discrete(limits = model_ordering, breaks = NULL)+
  labs(y = "sensitivity bias",x = NULL)+
  theme_minimal(base_size = 13)

p3=autoplot(s_specificity_all_wo_se, type = "heat", stats = "bias")+
  ggplot2::scale_fill_viridis_c()+
  scale_y_discrete(breaks = NULL)+
  scale_x_discrete(limits = model_ordering, breaks = NULL)+
  labs(y = "specificity bias",x = NULL)+
  theme_minimal(base_size = 13)

p4=autoplot(s_threshold_all, type="heat", stats = "bias")+
  ggplot2::scale_fill_viridis_c()+
  scale_y_discrete(breaks = NULL)+
  scale_x_discrete(limits = model_ordering, breaks = NULL)+
  labs(y = "threshold bias", x = NULL)+
  theme_minimal(base_size = 13)

p5=autoplot(s_sensitivity_all, type = "heat", stats = "cover")+
  ggplot2::scale_fill_viridis_c()+
  scale_y_discrete(breaks = NULL)+
  scale_x_discrete(limits = model_ordering, breaks = NULL)+
  labs(y = "sensitivity coverage", x = NULL)+
  theme_minimal(base_size = 13)

p6=autoplot(s_specificity_all, type = "heat", stats = "cover")+
  ggplot2::scale_fill_viridis_c()+
  scale_y_discrete(breaks = NULL)+
  scale_x_discrete(limits = model_ordering, breaks = NULL)+
  labs(y = "specificity coverage", x = NULL)+
  theme_minimal(base_size = 13)

p7=autoplot(s_AUC_all, type = "heat", stats = "nsim")+
  ggplot2::scale_fill_viridis_c()+
  scale_y_discrete(breaks = NULL)+
  scale_x_discrete(limits = model_ordering)+
  labs(y = "convergence", x = "model")+
  theme_minimal(base_size = 13)

# This is Figure S4
pdf("./figures/Fig_S04_all_heatmaps.pdf", width = 12, height = 17)
print(p1+p2+p3+p4+p5+p6+p7+plot_layout(nrow=7))
graphics.off()


# heatmaps for RMSE
p1rmse = autoplot(s_AUC_all, type = "heat", stats = "mse")
mse_rng = range(p1rmse$data$est, na.rm = TRUE)
rmse_breaks = pretty(sqrt(mse_rng))
p1rmse = p1rmse+
  scale_fill_viridis_c(trans = "sqrt", breaks = rmse_breaks^2,
                       labels = rmse_breaks, name = "RMSE")+
  labs(fill = "RMSE")+
  scale_y_discrete(breaks = NULL)+
  scale_x_discrete(limits = model_ordering, breaks = NULL)+
  labs(y = "AUC RMSE", x = NULL)+
  theme_minimal(base_size = 13)

p2rmse = autoplot(s_sensitivity_all, type = "heat", stats = "mse")
mse_rng = range(p2rmse$data$est, na.rm = TRUE)
rmse_breaks = pretty(sqrt(mse_rng))
p2rmse = p2rmse +
  scale_fill_viridis_c(trans = "sqrt", breaks = rmse_breaks^2,
                       labels = rmse_breaks, name = "RMSE")+
  labs(fill = "RMSE")+
  scale_y_discrete(breaks = NULL)+
  scale_x_discrete(limits = model_ordering, breaks = NULL)+
  labs(y = "sensitivity RMSE", x = NULL)+
  theme_minimal(base_size = 13)

p3rmse = autoplot(s_specificity_all_wo_se, type = "heat", stats = "mse")
mse_rng = range(p3rmse$data$est, na.rm = TRUE)
rmse_breaks = pretty(sqrt(mse_rng))
p3rmse = p3rmse +
  scale_fill_viridis_c(trans = "sqrt", breaks = rmse_breaks^2,
                       labels = rmse_breaks, name = "RMSE") +
  labs(fill = "RMSE")+
  scale_y_discrete(breaks=NULL)+
  scale_x_discrete(limits = model_ordering, breaks = NULL)+
  labs(y = "specificity RMSE", x = NULL)+
  theme_minimal(base_size = 13)

p4rmse = autoplot(s_threshold_all, type = "heat", stats = "mse")
mse_rng = range(p4rmse$data$est, na.rm = TRUE)
rmse_breaks = pretty(sqrt(mse_rng))
p4rmse = p4rmse +
  scale_fill_viridis_c(trans = "sqrt", breaks = rmse_breaks^2,
                       labels = rmse_breaks, name = "RMSE") +
  labs(fill = "RMSE")+
  scale_y_discrete(breaks = NULL)+
  scale_x_discrete(limits = model_ordering, breaks = NULL)+
  labs(y = "threshold RMSE", x = NULL)+
  theme_minimal(base_size = 13)


# This is Figure S5
pdf("./figures/Fig_S05_all_heatmaps_rmse.pdf", width=12, height=10)
print(p1rmse+p2rmse+p3rmse+p4rmse+plot_layout(nrow=4))
graphics.off()


####################### satisfying performance table

sum_s_AUC_all = print(summary(s_AUC_all))
sum_s_sensitivity_all = print(summary(s_sensitivity_all))
sum_s_specificity_all = print(summary(s_specificity_all))
sum_s_specificity_all_wo_se = print(summary(s_specificity_all_wo_se))
sum_s_threshold_all = print(summary(s_threshold_all))
convergence_all = print(sum_s_AUC_all)[[1]][,c(9,11,10,18,12,15,16,14,19,17,13)]
convergence_all = apply(as.matrix(convergence_all),2,as.numeric)

all_bias_auc = t(apply(
  sum_s_AUC_all$`Bias in point estimate`[,c(9,11,10,18,12,15,16,14,19,17,13)],1,
  function(r) sapply(r, function(m) as.numeric(strsplit(m,split="[(,)]")[[1]][1]))))
all_bias_auc_mcse = t(
  apply(sum_s_AUC_all$`Bias in point estimate`[,c(9,11,10,18,12,15,16,14,19,17,13)],1,
  function(r) sapply(r, function(m) as.numeric(strsplit(m,split="[(,)]")[[1]][2]))))

all_bias_sens = t(apply(
  sum_s_sensitivity_all$`Bias in point estimate`[,c(9,11,10,18,12,15,16,14,19,17,13)],1,
  function(r) sapply(r, function(m) as.numeric(strsplit(m,split="[(,)]")[[1]][1]))))
all_bias_sens_mcse = t(apply(
  sum_s_sensitivity_all$`Bias in point estimate`[,c(9,11,10,18,12,15,16,14,19,17,13)],1,
  function(r) sapply(r, function(m) as.numeric(strsplit(m,split="[(,)]")[[1]][2]))))
all_cov_sens = t(apply(
  sum_s_sensitivity_all$`Coverage of nominal 95% confidence interval`[,c(9,11,10,18,12,15,16,14,19,17,13)],1,
  function(r) sapply(r, function(m) as.numeric(strsplit(m,split="[(,)]")[[1]][1]))))
all_cov_sens_mcse = t(apply(
  sum_s_sensitivity_all$`Coverage of nominal 95% confidence interval`[,c(9,11,10,18,12,15,16,14,19,17,13)],1,
  function(r) sapply(r, function(m) as.numeric(strsplit(m,split="[(,)]")[[1]][2]))))

all_bias_spec = t(apply(
  sum_s_specificity_all_wo_se$`Bias in point estimate`[,c(9,11,10,18,12,15,16,14,19,17,13)],1,
  function(r) sapply(r, function(m) as.numeric(strsplit(m,split="[(,)]")[[1]][1]))))
all_bias_spec_mcse = t(apply(
  sum_s_specificity_all_wo_se$`Bias in point estimate`[,c(9,11,10,18,12,15,16,14,19,17,13)],1,
  function(r) sapply(r, function(m) as.numeric(strsplit(m,split="[(,)]")[[1]][2]))))
all_cov_spec = t(apply(
  sum_s_specificity_all$`Coverage of nominal 95% confidence interval`[,c(9,11,10,18,12,15,16,14,19,17,13)],1,
  function(r) sapply(r, function(m) as.numeric(strsplit(m,split="[(,)]")[[1]][1]))))
all_cov_spec_mcse = t(apply(
  sum_s_specificity_all$`Coverage of nominal 95% confidence interval`[,c(9,11,10,18,12,15,16,14,19,17,13)],1,
  function(r) sapply(r, function(m) as.numeric(strsplit(m,split="[(,)]")[[1]][2]))))

all_bias_tr = t(apply(
  sum_s_threshold_all$`Bias in point estimate`[,c(9,11,10,18,12,15,16,14,19,17,13)],1,
  function(r) sapply(r, function(m) as.numeric(strsplit(m,split="[(,)]")[[1]][1]))))
all_bias_tr_mcse = t(apply(
  sum_s_threshold_all$`Bias in point estimate`[,c(9,11,10,18,12,15,16,14,19,17,13)],1,
  function(r) sapply(r, function(m) as.numeric(strsplit(m,split="[(,)]")[[1]][2]))))


## bias -> where is the absolute median bias lower than 1 percentage point?
perc_bias_auc = colSums(abs(all_bias_auc)<=0.01, na.rm = T)/colSums(!is.na(all_bias_auc))
perc_bias_sens = colSums(abs(all_bias_sens)<=0.01, na.rm = T)/colSums(!is.na(all_bias_sens))
perc_bias_spec = colSums(abs(all_bias_spec)<=0.01, na.rm = T)/colSums(!is.na(all_bias_spec))
# don't compute this for threshold here because of different scales for continuous vs discrete outcome

## coverage -> where is at least 93.6% coverage reached?
perc_cov_sens = colSums(all_cov_sens >= 0.936, na.rm = T)/colSums(!is.na(all_cov_sens))
perc_cov_spec = colSums(all_cov_spec >= 0.936, na.rm = T)/colSums(!is.na(all_cov_spec))

## convergence -> where is at least 90% convergence reached?
perc_conv = colSums(convergence_all >= 900, na.rm = T)/colSums(!is.na(convergence_all))
colSums(convergence_all[
  sum_s_AUC_all$`Bias in point estimate`$`number of thresholds`!="T=1",] >= 900, na.rm = T)

tab_performance = data.frame(
  model = model_ordering,
  "bias AUC" = round(as.numeric(perc_bias_auc),3)*100,
  "bias sensitivity" = round(as.numeric(perc_bias_sens),3)*100,
  "bias specificity" = round(as.numeric(perc_bias_spec),3)*100,
  "coverage sensitivity" = round(as.numeric(perc_cov_sens),3)*100,
  "coverage specificity" = round(as.numeric(perc_cov_spec),3)*100,
  "convergence" = round(as.numeric(perc_conv),3)*100
)

# This is Table 2
write.csv(tab_performance, "./tables/Table_02_proportion_satisfying_performance.csv",
          row.names = F)

# average satisfying performance
cbind(tab_performance[,1],
      apply(tab_performance[,-1],1,mean, na.rm = T),
      apply(tab_performance[,2:4],1,mean, na.rm = T),
      apply(tab_performance[,5:6],1,mean, na.rm = T))


################ pooled results for pooled Tables
s_AUC_pooled = simsum(data = results$results_for_simsum,
                   estvarname = "AUC bias", true = 0, se = NULL,
                   methodvar = "model", x=T,
                   ref = "SROC", dropbig = T, control = list(dropbig.max = 10) # absolute standardized biases >10 are dropped
                   ) # no by statement, pooled
s_sensitivity_pooled = simsum(data=results$results_for_simsum,
                           estvarname = "sensitivity bias",true = 0,
                           se = "sensitivity standard error", methodvar = "model", x=T,
                           ref = "SROC", dropbig = T, control = list(dropbig.max = 10) # absolute standardized biases >10 are dropped
                           ) # no by statement, pooled
s_specificity_pooled = simsum(data=results$results_for_simsum,
                           estvarname = "specificity bias",true = 0,
                           se = "specificity standard error", methodvar = "model", x=T,
                           ref = "SROC", dropbig = F
                           ) # no by statement, pooled
s_specificity_pooled_wo_se = simsum(data=results$results_for_simsum,
                              estvarname = "specificity bias",true = 0, se = NULL,
                              methodvar = "model", x = T,
                              ref = "SROC", dropbig = F
                              ) # no by statement, pooled
s_threshold_pooled = simsum(data=results$results_for_simsum,
                         estvarname="threshold bias",true = 0, se = NULL,
                         methodvar = "model", x=T,
                         ref = "SROC", dropbig = F
                         ) # no by statement, pooled
sum_s_AUC_pooled = print(summary(s_AUC_pooled))
sum_s_sensitivity_pooled = print(summary(s_sensitivity_pooled))
sum_s_specificity_pooled = print(summary(s_specificity_pooled))
sum_s_specificity_pooled_wo_se = print(summary(s_specificity_pooled_wo_se))
sum_s_threshold_pooled = print(summary(s_threshold_pooled))

pooled_bias_auc = as.numeric(sapply(
  sum_s_AUC_pooled$`Bias in point estimate`[c(1,3,2,10,4,7,8,6,11,9,5)],
  function(m)strsplit(m, "[(,)]")[[1]][1]))
pooled_bias_auc_mcse = as.numeric(sapply(
  sum_s_AUC_pooled$`Bias in point estimate`[c(1,3,2,10,4,7,8,6,11,9,5)],
  function(m)strsplit(m, "[(,)]")[[1]][2]))
pooled_bias_sens = as.numeric(sapply(
  sum_s_sensitivity_pooled$`Bias in point estimate`[c(1,3,2,10,4,7,8,6,11,9,5)],
  function(m)strsplit(m, "[(,)]")[[1]][1]))
pooled_bias_sens_mcse = as.numeric(sapply(
  sum_s_sensitivity_pooled$`Bias in point estimate`[c(1,3,2,10,4,7,8,6,11,9,5)],
  function(m)strsplit(m, "[(,)]")[[1]][2]))
pooled_bias_spec = as.numeric(sapply(
  sum_s_specificity_pooled_wo_se$`Bias in point estimate`[c(1,3,2,10,4,7,8,6,11,9,5)],
  function(m)strsplit(m, "[(,)]")[[1]][1]))
pooled_bias_spec_mcse = as.numeric(sapply(
  sum_s_specificity_pooled_wo_se$`Bias in point estimate`[c(1,3,2,10,4,7,8,6,11,9,5)],
  function(m)strsplit(m, "[(,)]")[[1]][2]))
pooled_bias_tr = as.numeric(sapply(
  sum_s_threshold_pooled$`Bias in point estimate`[c(1,3,2,10,4,7,8,6,11,9,5)],
  function(m)strsplit(m, "[(,)]")[[1]][1]))
pooled_bias_tr_mcse = as.numeric(sapply(
  sum_s_threshold_pooled$`Bias in point estimate`[c(1,3,2,10,4,7,8,6,11,9,5)],
  function(m)strsplit(m, "[(,)]")[[1]][2]))
pooled_cov_sens = as.numeric(sapply(
  sum_s_sensitivity_pooled$`Coverage of nominal 95% confidence interval`[c(1,3,2,10,4,7,8,6,11,9,5)],
  function(m)strsplit(m, "[(,)]")[[1]][1]))
pooled_cov_sens_mcse = as.numeric(sapply(
  sum_s_sensitivity_pooled$`Coverage of nominal 95% confidence interval`[c(1,3,2,10,4,7,8,6,11,9,5)],
  function(m)strsplit(m, "[(,)]")[[1]][2]))
pooled_cov_spec = as.numeric(sapply(
  sum_s_specificity_pooled$`Coverage of nominal 95% confidence interval`[c(1,3,2,10,4,7,8,6,11,9,5)],
  function(m)strsplit(m, "[(,)]")[[1]][1]))
pooled_cov_spec_mcse = as.numeric(sapply(
  sum_s_specificity_pooled$`Coverage of nominal 95% confidence interval`[c(1,3,2,10,4,7,8,6,11,9,5)],
  function(m)strsplit(m, "[(,)]")[[1]][2]))
pooled_conv = as.numeric(print(summary(s_AUC_pooled))[[1]][c(1,3,2,10,4,7,8,6,11,9,5)])
# convergence adjustment for logit LMM
pooled_conv = pooled_conv/c(rep(384*1000,5), 256*1000, rep(384*1000,5))

# pooled separately for continuous and ordinal outcome
s_AUC_pooled_cont_ord = simsum(data = results$results_for_simsum,
                      estvarname = "AUC bias", true = 0, se = NULL,
                      methodvar = "model", x = T,
                      ref = "SROC", dropbig = T, control = list(dropbig.max = 10), # absolute standardized biases >10 are dropped
                      by="outcome type") # only outcome type
s_sensitivity_pooled_cont_ord = simsum(data = results$results_for_simsum,
                              estvarname = "sensitivity bias", true = 0,
                              se = "sensitivity standard error", methodvar = "model", x = T,
                              ref = "SROC", dropbig = T, control = list(dropbig.max = 10), # absolute standardized biases >10 are dropped
                              by = "outcome type") # only outcome type
s_specificity_pooled_cont_ord = simsum(data = results$results_for_simsum,
                              estvarname = "specificity bias",true = 0,
                              se = "specificity standard error", methodvar = "model", x = T,
                              ref = "SROC", dropbig = F,
                              by = "outcome type") # only outcome type
s_specificity_pooled_cont_ord_wo_se = simsum(data=results$results_for_simsum,
                                       estvarname = "specificity bias",true = 0,
                                       se = NULL, methodvar = "model", x = T,
                                       ref = "SROC", dropbig = F,
                                       by = "outcome type") # only outcome type
s_threshold_pooled_cont_ord = simsum(data = results$results_for_simsum,
                            estvarname = "threshold bias", true = 0,
                            se = NULL, methodvar = "model", x=T,
                            ref = "SROC", dropbig = F,
                            by = "outcome type") # only outcome type
sum_s_AUC_pooled_cont_ord = print(summary(s_AUC_pooled_cont_ord))
sum_s_sensitivity_pooled_cont_ord = print(summary(s_sensitivity_pooled_cont_ord))
sum_s_specificity_pooled_cont_ord = print(summary(s_specificity_pooled_cont_ord))
sum_s_specificity_pooled_cont_ord_wo_se = print(summary(s_specificity_pooled_cont_ord_wo_se))
sum_s_threshold_pooled_cont_ord = print(summary(s_threshold_pooled_cont_ord))

pooled_cont_ord_bias_auc = t(apply(as.matrix(
  sum_s_AUC_pooled_cont_ord$`Bias in point estimate`[,c(2,4,3,11,5,8,9,7,12,10,6)]),1,
  function(r) as.numeric(sapply(r,function(m)strsplit(m, "[(,)]")[[1]][1]))))
pooled_cont_ord_bias_auc_mcse = t(apply(as.matrix(
  sum_s_AUC_pooled_cont_ord$`Bias in point estimate`[,c(2,4,3,11,5,8,9,7,12,10,6)]),1,
  function(r) as.numeric(sapply(r,function(m)strsplit(m, "[(,)]")[[1]][2]))))
pooled_cont_ord_bias_sens = t(apply(as.matrix(
  sum_s_sensitivity_pooled_cont_ord$`Bias in point estimate`[,c(2,4,3,11,5,8,9,7,12,10,6)]),1,
  function(r) as.numeric(sapply(r,function(m)strsplit(m, "[(,)]")[[1]][1]))))
pooled_cont_ord_bias_sens_mcse = t(apply(as.matrix(
  sum_s_sensitivity_pooled_cont_ord$`Bias in point estimate`[,c(2,4,3,11,5,8,9,7,12,10,6)]),1,
  function(r) as.numeric(sapply(r,function(m)strsplit(m, "[(,)]")[[1]][2]))))
pooled_cont_ord_bias_spec = t(apply(as.matrix(
  sum_s_specificity_pooled_cont_ord_wo_se$`Bias in point estimate`[,c(2,4,3,11,5,8,9,7,12,10,6)]),1,
  function(r) as.numeric(sapply(r,function(m)strsplit(m, "[(,)]")[[1]][1]))))
pooled_cont_ord_bias_spec_mcse = t(apply(as.matrix(
  sum_s_specificity_pooled_cont_ord_wo_se$`Bias in point estimate`[,c(2,4,3,11,5,8,9,7,12,10,6)]),1,
  function(r) as.numeric(sapply(r,function(m)strsplit(m, "[(,)]")[[1]][2]))))
pooled_cont_ord_bias_tr = t(apply(as.matrix(
  sum_s_threshold_pooled_cont_ord$`Bias in point estimate`[,c(2,4,3,11,5,8,9,7,12,10,6)]),1,
  function(r) as.numeric(sapply(r,function(m)strsplit(m, "[(,)]")[[1]][1]))))
pooled_cont_ord_bias_tr_mcse = t(apply(as.matrix(
  sum_s_threshold_pooled_cont_ord$`Bias in point estimate`[,c(2,4,3,11,5,8,9,7,12,10,6)]),1,
  function(r) as.numeric(sapply(r,function(m)strsplit(m, "[(,)]")[[1]][2]))))
pooled_cont_ord_cov_sens = t(apply(as.matrix(
  sum_s_sensitivity_pooled_cont_ord$`Coverage of nominal 95% confidence interval`[,c(2,4,3,11,5,8,9,7,12,10,6)]),1,
  function(r) as.numeric(sapply(r,function(m)strsplit(m, "[(,)]")[[1]][1]))))
pooled_cont_ord_cov_sens_mcse = t(apply(as.matrix(
  sum_s_sensitivity_pooled_cont_ord$`Coverage of nominal 95% confidence interval`[,c(2,4,3,11,5,8,9,7,12,10,6)]),1,
  function(r) as.numeric(sapply(r,function(m)strsplit(m, "[(,)]")[[1]][2]))))
pooled_cont_ord_cov_spec = t(apply(as.matrix(
  sum_s_specificity_pooled_cont_ord$`Coverage of nominal 95% confidence interval`[,c(2,4,3,11,5,8,9,7,12,10,6)]),1,
  function(r) as.numeric(sapply(r,function(m)strsplit(m, "[(,)]")[[1]][1]))))
pooled_cont_ord_cov_spec_mcse = t(apply(as.matrix(
  sum_s_specificity_pooled_cont_ord$`Coverage of nominal 95% confidence interval`[,c(2,4,3,11,5,8,9,7,12,10,6)]),1,
  function(r) as.numeric(sapply(r,function(m)strsplit(m, "[(,)]")[[1]][2]))))
pooled_cont_ord_conv = print(summary(s_AUC_pooled_cont_ord))[[1]][,c(2,4,3,11,5,8,9,7,12,10,6)]
# convergence adjustment for logit LMM
pooled_cont_ord_conv = t(apply(
  as.matrix(pooled_cont_ord_conv),1,
  function(m) as.numeric(m)/c(rep(384*1000/2,5),256*1000/2,rep(384*1000/2,5))))


## Tables
pooled_table = data.frame(
  model = model_ordering,
  bias_AUC = round(pooled_bias_auc*100,2),
  bias_sensitivity = round(pooled_bias_sens*100,2),
  bias_specificity = round(pooled_bias_spec*100,2),
  bias_threshold = round(pooled_bias_tr,2),
  coverage_sensitivity = round(pooled_cov_sens*100,2),
  coverage_specificity = round(pooled_cov_spec*100,2),
  convergence = round(pooled_conv*100,2)
)

pooled_table_mcse = data.frame(
  model = model_ordering,
  bias_AUC = pooled_bias_auc_mcse,
  bias_sensitivity = pooled_bias_sens_mcse,
  bias_specificity = pooled_bias_spec_mcse,
  bias_threshold = pooled_bias_tr_mcse,
  coverage_sensitivity = pooled_cov_sens_mcse,
  coverage_specificity = pooled_cov_spec_mcse
)
apply(pooled_table_mcse[,-1],2,max, na.rm=T)

pooled_table_cont = data.frame(
  model = model_ordering,
  bias_AUC = round(pooled_cont_ord_bias_auc[1,]*100,2),
  bias_sensitivity = round(pooled_cont_ord_bias_sens[1,]*100,2),
  bias_specificity = round(pooled_cont_ord_bias_spec[1,]*100,2),
  bias_threshold = round(pooled_cont_ord_bias_tr[1,],2),
  coverage_sensitivity = round(pooled_cont_ord_cov_sens[1,]*100,2),
  coverage_specificity = round(pooled_cont_ord_cov_spec[1,]*100,2),
  convergence = round(pooled_cont_ord_conv[1,]*100,2)
)

pooled_table_cont_mcse = data.frame(
  model = model_ordering,
  bias_AUC = pooled_cont_ord_bias_auc_mcse[1,],
  bias_sensitivity = pooled_cont_ord_bias_sens_mcse[1,],
  bias_specificity = pooled_cont_ord_bias_spec_mcse[1,],
  bias_threshold = pooled_cont_ord_bias_tr_mcse[1,],
  coverage_sensitivity = pooled_cont_ord_cov_sens_mcse[1,],
  coverage_specificity = pooled_cont_ord_cov_spec_mcse[1,]
)
apply(pooled_table_cont_mcse[,-1],2,max, na.rm=T)

pooled_table_ord = data.frame(
  model = model_ordering,
  bias_AUC = round(pooled_cont_ord_bias_auc[2,]*100,2),
  bias_sensitivity = round(pooled_cont_ord_bias_sens[2,]*100,2),
  bias_specificity = round(pooled_cont_ord_bias_spec[2,]*100,2),
  bias_threshold = round(pooled_cont_ord_bias_tr[2,],2),
  coverage_sensitivity = round(pooled_cont_ord_cov_sens[2,]*100,2),
  coverage_specificity = round(pooled_cont_ord_cov_spec[2,]*100,2),
  convergence = round(pooled_cont_ord_conv[2,]*100,2)
)

pooled_table_ord_mcse = data.frame(
  model = model_ordering,
  bias_AUC = pooled_cont_ord_bias_auc_mcse[2,],
  bias_sensitivity = pooled_cont_ord_bias_sens_mcse[2,],
  bias_specificity = pooled_cont_ord_bias_spec_mcse[2,],
  bias_threshold = pooled_cont_ord_bias_tr_mcse[2,],
  coverage_sensitivity = pooled_cont_ord_cov_sens_mcse[2,],
  coverage_specificity = pooled_cont_ord_cov_spec_mcse[2,]
)
apply(pooled_table_ord_mcse[,-1],2,max, na.rm=T)

## write tables, this is Table S3, S4, S5
write.csv(pooled_table, "./tables/Table_S03_pooled_results.csv", row.names = F)
write.csv(pooled_table_mcse, "./tables/Table_XS03_pooled_results_mcse.csv", row.names = F)
write.csv(pooled_table_cont, "./tables/Table_S04_pooled_results_continuous.csv", row.names = F)
write.csv(pooled_table_cont_mcse, "./tables/Table_XS04_pooled_results_continuous_mcse.csv", row.names = F)
write.csv(pooled_table_ord, "./tables/Table_S05_pooled_results_ordinal.csv", row.names = F)
write.csv(pooled_table_ord_mcse, "./tables/Table_XS05_pooled_results_ordinal_mcse.csv", row.names = F)


########### additional simulation results
cbind(
  pooled_table[,1][c(apply(abs(pooled_table[,2:5]),2,which.min),
                     apply(abs(pooled_table[,6:8]),2,which.max))],
  pooled_table_cont[,1][c(apply(abs(pooled_table_cont[,2:5]),2,which.min),
                          apply(abs(pooled_table_cont[,6:8]),2,which.max))],
  pooled_table_ord[,1][c(apply(abs(pooled_table_ord[,2:5]),2,which.min),
                         apply(abs(pooled_table_ord[,6:8]),2,which.max))]
)

### model based recursive partitioning to find most relevant DGP parameter dimensions

data_mob = cbind(sum_s_AUC_all$`Bias in point estimate`[rep(1:384,times=11),1:8],
                 reshape2::melt(all_bias_auc)[,2:3],
                 reshape2::melt(all_bias_sens)[,3],
                 reshape2::melt(all_bias_spec)[,3],
                 reshape2::melt(all_bias_tr)[,3],
                 reshape2::melt(all_cov_sens)[,3],
                 reshape2::melt(all_cov_spec)[,3],
                 reshape2::melt(convergence_all)[,3]
)
colnames(data_mob)[9:16] = c("model","AUC bias","sensitivity bias", "specificity bias",
                             "threshold bias","sensitivity coverage", "specificity coverage",
                             "convergence")
levels(data_mob$`number of studies`)[levels(data_mob$`number of studies`)=="2<=I<=15"] = "fewer"
levels(data_mob$`number of studies`)[levels(data_mob$`number of studies`)=="7<=I<=50"] = "more"
levels(data_mob$`number of individuals`)[levels(data_mob$`number of individuals`)=="20<=N<=500"] = "fewer"
levels(data_mob$`number of individuals`)[levels(data_mob$`number of individuals`)=="100<=N<=3000"] = "more"
levels(data_mob$`prevalence range`)[levels(data_mob$`prevalence range`)=="0.01<=p<=0.1"] = "lower"
levels(data_mob$`prevalence range`)[levels(data_mob$`prevalence range`)=="0.3<=p<=0.5"] = "higher"

mob_bias_AUC = partykit::lmtree(
  `AUC bias` ~ model | `number of studies` + `outcome type` + `true AUC` +
    `number of individuals` + `number of thresholds` + `prevalence range` +
    heterogeneity + `weight standard threshold`,
  data = data_mob, prune="BIC",maxdepth = 3, alpha=1e-20)

# the visualizations need some modifications
g_mob_bias_AUC = grid::grid.grabExpr({
  grid::grid.newpage()
  grid::pushViewport(viewport(
    x = unit(0, "npc"), y = unit(0.08, "npc"),
    width  = unit(1, "npc"), height = unit(0.92, "npc"),
    just = c("left", "bottom")
  ))
  plot(mob_bias_AUC,
       main = "AUC bias",
       terminal_panel = partykit::node_bivplot(mob_bias_AUC,id = F),
       inner_panel = node_inner(mob_bias_AUC, pval=F, id = F),
       newpage = FALSE)
  grid::popViewport()
})
g_mob_bias_AUC = grid::editGrob(
  g_mob_bias_AUC,
  gPath("xa", "labels"), pattern = "labels",
  rot = 45, hjust=1, grep = TRUE,global = TRUE)

mob_bias_sens = partykit::lmtree(
  `sensitivity bias` ~ model | `number of studies` + `outcome type` +
    `true AUC` + `number of individuals` + `number of thresholds` +
    `prevalence range` + heterogeneity + `weight standard threshold`,
  data = data_mob, prune = "BIC",maxdepth = 3, alpha = 1e-20)

g_mob_bias_sens = grid::grid.grabExpr({
  grid::grid.newpage()
  grid::pushViewport(viewport(
    x = unit(0, "npc"), y = unit(0.08, "npc"),
    width  = unit(1, "npc"), height = unit(0.92, "npc"),
    just = c("left", "bottom")
  ))
  plot(mob_bias_sens,
       main = "sensitivity bias",
       terminal_panel = partykit::node_bivplot(mob_bias_sens,id = F),
       inner_panel = node_inner(mob_bias_sens,pval = F, id = F),
       newpage = FALSE)
  grid::popViewport()
})
g_mob_bias_sens = grid::editGrob(
  g_mob_bias_sens,
  gPath("xa", "labels"), pattern = "labels",
  rot = 45, hjust = 1, grep = TRUE, global = TRUE)

mob_bias_spec = partykit::lmtree(
  `specificity bias` ~ model | `number of studies` + `outcome type` +
    `true AUC` + `number of individuals` + `number of thresholds` +
    `prevalence range` + heterogeneity + `weight standard threshold`,
  data = data_mob, prune = "BIC", maxdepth = 3, alpha = 1e-20)
g_mob_bias_spec = grid::grid.grabExpr({
  grid::grid.newpage()
  grid::pushViewport(viewport(
    x = unit(0, "npc"), y = unit(0.08, "npc"),
    width  = unit(1, "npc"), height = unit(0.92, "npc"),
    just = c("left", "bottom")
  ))
  plot(mob_bias_spec,
       main = "specificity bias",
       terminal_panel = partykit::node_bivplot(mob_bias_spec,id = F),
       inner_panel = node_inner(mob_bias_spec, pval = F, id = F),
       newpage = FALSE)
  grid::popViewport()
})
g_mob_bias_spec = grid::editGrob(
  g_mob_bias_spec,
  gPath("xa", "labels"),pattern = "labels",
  rot = 45, hjust = 1, grep = TRUE, global = TRUE)

mob_bias_tr = partykit::lmtree(
  `threshold bias` ~ model | `number of studies` + `outcome type` +
    `true AUC` + `number of individuals` + `number of thresholds` +
    `prevalence range` + heterogeneity + `weight standard threshold`,
  data = data_mob, prune="BIC", maxdepth = 3, alpha = 1e-20)
g_mob_bias_tr = grid::grid.grabExpr({
  grid::grid.newpage()
  grid::pushViewport(viewport(
    x = unit(0, "npc"), y = unit(0.08, "npc"),
    width  = unit(1, "npc"), height = unit(0.92, "npc"),
    just = c("left", "bottom")
  ))
  plot(mob_bias_tr,
       main = "threshold bias",
       terminal_panel = partykit::node_bivplot(mob_bias_tr, id = F),
       inner_panel = node_inner(mob_bias_tr, pval = F, id = F),
       newpage = FALSE)
  grid::popViewport()
})
g_mob_bias_tr = grid::editGrob(
  g_mob_bias_tr, gPath("xa", "labels"),pattern = "labels",
  rot = 45, hjust = 1, grep = TRUE, global = TRUE)

mob_cov_sens = partykit::lmtree(
  `sensitivity coverage` ~ model | `number of studies` + `outcome type` +
    `true AUC` + `number of individuals` + `number of thresholds` +
    `prevalence range` + heterogeneity + `weight standard threshold`,
  data = data_mob, prune="BIC",maxdepth = 3, alpha = 1e-20)
g_mob_cov_sens = grid::grid.grabExpr({
  grid::grid.newpage()
  grid::pushViewport(viewport(
    x = unit(0, "npc"), y = unit(0.08, "npc"),
    width  = unit(1, "npc"), height = unit(0.92, "npc"),
    just = c("left", "bottom")
  ))
  plot(mob_cov_sens,
       main = "mean coverage sensitivity",
       terminal_panel = partykit::node_bivplot(mob_cov_sens, id = F),
       inner_panel = node_inner(mob_cov_sens, pval = F, id = F),
       newpage = FALSE)
  grid::popViewport()
})
g_mob_cov_sens = grid::editGrob(
  g_mob_cov_sens, gPath("xa", "labels"),pattern = "labels",
  rot = 45, hjust = 1, grep = TRUE, global = TRUE)

mob_cov_spec = partykit::lmtree(
  `specificity coverage` ~ model | `number of studies` + `outcome type` +
    `true AUC` + `number of individuals` + `number of thresholds` +
    `prevalence range` + heterogeneity + `weight standard threshold`,
  data = data_mob, prune = "BIC", maxdepth = 3, alpha = 1e-20)
g_mob_cov_spec = grid::grid.grabExpr({
  grid::grid.newpage()
  grid::pushViewport(viewport(
    x = unit(0, "npc"), y = unit(0.08, "npc"),
    width  = unit(1, "npc"), height = unit(0.92, "npc"),
    just = c("left", "bottom")
  ))
  plot(mob_cov_spec,
       main = "mean coverage specificity",
       terminal_panel = partykit::node_bivplot(mob_cov_spec, id = F),
       inner_panel = node_inner(mob_cov_spec, pval=F, id = F),
       newpage = FALSE)
  grid::popViewport()
})
g_mob_cov_spec = grid::editGrob(
  g_mob_cov_spec, gPath("xa", "labels"), pattern = "labels",
  rot = 45, hjust = 1, grep = TRUE, global = TRUE)

#mob_conv = partykit::lmtree(
#  convergence ~ model | `number of studies` + `outcome type` + `true AUC` +
#  `number of individuals` + `number of thresholds` + `prevalence range` +
#  heterogeneity + `weight standard threshold`,
#  data = data_mob[data_mob$model != "logit LMM",],
#  prune="BIC",maxdepth = 10, alpha=1e-20)
#plot(mob_conv, main = "convergence",terminal_panel= node_bivplot(mob_conv))
#--> no split is found

## These are Figures S13 and S14
pdf("./figures/Fig_S13_mobaucbias.pdf", width = 15, height = 7)
grid::grid.newpage()
grid::grid.draw(g_mob_bias_AUC)
graphics.off()
pdf("./figures/Fig_S13_mobsensbias.pdf", width = 15, height = 7)
grid::grid.newpage()
grid::grid.draw(g_mob_bias_sens)
graphics.off()
pdf("./figures/Fig_S13_mobspecbias.pdf", width = 15, height = 7)
grid::grid.newpage()
grid::grid.draw(g_mob_bias_spec)
graphics.off()
pdf("./figures/Fig_S14_mobtrbias.pdf", width = 15, height = 7)
grid::grid.newpage()
grid::grid.draw(g_mob_bias_tr)
graphics.off()
pdf("./figures/Fig_S14_mobsenscov.pdf", width = 15, height = 7)
grid::grid.newpage()
grid::grid.draw(g_mob_cov_sens)
graphics.off()
pdf("./figures/Fig_S14_mobspeccov.pdf", width = 15, height = 7)
grid::grid.newpage()
grid::grid.draw(g_mob_cov_spec)
graphics.off()


### focus on weight s.t.
data_mob_wst = data_mob[data_mob$model %in% levels(data_mob$model)[1:5],]
data_mob_wst_1t = data_mob[data_mob$model %in% levels(data_mob$model)[1:5] &
                             data_mob$`number of thresholds` == "T=1",]


#mob_bias_AUC_wst = partykit::lmtree(`AUC bias` ~ model | `number of studies` + `outcome type` +
#                                  `number of thresholds` + `weight standard threshold` + `true AUC` + `prevalence range` +
#                                  `number of individuals` + heterogeneity,
#                                data = data_mob_wst, cores=26)
#plot(mob_bias_AUC_wst, main = "AUC bias") # weight is only selected in 3rd split

mob_bias_AUC_wst = partykit::lmtree(
  `AUC bias` ~ model | `weight standard threshold`,
  data = data_mob_wst, cores = cores) # uses number of cores defined in simstudy_master.R
mob_bias_sens_wst = partykit::lmtree(
  `sensitivity bias` ~ model | `weight standard threshold`,
  data = data_mob_wst, cores=cores)
mob_bias_spec_wst = partykit::lmtree(
  `specificity bias` ~ model | `weight standard threshold`,
  data = data_mob_wst, cores = cores)
mob_cov_sens_wst = partykit::lmtree(
  `sensitivity coverage` ~ model | `weight standard threshold`,
  data = data_mob_wst, cores = cores)
mob_cov_spec_wst = partykit::lmtree(
  `specificity coverage` ~ model | `weight standard threshold`,
  data = data_mob_wst, cores = cores)
mob_conv_wst = partykit::lmtree(
  `convergence` ~ model | `weight standard threshold`,
  data = data_mob_wst, cores = cores)

## without restricting to T=1
## This is Figure S17
pdf("./figures/Fig_S17_moball1.pdf", width = 15, height = 5)
print(plot(mob_bias_AUC_wst, main = "AUC bias",
     inner_panel = node_inner(mob_bias_AUC_wst, pval = F, id = F),
     terminal_panel = node_bivplot(mob_bias_AUC_wst, id = F)))
graphics.off()
pdf("./figures/Fig_S17_moball2.pdf", width = 15, height = 5)
print(plot(mob_bias_sens_wst, main = "sensitivity bias",
     inner_panel = node_inner(mob_bias_sens_wst, pval = F, id = F),
     terminal_panel = node_bivplot(mob_bias_sens_wst, id = F)))
graphics.off()
pdf("./figures/Fig_S17_moball3.pdf", width = 15, height = 5)
print(plot(mob_bias_spec_wst, main = "specificity bias",
     inner_panel = node_inner(mob_bias_spec_wst, pval = F, id = F),
     terminal_panel = node_bivplot(mob_bias_spec_wst, id = F)))
graphics.off()
pdf("./figures/Fig_S17_moball4.pdf", width = 15, height = 5)
print(plot(mob_cov_sens_wst, main = "sensitivity coverage",
     inner_panel = node_inner(mob_cov_sens_wst, pval = F, id = F),
     terminal_panel = node_bivplot(mob_cov_sens_wst, id = F)))
graphics.off()
pdf("./figures/Fig_S17_moball5.pdf", width = 15, height = 5)
print(plot(mob_cov_spec_wst, main = "specificity coverage",
     inner_panel = node_inner(mob_cov_spec_wst, pval = F, id = F),
     terminal_panel = node_bivplot(mob_cov_spec_wst, id = F)))
graphics.off()

mob_bias_AUC_wst_1t = partykit::lmtree(
  `AUC bias` ~ model | `weight standard threshold`,
  data = data_mob_wst_1t, cores = cores)
mob_bias_sens_wst_1t = partykit::lmtree(
  `sensitivity bias` ~ model | `weight standard threshold`,
  data = data_mob_wst_1t, cores = cores)
mob_bias_spec_wst_1t = partykit::lmtree(
  `specificity bias` ~ model | `weight standard threshold`,
  data = data_mob_wst_1t, cores = cores)
mob_cov_sens_wst_1t = partykit::lmtree(
  `sensitivity coverage` ~ model | `weight standard threshold`,
  data = data_mob_wst_1t, cores = cores)
mob_cov_spec_wst_1t = partykit::lmtree(
  `specificity coverage` ~ model | `weight standard threshold`,
  data = data_mob_wst_1t, cores = cores)
mob_conv_wst_1t = partykit::lmtree(
  `convergence` ~ model | `weight standard threshold`,
  data = data_mob_wst_1t, cores = cores)

## with restricting to T=1
## This is Figure S18
pdf("./figures/Fig_S18_mob1t1.pdf", width = 15, height = 5)
print(plot(mob_bias_AUC_wst_1t, main = "AUC bias",
     inner_panel = node_inner(mob_bias_AUC_wst_1t, pval = F, id = F),
     terminal_panel = node_bivplot(mob_bias_AUC_wst_1t, id = F)))
graphics.off()
pdf("./figures/Fig_S18_mob1t2.pdf", width = 15, height = 5)
print(plot(mob_bias_sens_wst_1t, main = "sensitivity bias",
     inner_panel = node_inner(mob_bias_sens_wst_1t, pval = F, id = F),
     terminal_panel = node_bivplot(mob_bias_sens_wst_1t, id = F)))
graphics.off()
pdf("./figures/Fig_S18_mob1t3.pdf", width = 15, height = 5)
print(plot(mob_bias_spec_wst_1t, main = "specificity bias",
     inner_panel = node_inner(mob_bias_spec_wst_1t, pval = F, id = F),
     terminal_panel = node_bivplot(mob_bias_spec_wst_1t, id = F)))
graphics.off()
pdf("./figures/Fig_S18_mob1t4.pdf", width = 15, height = 5)
print(plot(mob_cov_sens_wst_1t, main = "sensitivity coverage",
     inner_panel = node_inner(mob_cov_sens_wst_1t, pval = F, id = F),
     terminal_panel = node_bivplot(mob_cov_sens_wst_1t, id = F)))
graphics.off()
pdf("./figures/Fig_S18_mob1t5.pdf", width = 15, height = 5)
print(plot(mob_cov_spec_wst_1t, main = "specificity coverage",
     inner_panel = node_inner(mob_cov_spec_wst_1t, pval = F, id = F),
     terminal_panel = node_bivplot(mob_cov_spec_wst_1t, id = F)))
graphics.off()
