# Supplementary material for: Comparison of Different Methods for the Meta‐Analysis of Diagnostic Test Accuracy Studies—A Simulation Study
Source: Biom J. 2026 Jul 2;68(4):e70147. doi: 10.1002/bimj.70147 (PMC13329219; doi:10.1002/bimj.70147)
Supplement: Supplementary file 3 — Supporting File 3: bimj70147‐sup‐0003‐simstudy_code.zip. [file BIMJ-68-e70147-s001.zip › functions/simstudy_additional_computations.R]

# 2025-08-27 v.2026-05-02

# This file generates Figures 4, S6
# additional computations in results section

# Section 3.2 general
colSums(abs(all_bias_auc[,c(1,4,7)]) <= 0.01 &
          abs(all_bias_sens[,c(1,4,7)]) <= 0.01 &
          abs(all_bias_spec[,c(1,4,7)]) <= 0.01 &
          all_cov_sens[,c(1,4,7)] >= 0.936 &
          convergence_all[,c(1,4,7)] >= 900,
        na.rm=T)
colSums(abs(all_bias_auc[,c(2,3,5,6,8:11)]) <= 0.01 &
          abs(all_bias_sens[,c(2,3,5,6,8:11)]) <= 0.01 &
          abs(all_bias_spec[,c(2,3,5,6,8:11)]) <= 0.01 &
          all_cov_sens[,c(2,3,5,6,8:11)] >= 0.936 &
          all_cov_spec[,c(2,3,5,6,8:11)] >= 0.936 &
          convergence_all[,c(2,3,5,6,8:11)] >= 900,
        na.rm=T)
# this is the number of settings where all performance measure are satisfied simultaneously
# (except threshold bias)


# Scatterplots for all settings, stratified by outcome type and number of thresholds

melted_bias_auc = reshape2::melt(cbind(df_settings, all_bias_auc), value.name = "AUC bias",
                                 id.vars = colnames(df_settings))
m1 = ggplot(melted_bias_auc)+
  geom_hline(aes(yintercept = 0))+
  geom_point(aes(x = variable, y = `AUC bias`, color = outcome_type, shape = n_thresholds),
             position = position_jitter())

melted_bias_sens = reshape2::melt(cbind(df_settings, all_bias_sens), value.name = "sensitivity bias",
                                  id.vars = colnames(df_settings))
m2 = ggplot(melted_bias_sens)+
  geom_hline(aes(yintercept=0))+
  geom_point(aes(x=variable, y = `sensitivity bias`, color = outcome_type, shape=n_thresholds),
             position = position_jitter())

melted_bias_spec = reshape2::melt(cbind(df_settings, all_bias_spec), value.name = "specificity bias",
                                  id.vars = colnames(df_settings))
m3 = ggplot(melted_bias_spec)+
  geom_hline(aes(yintercept = 0))+
  geom_point(aes(x = variable, y = `specificity bias`, color = outcome_type, shape = n_thresholds),
             position = position_jitter())

melted_bias_tr = reshape2::melt(cbind(df_settings, all_bias_tr), value.name = "threshold bias",
                                id.vars = colnames(df_settings))
m4 = ggplot(melted_bias_tr)+
  geom_hline(aes(yintercept = 0))+
  geom_point(aes(x = variable, y = `threshold bias`, color = outcome_type, shape = n_thresholds),
             position = position_jitter())

melted_cov_sens = reshape2::melt(cbind(df_settings, all_cov_sens), value.name = "sensitivity coverage",
                                 id.vars = colnames(df_settings))
m5 = ggplot(melted_cov_sens)+
  geom_hline(aes(yintercept = 0.95))+
  geom_point(aes(x = variable, y = `sensitivity coverage`, color = outcome_type, shape = n_thresholds),
             position = position_jitter())

melted_cov_spec = reshape2::melt(cbind(df_settings, all_cov_spec), value.name = "specificity coverage",
                                 id.vars = colnames(df_settings))
m6 = ggplot(melted_cov_spec)+
  geom_hline(aes(yintercept = 0.95))+
  geom_point(aes(x = variable, y = `specificity coverage`, color = outcome_type, shape = n_thresholds),
             position = position_jitter())

melted_conv = reshape2::melt(cbind(df_settings,convergence_all/1000), value.name = "convergence",
                             id.vars = colnames(df_settings))
m7 = ggplot(melted_conv)+
  geom_hline(aes(yintercept = 1))+
  geom_point(aes(x = variable, y = `convergence`, color = outcome_type, shape = n_thresholds),
             position = position_jitter())

# draw ggplot
scatters_all= list(m1,m2,m3,m4,m5,m6,m7)
for (i in 1:7){
  scatters_all[[i]] = scatters_all[[i]]+
    xlab("model")+
    scale_color_manual(name = "outcome type",
                       breaks = c("continuous", "ordinal"),
                       values = c("continuous"="orange", "ordinal"="#008080"),
                       labels = c("continuous", "ordinal"))+
    scale_shape_manual(name = "number of thresholds",
                       breaks = c("T=1","1<=T<=5", "1<=T<=21"),
                       values = c("T=1"=19,"1<=T<=5"=17, "1<=T<=21"=15),
                       labels = c(
                         expression(T[i] == 1),
                         expression(1 <= T[i] ~ "," ~ T[i] <= 5),
                         expression(1 <= T[i] ~ "," ~ T[i] <= 21)))+
    theme_minimal()

  if (i %in% 1:3) scatters_all[[i]] = scatters_all[[i]]+ylim(-0.3,0.2)
}

l_scatter = ggpubr::get_legend(scatters_all[[1]])

# This is Figure S6
pdf("./figures/Fig_S06_scatterplot_all.pdf", width = 12, height = 17)
print(grid.arrange(scatters_all[[1]]+theme(legend.position = ""),
             scatters_all[[2]]+theme(legend.position = ""),
             scatters_all[[3]]+theme(legend.position = ""),
             scatters_all[[4]]+theme(legend.position = ""),
             scatters_all[[5]]+theme(legend.position = ""),
             scatters_all[[6]]+theme(legend.position = ""),
             scatters_all[[7]]+theme(legend.position = ""),
             l_scatter,
             layout_matrix = matrix(c(rep(c(1:7), times = 7), rep(8,7)),
                                    ncol = 8)))
graphics.off()


# Section 3.4 Aim 1
pooled_table
pooled_table_cont
pooled_table_ord

abs(pooled_table_cont[,-1]) < abs(pooled_table_ord[,-1])
abs(pooled_table_cont[,-1]) == abs(pooled_table_ord[,-1])

# Section 3.5 Aims 2,3
pooled_table_t_1_1
pooled_table_t_1_5
pooled_table_t_1_21

abs(pooled_table_t_1_1[,-1]) < abs(pooled_table_t_1_5[,-1])
abs(pooled_table_t_1_1[,-1]) < abs(pooled_table_t_1_21[,-1])
abs(pooled_table_t_1_5[,-1]) < abs(pooled_table_t_1_21[,-1])

abs(pooled_table_t_1_1[,-1]) < abs(pooled_table_t_1_5[,-1]) &
  abs(pooled_table_t_1_5[,-1]) < abs(pooled_table_t_1_21[,-1])

## Section 3.6 Aim 4

# table of model superiority: is model in row superior to model in column?
sup_auc_bias = z_auc_bias = matrix(NA, ncol = 11, nrow = 11)

for (i in 1:11){
  b = results$results_for_simsum[results$results_for_simsum$model == model_names[i+1], "AUC bias"]
  ci_row = quantile(b[abs(b) < 100], c(0.025,0.5,0.975), na.rm = T)
  m_row = mean(b[abs(b) < 100], na.rm = T)
  v_row = var(b[abs(b) < 100], na.rm = T)
  includes_tv = as.logical(0 >= ci_row[1] & 0 <= ci_row[3])
  for (j in 1:11){
    ci_col = quantile(results$results_for_simsum[
      results$results_for_simsum$model == model_names[j+1], "AUC bias"],
      c(0.025,0.5,0.975), na.rm = T)
    sup_auc_bias[i,j] = ifelse(as.logical(
      includes_tv & (ci_col[2] < ci_row[1] | ci_col[2] > ci_row[3])), 1, 0)
    z_auc_bias[i,j] = (m_row-mean(results$results_for_simsum[
      results$results_for_simsum$model==model_names[j+1],"AUC bias"],na.rm=T))/
      sqrt(v_row+var(results$results_for_simsum[
        results$results_for_simsum$model==model_names[j+1],"AUC bias"],na.rm=T))
  }
}
sup_auc_bias
z_auc_bias
sum(abs(z_auc_bias)>1.64)

# number of settings where row model outperforms column model
foo = list(list(),list(),list(),list(),list(),list(),list(),list(),list(),list(),list())
sett_numbers_sup = list(foo,foo,foo,foo,foo,foo,foo,foo,foo,foo,foo)
n_sup_bias_auc = n_sup_bias_sens = n_sup_bias_spec = n_sup_cov_sens = n_sup_cov_spec =
  n_sup_conv = matrix(NA, ncol = 11, nrow = 11)
n_sup_bias_all = n_sup_cov_all = n_sup_bias_and_cov = n_sup_all_all =
  matrix(NA, ncol = 11, nrow = 11)
n_all_the_best_bias_auc = n_all_the_best_bias_sens = n_all_the_best_bias_spec =
  n_all_the_best_cov_sens = n_all_the_best_cov_spec = n_all_the_best_conv =
  n_all_the_best_bias = n_all_the_best_cov = n_all_the_best_bias_and_cov = rep(NA,11)
for (i in 1:11){
  for (j in 1:11){
    n_sup_bias_auc[i,j] = sum(abs(all_bias_auc[,i]) < abs(all_bias_auc[,j]), na.rm = T)
    n_sup_bias_sens[i,j] = sum(abs(all_bias_sens[,i]) < abs(all_bias_sens[,j]), na.rm = T)
    n_sup_bias_spec[i,j] = sum(abs(all_bias_spec[,i]) < abs(all_bias_spec[,j]), na.rm = T)
    n_sup_bias_all[i,j] = sum(abs(all_bias_spec[,i]) < abs(all_bias_spec[,j]) &
                                abs(all_bias_sens[,i]) < abs(all_bias_sens[,j])&
                              abs(all_bias_auc[,i]) < abs(all_bias_auc[,j]), na.rm = T)
    n_sup_cov_sens[i,j] = sum(all_cov_sens[,i] > all_cov_sens[,j] & all_cov_sens[,j] < 0.95, na.rm = T)
    n_sup_cov_spec[i,j] = sum(all_cov_spec[,i] > all_cov_spec[,j] & all_cov_spec[,j] < 0.95, na.rm = T)
    n_sup_cov_all[i,j] = sum(all_cov_sens[,i] > all_cov_sens[,j] & all_cov_sens[,j] < 0.95 &
                               all_cov_spec[,i] > all_cov_spec[,j] & all_cov_spec[,j] < 0.95,
                             na.rm = T)
    n_sup_conv[i,j] = sum(convergence_all[,i] > convergence_all[,j], na.rm = T)
    n_sup_all_all[i,j] = sum(abs(all_bias_spec[,i]) < abs(all_bias_spec[,j]) &
                               abs(all_bias_sens[,i]) < abs(all_bias_sens[,j])&
                             abs(all_bias_auc[,i]) < abs(all_bias_auc[,j]) &
                             all_cov_sens[,i] > all_cov_sens[,j] & all_cov_sens[,j] < 0.95 &
                               all_cov_spec[,i] > all_cov_spec[,j] & all_cov_spec[,j] < 0.95 &
                             convergence_all[,i] > convergence_all[,j],
                             na.rm = T)
    n_sup_bias_and_cov[i,j] = sum(abs(all_bias_spec[,i]) < abs(all_bias_spec[,j]) &
                               abs(all_bias_sens[,i]) < abs(all_bias_sens[,j])&
                               abs(all_bias_auc[,i]) < abs(all_bias_auc[,j]) &
                               all_cov_sens[,i] > all_cov_sens[,j] & all_cov_sens[,j] < 0.95 &
                               all_cov_spec[,i] > all_cov_spec[,j] & all_cov_spec[,j] < 0.95,
                             na.rm = T)
    sett_numbers_sup[[i]][[j]]$bias_auc = which(
      abs(all_bias_auc[,i]) < abs(all_bias_auc[,j]) | (is.na(all_bias_auc[,j]) &
                                                         !is.na(all_bias_auc[,i])))
    sett_numbers_sup[[i]][[j]]$bias_sens = which(
      abs(all_bias_sens[,i]) < abs(all_bias_sens[,j]) | (is.na(all_bias_sens[,j]) &
                                                           !is.na(all_bias_sens[,i])))
    sett_numbers_sup[[i]][[j]]$bias_spec = which(
      abs(all_bias_spec[,i]) < abs(all_bias_spec[,j]) | (is.na(all_bias_spec[,j]) &
                                                           !is.na(all_bias_spec[,i])))
    sett_numbers_sup[[i]][[j]]$cov_sens = which(
      all_cov_sens[,i] > all_cov_sens[,j] & all_cov_sens[,j] < 0.95) # no NA check necessary here
    sett_numbers_sup[[i]][[j]]$cov_spec = which(
      all_cov_spec[,i] > all_cov_spec[,j] & all_cov_spec[,j] < 0.95)
    sett_numbers_sup[[i]][[j]]$conv = which(convergence_all[,i] > convergence_all[,j])
  }

  n_all_the_best_bias_auc[i] = sum(abs(
    all_bias_auc[,i]) < apply(abs(all_bias_auc[,-i]), 1, min, na.rm = T), na.rm = T)
  n_all_the_best_bias_sens[i] = sum(abs(
    all_bias_sens[,i]) < apply(abs(all_bias_sens[,-i]), 1, min, na.rm = T), na.rm = T)
  n_all_the_best_bias_spec[i] = sum(abs(
    all_bias_spec[,i]) < apply(abs(all_bias_spec[,-i]), 1, min, na.rm = T), na.rm = T)
  n_all_the_best_cov_sens[i] = sum(abs(
    all_cov_sens[,i]) > apply(abs(all_cov_sens[,-i]), 1, max, na.rm = T) &
      apply(abs(all_cov_sens[,-i]), 1, max, na.rm = T) < 0.95, na.rm = T)
  n_all_the_best_cov_spec[i] = sum(abs(
    all_cov_spec[,i]) > apply(abs(all_cov_spec[,-i]), 1, max, na.rm = T) &
      apply(abs(all_cov_spec[,-i]), 1, max, na.rm = T) < 0.95, na.rm = T)
  n_all_the_best_conv[i] = sum(
    convergence_all[,i] > apply(convergence_all[,-i], 1, max, na.rm = T), na.rm = T)
  n_all_the_best_bias[i] = sum(abs(
    all_bias_auc[,i]) < apply(abs(all_bias_auc[,-i]), 1, min, na.rm = T) &
      abs(all_bias_sens[,i]) < apply(abs(all_bias_sens[,-i]), 1, min, na.rm = T) &
      abs(all_bias_spec[,i]) < apply(abs(all_bias_spec[,-i]), 1, min, na.rm = T), na.rm = T)
  n_all_the_best_cov[i] = sum(abs(
    all_cov_sens[,i]) > apply(abs(all_cov_sens[,-i]), 1, max, na.rm = T) &
      apply(abs(all_cov_sens[,-i]), 1, max, na.rm = T) < 0.95 &
      abs(all_cov_spec[,i]) > apply(abs(all_cov_spec[,-i]), 1, max, na.rm = T) &
      apply(abs(all_cov_spec[,-i]), 1, max, na.rm = T) < 0.95, na.rm = T)
  n_all_the_best_bias_and_cov[i] = sum(
    abs(all_bias_auc[,i]) < apply(abs(all_bias_auc[,-i]), 1, min, na.rm = T) &
      abs(all_bias_sens[,i]) < apply(abs(all_bias_sens[,-i]), 1, min, na.rm = T) &
      abs(all_bias_spec[,i]) < apply(abs(all_bias_spec[,-i]), 1, min, na.rm = T) &
      abs(all_cov_sens[,i]) > apply(abs(all_cov_sens[,-i]), 1, max, na.rm = T) &
      apply(abs(all_cov_sens[,-i]), 1, max, na.rm = T) < 0.95 &
      abs(all_cov_spec[,i]) > apply(abs(all_cov_spec[,-i]), 1, max, na.rm = T) &
      apply(abs(all_cov_spec[,-i]), 1, max, na.rm= T ) < 0.95,
    na.rm = T)
}
all_sups = list(n_sup_bias_auc=n_sup_bias_auc,
                n_sup_bias_sens=n_sup_bias_sens,
                n_sup_bias_spec=n_sup_bias_spec,
                n_sup_cov_sens=n_sup_cov_sens,
                n_sup_cov_spec=n_sup_cov_spec,
                n_sup_cov_spec=n_sup_cov_spec,
                n_sup_bias_all=n_sup_bias_all,
                n_sup_cov_all=n_sup_cov_all,
                n_sup_bias_and_cov=n_sup_bias_and_cov,
                n_sup_all_all=n_sup_all_all)
for (s in 1:length(all_sups)) rownames(all_sups[[s]]) = colnames(all_sups[[s]]) = model_names[-1]

all_sups$n_sup_bias_and_cov

sett_interested = Reduce(intersect, list(sett_numbers_sup[[8]][[3]]$bias_auc,
                       sett_numbers_sup[[8]][[3]]$bias_sens,
                       sett_numbers_sup[[8]][[3]]$bias_spec,
                       sett_numbers_sup[[8]][[3]]$cov_sens,
                       sett_numbers_sup[[8]][[3]]$cov_spec))

#### in which scenarios are the models the best overall?
n_all_the_best_bias # need to check index 2,6,8,9

## basic LMM (2)
sett_interested = sapply(c(1,3:11), function(m)
  Reduce(intersect, list(sett_numbers_sup[[2]][[m]]$bias_auc,
                         sett_numbers_sup[[2]][[m]]$bias_sens,
                         sett_numbers_sup[[2]][[m]]$bias_spec)))
sum_s_AUC_all$`Bias in point estimate`[Reduce(intersect,sett_interested),] # basic LMM is best here

## logit LMM (6)
sett_interested = sapply(c(1:5,7:11), function(m)
  Reduce(intersect, list(sett_numbers_sup[[6]][[m]]$bias_auc,
                         sett_numbers_sup[[6]][[m]]$bias_sens,
                         sett_numbers_sup[[6]][[m]]$bias_spec)))
sum_s_AUC_all$`Bias in point estimate`[Reduce(intersect,sett_interested),] # logit LMM is best here

## logit GLMM (8)
sett_interested = sapply(c(1:7,9:11), function(m)
  Reduce(intersect, list(sett_numbers_sup[[8]][[m]]$bias_auc,
                         sett_numbers_sup[[8]][[m]]$bias_sens,
                         sett_numbers_sup[[8]][[m]]$bias_spec)))
sum_s_AUC_all$`Bias in point estimate`[Reduce(intersect,sett_interested),] # logit GLMM is best here

## Weibull AFT (9)
sett_interested = sapply(c(1:8,10:11), function(m)
  Reduce(intersect, list(sett_numbers_sup[[9]][[m]]$bias_auc,
                         sett_numbers_sup[[9]][[m]]$bias_sens,
                         sett_numbers_sup[[9]][[m]]$bias_spec)))
sum_s_AUC_all$`Bias in point estimate`[Reduce(intersect,sett_interested),] # Weibull AFT is best here


### compare parameter dimensions
# -> which models do outperform others for some parameter dimension?

#' Get results of marginal superiority
#'
#' Given a vector of setting indices, this function returns a list of matrices,
#' each containing percentages of the supplied settings, in which the model in the
#' rows are superior to the models in the columns.
#'
#' @param settings Vector of setting indices.
#'
#' @return List of marginal superiority matrices.
#'
get_marginal_sup_results = function(settings){
  res = list(bias_auc = matrix(NA, nrow = 11, ncol = 11),
             bias_sens = matrix(NA, nrow = 11, ncol = 11),
             bias_spec = matrix(NA, nrow = 11, ncol = 11),
             cov_sens = matrix(NA, nrow = 11, ncol = 11),
             cov_spec = matrix(NA, nrow = 11, ncol = 11),
             conv = matrix(NA, nrow = 11, ncol = 11)
  )
  for (i in 1:11){
    for(j in 1:11){
      res$bias_auc[i,j] = 100*round(sum(sett_numbers_sup[[i]][[j]]$bias_auc %in%
                                          settings)/length(settings), 3)
      res$bias_sens[i,j] = 100*round(sum(sett_numbers_sup[[i]][[j]]$bias_sens %in%
                                           settings)/length(settings), 3)
      res$bias_spec[i,j] = 100*round(sum(sett_numbers_sup[[i]][[j]]$bias_spec %in%
                                           settings)/length(settings), 3)
      res$cov_sens[i,j] = 100*round(sum(sett_numbers_sup[[i]][[j]]$cov_sens %in%
                                          settings)/length(settings), 3)
      res$cov_spec[i,j] = 100*round(sum(sett_numbers_sup[[i]][[j]]$cov_spec %in%
                                          settings)/length(settings), 3)
      res$conv[i,j] = 100*round(sum(sett_numbers_sup[[i]][[j]]$conv %in%
                                      settings)/length(settings), 3)
    }
  }
  return(res)
  }

d11 = get_marginal_sup_results(which(
  sum_s_AUC_all$`Bias in point estimate`$`outcome type`=="continuous")) # continuous outcome
d12 = get_marginal_sup_results(which(
  sum_s_AUC_all$`Bias in point estimate`$`outcome type`=="ordinal")) # ordinal outcome
d21 = get_marginal_sup_results(which(
  sum_s_AUC_all$`Bias in point estimate`$`number of thresholds`=="T=1")) # one threshold
d22 = get_marginal_sup_results(which(
  sum_s_AUC_all$`Bias in point estimate`$`number of thresholds`=="1<=T<=5")) # up to 5thresholds
d23 = get_marginal_sup_results(which(
  sum_s_AUC_all$`Bias in point estimate`$`number of thresholds`=="1<=T<=21")) # up to 21 thresholds
d31 = get_marginal_sup_results(which(
  sum_s_AUC_all$`Bias in point estimate`$`number of studies`=="2<=I<=15")) # few studies
d32 = get_marginal_sup_results(which(
  sum_s_AUC_all$`Bias in point estimate`$`number of studies`!="2<=I<=15")) # many studies
d41 = get_marginal_sup_results(which(
  sum_s_AUC_all$`Bias in point estimate`$`prevalence range`=="0.01<=p<=0.1")) # low prevalence
d42 = get_marginal_sup_results(which(
  sum_s_AUC_all$`Bias in point estimate`$`prevalence range`!="0.01<=p<=0.1")) # high prevalence
d51 = get_marginal_sup_results(which(
  sum_s_AUC_all$`Bias in point estimate`$`weight standard threshold`==0)) # no weight for st. thr.
d52 = get_marginal_sup_results(which(
  sum_s_AUC_all$`Bias in point estimate`$`weight standard threshold`!=0)) # weight for st. thr.
d61 = get_marginal_sup_results(which(
  sum_s_AUC_all$`Bias in point estimate`$`number of individuals`=="20<=N<=500")) # few individuals
d62 = get_marginal_sup_results(which(
  sum_s_AUC_all$`Bias in point estimate`$`number of individuals`!="20<=N<=500")) # many individuals
d71 = get_marginal_sup_results(which(
  sum_s_AUC_all$`Bias in point estimate`$`true AUC`==0.75)) # low test quality
d72 = get_marginal_sup_results(which(
  sum_s_AUC_all$`Bias in point estimate`$`true AUC`!=0.75)) # high test quality
d81 = get_marginal_sup_results(which(
  sum_s_AUC_all$`Bias in point estimate`$`heterogeneity`=="low")) # low heterogeneity
d82 = get_marginal_sup_results(which(
  sum_s_AUC_all$`Bias in point estimate`$`heterogeneity`!="low")) # high heterogeneity

# model in row is better than model in column in more than 80% of cases (bias auc, sens, spec)
round((d11$bias_auc + d11$bias_sens + d11$bias_spec)/3,1) > 80 &
round((d12$bias_auc + d12$bias_sens + d12$bias_spec)/3,1) > 80 &
round((d21$bias_auc + d21$bias_sens + d21$bias_spec)/3,1) > 80 &
round((d22$bias_auc + d22$bias_sens + d22$bias_spec)/3,1) > 80 &
round((d23$bias_auc + d23$bias_sens + d23$bias_spec)/3,1) > 80 &
round((d31$bias_auc + d31$bias_sens + d31$bias_spec)/3,1) > 80 &
round((d32$bias_auc + d32$bias_sens + d32$bias_spec)/3,1) > 80 &
round((d41$bias_auc + d41$bias_sens + d41$bias_spec)/3,1) > 80 &
round((d42$bias_auc + d42$bias_sens + d42$bias_spec)/3,1) > 80 &
round((d51$bias_auc + d51$bias_sens + d51$bias_spec)/3,1) > 80 &
round((d52$bias_auc + d52$bias_sens + d52$bias_spec)/3,1) > 80 &
round((d61$bias_auc + d61$bias_sens + d61$bias_spec)/3,1) > 80 &
round((d62$bias_auc + d62$bias_sens + d62$bias_spec)/3,1) > 80 &
round((d71$bias_auc + d71$bias_sens + d71$bias_spec)/3,1) > 80 &
round((d72$bias_auc + d72$bias_sens + d72$bias_spec)/3,1) > 80 &
round((d81$bias_auc + d81$bias_sens + d81$bias_spec)/3,1) > 80 &
round((d82$bias_auc + d82$bias_sens + d82$bias_spec)/3,1) > 80 &

# model in row is better than model in column in more than 80% of cases (coverage sens, spec)
round((d11$cov_sens + d11$cov_spec)/2,1) > 80 &
round((d12$cov_sens + d12$cov_spec)/2,1) > 80 &
round((d21$cov_sens + d21$cov_spec)/2,1) > 80 &
round((d22$cov_sens + d22$cov_spec)/2,1) > 80 &
round((d23$cov_sens + d23$cov_spec)/2,1) > 80 &
round((d31$cov_sens + d31$cov_spec)/2,1) > 80 &
round((d32$cov_sens + d32$cov_spec)/2,1) > 80 &
round((d41$cov_sens + d41$cov_spec)/2,1) > 80 &
round((d42$cov_sens + d42$cov_spec)/2,1) > 80 &
round((d51$cov_sens + d51$cov_spec)/2,1) > 80 &
round((d52$cov_sens + d52$cov_spec)/2,1) > 80 &
round((d61$cov_sens + d61$cov_spec)/2,1) > 80 &
round((d62$cov_sens + d62$cov_spec)/2,1) > 80 &
round((d71$cov_sens + d71$cov_spec)/2,1) > 80 &
round((d72$cov_sens + d72$cov_spec)/2,1) > 80 &
round((d81$cov_sens + d81$cov_spec)/2,1) > 80 &
round((d82$cov_sens + d82$cov_spec)/2,1) > 80 &

# model in row is better than model in column in more than 80% of cases (convergence)
round(d11$conv,1) > 80 &
round(d12$conv,1) > 80 &
round(d21$conv,1) > 80 &
round(d22$conv,1) > 80 &
round(d23$conv,1) > 80 &
round(d31$conv,1) > 80 &
round(d32$conv,1) > 80 &
round(d41$conv,1) > 80 &
round(d42$conv,1) > 80 &
round(d51$conv,1) > 80 &
round(d52$conv,1) > 80 &
round(d61$conv,1) > 80 &
round(d62$conv,1) > 80 &
round(d71$conv,1) > 80 &
round(d72$conv,1) > 80 &
round(d81$conv,1) > 80 &
round(d82$conv,1) > 80

# In all performance measures, no model outperforms another
# In bias and coverage, the logit GLMM    outperforms the sPGR
# In bias, the              logit GLMM    outperforms the SROC Lehmann,
#                                                         sPGR,
#                                                         discrete GLMM
#                           Weibull AFT   outperforms the SROC Lehmann
# In coverage, the          basic LMM     outperforms the beta copula
#                                                         sPGR
#                           basic GLMM    outperforms the beta copula
#                                                         sPGR
#                           logit GLMM    outperforms the basic GLMM
#                                                         beta copula
#                                                         sPGR
#                           Weibull AFT   outperforms the beta copula
#                           discrete GLMM outperforms the beta copula
#                                                         sPGR
# In convergence, the Weibull AFT is outperformed _by_ the SROC, basic LMM, basic GLMM, SROC Lehmann,
#                                                          beta copula, logit GLMM, sPGR
#                     discrete GLMM is outperformed _by_ the SROC, basic LMM, basic GLMM, SROC Lehmann,
#                                                            logit GLMM, sPGR


#' Rowwise upper triangular of a matrix
#'
#' This function returns the upper triangular of a matrix in a rowwise order.
#'
#' @param m Input matrix.
#'
#' @return Vector, upper triangular of the matrix in row ordering.
#'
get_upper_tri_rowwise = function(m){
  ret = c()
  for (i in 1:(nrow(m)-1)){
    ret = c(ret, m[i,(i+1):ncol(m)])
  }
  return(ret)
}

sup_comp_all = data.frame(
  comparison = c(
    "SROC vs. basic LMM", "SROC vs. basic GMM", "SROC vs. SROC Lehmann", "SROC vs. beta copula",
    "SROC vs. logit LMM", "SROC vs. nPSROC", "SROC vs. logit GLMM", "SROC vs. Weibull AFT",
    "SROC vs. sPGR", "SROC vs. discrete GLMM",
    "basic LMM vs. basic GMM", "basic LMM vs. SROC Lehmann", "basic LMM vs. beta copula",
    "basic LMM vs. logit LMM", "basic LMM vs. nPSROC", "basic LMM vs. logit GLMM", "basic LMM vs. Weibull AFT",
    "basic LMM vs. sPGR", "basic LMM vs. discrete GLMM",
    "basic GLMM vs. SROC Lehmann", "basic GLMM vs. beta copula", "basic GLMM vs. logit LMM",
    "basic GLMM vs. nPSROC", "basic GLMM vs. logit GLMM", "basic GLMM vs. Weibull AFT",
    "basic GLMM vs. sPGR", "basic GLMM vs. discrete GLMM",
    "SROC Lehmann vs. beta copula", "SROC Lehmann vs. logit LMM",
    "SROC Lehmann vs. nPSROC", "SROC Lehmann vs. logit GLMM", "SROC Lehmann vs. Weibull AFT",
    "SROC Lehmann vs. sPGR", "SROC Lehmann vs. discrete GLMM",
    "beta copula vs. logit LMM", "beta copula vs. nPSROC", "beta copula vs. logit GLMM",
    "beta copula vs. Weibull AFT", "beta copula vs. sPGR", "beta copula vs. discrete GLMM",
    "logit LMM vs. nPSROC", "logit LMM vs. logit GLMM",
    "logit LMM vs. Weibull AFT", "logit LMM vs. sPGR", "logit LMM vs. discrete GLMM",
    "nPSROC vs. logit GLMM", "nPSROC vs. Weibull AFT", "nPSROC vs. sPGR", "nPSROC vs. discrete GLMM",
    "logit GLMM vs. Weibull AFT", "logit GLMM vs. sPGR", "logit GLMM vs. discrete GLMM",
    "Weibull AFT vs. sPGR", "Weibull AFT vs. discrete GLMM",
    "sPGR vs. discrete GLMM"
  ),
  d11 = get_upper_tri_rowwise(round((d11$bias_auc + d11$bias_sens + d11$bias_spec)/3,1)),
  d12 = get_upper_tri_rowwise(round((d12$bias_auc + d12$bias_sens + d12$bias_spec)/3,1)),
  d21 = get_upper_tri_rowwise(round((d21$bias_auc + d21$bias_sens + d21$bias_spec)/3,1)),
  d22 = get_upper_tri_rowwise(round((d22$bias_auc + d22$bias_sens + d22$bias_spec)/3,1)),
  d23 = get_upper_tri_rowwise(round((d23$bias_auc + d23$bias_sens + d23$bias_spec)/3,1)),
  d31 = get_upper_tri_rowwise(round((d31$bias_auc + d31$bias_sens + d31$bias_spec)/3,1)),
  d32 = get_upper_tri_rowwise(round((d32$bias_auc + d32$bias_sens + d32$bias_spec)/3,1)),
  d41 = get_upper_tri_rowwise(round((d41$bias_auc + d41$bias_sens + d41$bias_spec)/3,1)),
  d42 = get_upper_tri_rowwise(round((d42$bias_auc + d42$bias_sens + d42$bias_spec)/3,1)),
  d51 = get_upper_tri_rowwise(round((d51$bias_auc + d51$bias_sens + d51$bias_spec)/3,1)),
  d52 = get_upper_tri_rowwise(round((d52$bias_auc + d52$bias_sens + d52$bias_spec)/3,1)),
  d61 = get_upper_tri_rowwise(round((d61$bias_auc + d61$bias_sens + d61$bias_spec)/3,1)),
  d62 = get_upper_tri_rowwise(round((d62$bias_auc + d62$bias_sens + d62$bias_spec)/3,1)),
  d71 = get_upper_tri_rowwise(round((d71$bias_auc + d71$bias_sens + d71$bias_spec)/3,1)),
  d72 = get_upper_tri_rowwise(round((d72$bias_auc + d72$bias_sens + d72$bias_spec)/3,1)),
  d81 = get_upper_tri_rowwise(round((d81$bias_auc + d81$bias_sens + d81$bias_spec)/3,1)),
  d82 = get_upper_tri_rowwise(round((d82$bias_auc + d82$bias_sens + d82$bias_spec)/3,1)),

  d11_cov = get_upper_tri_rowwise(round((d11$cov_sens + d11$cov_spec)/2,1)),
  d12_cov = get_upper_tri_rowwise(round((d12$cov_sens + d12$cov_spec)/2,1)),
  d21_cov = get_upper_tri_rowwise(round((d21$cov_sens + d21$cov_spec)/2,1)),
  d22_cov = get_upper_tri_rowwise(round((d22$cov_sens + d22$cov_spec)/2,1)),
  d23_cov = get_upper_tri_rowwise(round((d23$cov_sens + d23$cov_spec)/2,1)),
  d31_cov = get_upper_tri_rowwise(round((d31$cov_sens + d31$cov_spec)/2,1)),
  d32_cov = get_upper_tri_rowwise(round((d32$cov_sens + d32$cov_spec)/2,1)),
  d41_cov = get_upper_tri_rowwise(round((d41$cov_sens + d41$cov_spec)/2,1)),
  d42_cov = get_upper_tri_rowwise(round((d42$cov_sens + d42$cov_spec)/2,1)),
  d51_cov = get_upper_tri_rowwise(round((d51$cov_sens + d51$cov_spec)/2,1)),
  d52_cov = get_upper_tri_rowwise(round((d52$cov_sens + d52$cov_spec)/2,1)),
  d61_cov = get_upper_tri_rowwise(round((d61$cov_sens + d61$cov_spec)/2,1)),
  d62_cov = get_upper_tri_rowwise(round((d62$cov_sens + d62$cov_spec)/2,1)),
  d71_cov = get_upper_tri_rowwise(round((d71$cov_sens + d71$cov_spec)/2,1)),
  d72_cov = get_upper_tri_rowwise(round((d72$cov_sens + d72$cov_spec)/2,1)),
  d81_cov = get_upper_tri_rowwise(round((d81$cov_sens + d81$cov_spec)/2,1)),
  d82_cov = get_upper_tri_rowwise(round((d82$cov_sens + d82$cov_spec)/2,1)),

  d11_conv = get_upper_tri_rowwise(d11$conv),
  d12_conv = get_upper_tri_rowwise(d12$conv),
  d21_conv = get_upper_tri_rowwise(d21$conv),
  d22_conv = get_upper_tri_rowwise(d22$conv),
  d23_conv = get_upper_tri_rowwise(d23$conv),
  d31_conv = get_upper_tri_rowwise(d31$conv),
  d32_conv = get_upper_tri_rowwise(d32$conv),
  d41_conv = get_upper_tri_rowwise(d41$conv),
  d42_conv = get_upper_tri_rowwise(d42$conv),
  d51_conv = get_upper_tri_rowwise(d51$conv),
  d52_conv = get_upper_tri_rowwise(d52$conv),
  d61_conv = get_upper_tri_rowwise(d61$conv),
  d62_conv = get_upper_tri_rowwise(d62$conv),
  d71_conv = get_upper_tri_rowwise(d71$conv),
  d72_conv = get_upper_tri_rowwise(d72$conv),
  d81_conv = get_upper_tri_rowwise(d81$conv),
  d82_conv = get_upper_tri_rowwise(d82$conv)
)

melted_comp_all = reshape2::melt(sup_comp_all, value.name = "percent superior",
                                  id.vars = "comparison")

# This is Figure 4
pdf("./figures/Fig_04_heatmaps_headtohead.pdf", width = 15, height = 14)
print(ggplot()+
  geom_tile(aes(x = `variable`, y = `comparison`, fill = `percent superior`),
            data = melted_comp_all)+
  scale_fill_gradientn(colors = c('orange','white','#008080'),
                       limits = c(0,100),
                       values = scales::rescale(c(0,50,100)))+
  theme_light(base_size = 13)+
  theme(axis.text.x = element_text(angle = 60, vjust = 1, hjust=1))+
  xlab("parameter dimension")+
  scale_y_discrete(limits = rev(sup_comp_all[,1][order(apply(sup_comp_all[,2:18],1,mean),
                                                        decreasing=T)]))+
  scale_x_discrete(limits = c("d11","d12","d21","d22","d23","d31","d32","d41","d42",
                              "d51","d52","d61","d62","d71","d72","d81","d82",
                              "d11_cov","d12_cov","d21_cov","d22_cov","d23_cov",
                              "d31_cov","d32_cov","d41_cov","d42_cov",
                              "d51_cov","d52_cov","d61_cov","d62_cov",
                              "d71_cov","d72_cov","d81_cov","d82_cov",
                              "d11_conv","d12_conv","d21_conv","d22_conv","d23_conv",
                              "d31_conv","d32_conv","d41_conv","d42_conv",
                              "d51_conv","d52_conv","d61_conv","d62_conv","d71_conv",
                              "d72_conv","d81_conv","d82_conv"),
                   labels = c("d11"="continuous outcome", "d12"="ordinal outcome",
                             "d21"="T = 1",
                             "d22"="1 <= T <= 5",
                             "d23"="1 <= T <= 21",
                             "d31"="few studies", "d32"="many studies",
                             "d41"="low prevalence", "d42"="high prevalence",
                             "d51"="no weight st. thr.", "d52"="weight st. thr.",
                             "d61"="small studies", "d62"="large studies",
                             "d71"="AUC = 0.75", "d72"="AUC = 0.9",
                             "d81"="low heterogeneity", "d82"="high heterogeneity",
                             "d11_cov"="continuous outcome", "d12_cov"="ordinal outcome",
                             "d21_cov"="T = 1",
                             "d22_cov"="1 <= T <= 5",
                             "d23_cov"="1 <= T <= 21",
                             "d31_cov"="few studies", "d32_cov"="many studies",
                             "d41_cov"="low prevalence", "d42_cov"="high prevalence",
                             "d51_cov"="no weight st. thr.", "d52_cov"="weight st. thr.",
                             "d61_cov"="small studies", "d62_cov"="large studies",
                             "d71_cov"="AUC = 0.75", "d72_cov"="AUC = 0.9",
                             "d81_cov"="low heterogeneity", "d82_cov"="high heterogeneity",
                             "d11_conv"="continuous outcome", "d12_conv"="ordinal outcome",
                             "d21_conv"="T = 1",
                             "d22_conv"="1 <= T <= 5",
                             "d23_conv"="1 <= T <= 21",
                             "d31_conv"="few studies", "d32_conv"="many studies",
                             "d41_conv"="low prevalence", "d42_conv"="high prevalence",
                             "d51_conv"="no weight st. thr.", "d52_conv"="weight st. thr.",
                             "d61_conv"="small studies", "d62_conv"="large studies",
                             "d71_conv"="AUC = 0.75", "d72_conv"="AUC = 0.9",
                             "d81_conv"="low heterogeneity", "d82_conv"="high heterogeneity"
                   ))+
  theme(panel.grid.major = element_blank(),
        panel.grid.minor = element_blank(),
        panel.background = element_blank(),
        panel.border = element_blank()) +
  labs(fill = "% superior")+
  geom_line(aes(x = c(1,17), y = c(56,56)), linewidth = 1, show.legend = F)+
  geom_line(aes(x = c(18,34), y = c(56,56)), linewidth = 1, show.legend = F)+
  geom_line(aes(x = c(35,51), y = c(56,56)), linewidth = 1, show.legend = F)+
  geom_text(aes(label = "bias", x = 8, y = 57), vjust=0.5, size = 5) +
  geom_text(aes(label = "coverage", x = 26, y = 57), vjust=0.5, size = 5) +
  geom_text(aes(label = "convergence", x = 43, y =57), vjust=0.5, size = 5)+
  expand_limits(y = c(1,58)))
graphics.off()


# For all head-to-heads, when is model X superior to model Y in both variants of a dimension, only one etc.

sup_comp_all$comparison[which(sup_comp_all$d11 > 80 & sup_comp_all$d12 < 20)]
sup_comp_all$comparison[which(sup_comp_all$d11 < 20 & sup_comp_all$d12 > 80)]

sup_comp_all$comparison[which(sup_comp_all$d21 > 80 & sup_comp_all$d22 < 20 & sup_comp_all$d23 < 20)]
sup_comp_all$comparison[which(sup_comp_all$d21 > 80 & sup_comp_all$d22 > 80 & sup_comp_all$d23 < 20)]
sup_comp_all$comparison[which(sup_comp_all$d21 > 80 & sup_comp_all$d22 < 20 & sup_comp_all$d23 > 80)]
sup_comp_all$comparison[which(sup_comp_all$d21 < 20 & sup_comp_all$d22 > 80 & sup_comp_all$d23 > 80)]
sup_comp_all$comparison[which(sup_comp_all$d21 < 20 & sup_comp_all$d22 > 80 & sup_comp_all$d23 < 20)]
sup_comp_all$comparison[which(sup_comp_all$d21 < 20 & sup_comp_all$d22 < 20 & sup_comp_all$d23 > 80)]

sup_comp_all$comparison[which(sup_comp_all$d31 > 80 & sup_comp_all$d32 < 20)]
sup_comp_all$comparison[which(sup_comp_all$d31 < 20 & sup_comp_all$d32 > 80)]

sup_comp_all$comparison[which(sup_comp_all$d41 > 80 & sup_comp_all$d42 < 20)]
sup_comp_all$comparison[which(sup_comp_all$d41 < 20 & sup_comp_all$d42 > 80)]

sup_comp_all$comparison[which(sup_comp_all$d51 > 80 & sup_comp_all$d52 < 20)]
sup_comp_all$comparison[which(sup_comp_all$d51 < 20 & sup_comp_all$d52 > 80)]

sup_comp_all$comparison[which(sup_comp_all$d61 > 80 & sup_comp_all$d62 < 20)]
sup_comp_all$comparison[which(sup_comp_all$d61 < 20 & sup_comp_all$d62 > 80)]

sup_comp_all$comparison[which(sup_comp_all$d71 > 80 & sup_comp_all$d72 < 20)]
sup_comp_all$comparison[which(sup_comp_all$d71 < 20 & sup_comp_all$d72 > 80)]

sup_comp_all$comparison[which(sup_comp_all$d81 > 80 & sup_comp_all$d82 < 20)]
sup_comp_all$comparison[which(sup_comp_all$d81 < 20 & sup_comp_all$d82 > 80)]

# does not happen in any dimension for the bias (except for logit LMM inestimability)

sup_comp_all$comparison[which(sup_comp_all$d11_cov > 80 & sup_comp_all$d12_cov < 20)]
sup_comp_all$comparison[which(sup_comp_all$d11_cov < 20 & sup_comp_all$d12_cov > 80)]

sup_comp_all$comparison[which(sup_comp_all$d21_cov > 80 & sup_comp_all$d22_cov < 20 & sup_comp_all$d23_cov < 20)]
sup_comp_all$comparison[which(sup_comp_all$d21_cov > 80 & sup_comp_all$d22_cov > 80 & sup_comp_all$d23_cov < 20)]
sup_comp_all$comparison[which(sup_comp_all$d21_cov > 80 & sup_comp_all$d22_cov < 20 & sup_comp_all$d23_cov > 80)]
sup_comp_all$comparison[which(sup_comp_all$d21_cov < 20 & sup_comp_all$d22_cov > 80 & sup_comp_all$d23_cov > 80)]
sup_comp_all$comparison[which(sup_comp_all$d21_cov < 20 & sup_comp_all$d22_cov > 80 & sup_comp_all$d23_cov < 20)]
sup_comp_all$comparison[which(sup_comp_all$d21_cov < 20 & sup_comp_all$d22_cov < 20 & sup_comp_all$d23_cov > 80)]

sup_comp_all$comparison[which(sup_comp_all$d31_cov > 80 & sup_comp_all$d32_cov < 20)]
sup_comp_all$comparison[which(sup_comp_all$d31_cov < 20 & sup_comp_all$d32_cov > 80)]

sup_comp_all$comparison[which(sup_comp_all$d41_cov > 80 & sup_comp_all$d42_cov < 20)]
sup_comp_all$comparison[which(sup_comp_all$d41_cov < 20 & sup_comp_all$d42_cov > 80)]

sup_comp_all$comparison[which(sup_comp_all$d51_cov > 80 & sup_comp_all$d52_cov < 20)]
sup_comp_all$comparison[which(sup_comp_all$d51_cov < 20 & sup_comp_all$d52_cov > 80)]

sup_comp_all$comparison[which(sup_comp_all$d61_cov > 80 & sup_comp_all$d62_cov < 20)]
sup_comp_all$comparison[which(sup_comp_all$d61_cov < 20 & sup_comp_all$d62_cov > 80)]

sup_comp_all$comparison[which(sup_comp_all$d71_cov > 80 & sup_comp_all$d72_cov < 20)]
sup_comp_all$comparison[which(sup_comp_all$d71_cov < 20 & sup_comp_all$d72_cov > 80)]

sup_comp_all$comparison[which(sup_comp_all$d81_cov > 80 & sup_comp_all$d82_cov < 20)]
sup_comp_all$comparison[which(sup_comp_all$d81_cov < 20 & sup_comp_all$d82_cov > 80)]

# does not happen in any dimension for the coverage (except for logit LMM inestimability)

sup_comp_all$comparison[which(sup_comp_all$d11_conv > 80 & sup_comp_all$d12_conv < 20)]
sup_comp_all$comparison[which(sup_comp_all$d11_conv < 20 & sup_comp_all$d12_conv > 80)]

sup_comp_all$comparison[which(sup_comp_all$d21_conv > 80 & sup_comp_all$d22_conv < 20 & sup_comp_all$d23_conv < 20)]
sup_comp_all$comparison[which(sup_comp_all$d21_conv > 80 & sup_comp_all$d22_conv > 80 & sup_comp_all$d23_conv < 20)]
sup_comp_all$comparison[which(sup_comp_all$d21_conv > 80 & sup_comp_all$d22_conv < 20 & sup_comp_all$d23_conv > 80)]
sup_comp_all$comparison[which(sup_comp_all$d21_conv < 20 & sup_comp_all$d22_conv > 80 & sup_comp_all$d23_conv > 80)]
sup_comp_all$comparison[which(sup_comp_all$d21_conv < 20 & sup_comp_all$d22_conv > 80 & sup_comp_all$d23_conv < 20)]
sup_comp_all$comparison[which(sup_comp_all$d21_conv < 20 & sup_comp_all$d22_conv < 20 & sup_comp_all$d23_conv > 80)]

sup_comp_all$comparison[which(sup_comp_all$d31_conv > 80 & sup_comp_all$d32_conv < 20)]
sup_comp_all$comparison[which(sup_comp_all$d31_conv < 20 & sup_comp_all$d32_conv > 80)]

sup_comp_all$comparison[which(sup_comp_all$d41_conv > 80 & sup_comp_all$d42_conv < 20)]
sup_comp_all$comparison[which(sup_comp_all$d41_conv < 20 & sup_comp_all$d42_conv > 80)]

sup_comp_all$comparison[which(sup_comp_all$d51_conv > 80 & sup_comp_all$d52_conv < 20)]
sup_comp_all$comparison[which(sup_comp_all$d51_conv < 20 & sup_comp_all$d52_conv > 80)]

sup_comp_all$comparison[which(sup_comp_all$d61_conv > 80 & sup_comp_all$d62_conv < 20)]
sup_comp_all$comparison[which(sup_comp_all$d61_conv < 20 & sup_comp_all$d62_conv > 80)]

sup_comp_all$comparison[which(sup_comp_all$d71_conv > 80 & sup_comp_all$d72_conv < 20)]
sup_comp_all$comparison[which(sup_comp_all$d71_conv < 20 & sup_comp_all$d72_conv > 80)]

sup_comp_all$comparison[which(sup_comp_all$d81_conv > 80 & sup_comp_all$d82_conv < 20)]
sup_comp_all$comparison[which(sup_comp_all$d81_conv < 20 & sup_comp_all$d82_conv > 80)]

### does happen in two cases: SROC Lehmann and nPSROC are superior to logit GLMM for few studies but
### inferior to logit GLMM for many studies
### But this is due to the fact that perfect convergence in both models is counted towards inferiority
sum_s_AUC_all$`Non-missing point estimates/standard errors`[
  sum_s_AUC_all$`Bias in point estimate`$`number of studies`=="2<=I<=15",]$`logit GLMM`
sum_s_AUC_all$`Non-missing point estimates/standard errors`[
  sum_s_AUC_all$`Bias in point estimate`$`number of studies`=="2<=I<=15",]$`SROC Lehmann`
sum_s_AUC_all$`Non-missing point estimates/standard errors`[
  sum_s_AUC_all$`Bias in point estimate`$`number of studies`=="7<=I<=50",]$`logit GLMM`
sum_s_AUC_all$`Non-missing point estimates/standard errors`[
  sum_s_AUC_all$`Bias in point estimate`$`number of studies`=="7<=I<=50",]$`SROC Lehmann`

## -> model superiority does not change anywhere!
