# Supplementary material for: Comparison of Different Methods for the Meta‐Analysis of Diagnostic Test Accuracy Studies—A Simulation Study
Source: Biom J. 2026 Jul 2;68(4):e70147. doi: 10.1002/bimj.70147 (PMC13329219; doi:10.1002/bimj.70147)
Supplement: Supplementary file 3 — Supporting File 3: bimj70147‐sup‐0003‐simstudy_code.zip. [file BIMJ-68-e70147-s001.zip › functions/simstudy_arrowmaps.R]

# 2025-08-28 v.2026-05-02

# This file generates Figures 2, 3

############### arrow maps for relative performance in different sets of simulation settings

#' Generate arrow plot for simulation results
#'
#' This function generates an arrow plot for simulation results, simultaneous
#' displaying simulation performance of multiple models (rows) on multiple performance
#' measures (rows) and multiple variants of settings (arrows).
#'
#' @param t1 Result dataframe for first variant to visualize (black arrows).
#' @param t2 Result dataframe for second variant to visualize (teal arrows).
#' @param t3 Result dataframe for third variant to visualize (orange arrows).
#' @param max_bias_for_scaling `num`, default 4. Maximum absolute value to
#'                             visualize (larger values are also shown as "arrow down").
#' @param bound_threshold `num`, default 4. Maximum absolute value to
#'                             visualize for threshold bias (larger values are also
#'                             shown as "arrow down").
#' @param title_legend Legend title for ggplot, default: "number of thresholds".
#' @param legend_labels Legend labels for ggplot.
#'
#' @return Arrow plot as ggplot object.
#'
make_arrowplot = function(t1, t2, t3, max_bias_for_scaling = 4, bound_threshold = 2.1,
                          title_legend = "number of thresholds",
                          legend_labels = c(
                            expression(T[i] == 1),
                            expression(1 <= T[i] ~ "," ~ T[i] <= 5),
                            expression(1 <= T[i] ~ "," ~ T[i] <= 21))){

  a = t1[,-1]
  c_a = t2[,-1]
  o_a = t3[,-1]

  # cut off at max
  a[,1:3][a[,1:3] > max_bias_for_scaling] = max_bias_for_scaling
  a[,1:3][a[,1:3] < (-1)*max_bias_for_scaling] = (-1)*max_bias_for_scaling
  c_a[,1:3][c_a[,1:3] > max_bias_for_scaling] = max_bias_for_scaling
  c_a[,1:3][c_a[,1:3] < (-1)*max_bias_for_scaling] = (-1)*max_bias_for_scaling
  o_a[,1:3][o_a[,1:3] > max_bias_for_scaling] = max_bias_for_scaling
  o_a[,1:3][o_a[,1:3] < (-1)*max_bias_for_scaling] = (-1)*max_bias_for_scaling

  # cut value over 95% coverage
  a[,5:6][a[,5:6] > 95] = c_a[,5:6][c_a[,5:6] > 95] = o_a[,5:6][o_a[,5:6] > 95] = 95

  #' Generic piecewise-linear mapper
  #'
  #' Function to map linear values, adhering to piecewise manual anchors.
  #'
  #' @param x Vector to map.
  #' @param x_anchors x anchors, input x to stats::approx.
  #' @param y_anchors y anchors, input y to stats::approx.
  #' @param outside Mapping variation, one of `"clamp"`, `"na"`, `"extrapolate"`.
  #'
  #' @return Piecewise mapping of x.
  #'
  map_piecewise <- function(x, x_anchors, y_anchors,
                            outside = c("clamp", "na", "extrapolate")) {
    outside = match.arg(outside)
    stopifnot(is.numeric(x), is.numeric(x_anchors), is.numeric(y_anchors))
    stopifnot(length(x_anchors) == length(y_anchors),
              length(x_anchors) >= 2)

    # Ensure anchors are strictly increasing by x
    o = order(x_anchors)
    x_anchors = x_anchors[o]
    y_anchors = y_anchors[o]
    if (any(diff(x_anchors) <= 0)) stop("x_anchors must be strictly increasing.")

    if (outside == "clamp") {
      approx(x = x_anchors, y = y_anchors, xout = x,
             method = "linear",
             yleft  = y_anchors[1L],
             yright = y_anchors[length(y_anchors)],
             ties = "ordered")$y
    } else if (outside == "na") {
      approx(x = x_anchors, y = y_anchors, xout = x,
             method = "linear", rule = 1, ties = "ordered")$y
    } else { # extrapolate
      approx(x = x_anchors, y = y_anchors, xout = x,
             method = "linear", rule = 2, ties = "ordered")$y
    }
  }

  #' Map values to radians with custom anchors
  #'
  #' Map vector of values to radians with custom anchors.
  #'
  #' @param x Vector of data to map.
  #' @param anchors Vector of anchor values
  #' @param outside Mapping variation, one of `"clamp"`, `"na"`, `"extrapolate"`.
  #'
  #' @return Radians of the input vector.
  #'
  map_to_radians = function(x, anchors, outside = c("clamp", "na", "extrapolate")) {
    angles_rad = c(3*pi/2, 2*pi, 5*pi/2, 3*pi, 7*pi/2)
    th = map_piecewise(x, anchors, angles_rad, outside = outside)
    th %% (2*pi)
  }

  anchors_bias = c(max_bias_for_scaling, max_bias_for_scaling/2, 0,
                   (-1)*max_bias_for_scaling/2, (-1)*max_bias_for_scaling)
  anchors_tr = c(bound_threshold, bound_threshold/2, 0, (-1)*bound_threshold/2,
                 (-1)*bound_threshold)
  anchors_cov = c(0, 50, 95, 200, 300)
  anchors_conv = c(0, 50, 100, 200, 300)

  # map the performance results to radians
  a_radians_1 = apply(a[,1:3],2, function(p) map_to_radians(p, anchors_bias))
  a_radians_2 = matrix(map_to_radians(a[,4], anchors_tr), ncol = 1)
  a_radians_3 = apply(a[,5:6],2, function(p) map_to_radians(p, anchors_cov))
  a_radians_4 = matrix(map_to_radians(a[,7], anchors_conv))
  a_radians = cbind(a_radians_1, a_radians_2, a_radians_3, a_radians_4)

  c_radians_1 = apply(c_a[,1:3],2, function(p) map_to_radians(p, anchors_bias))
  c_radians_2 = matrix(map_to_radians(c_a[,4], anchors_tr), ncol = 1)
  c_radians_3 = apply(c_a[,5:6],2, function(p) map_to_radians(p, anchors_cov))
  c_radians_4 = matrix(map_to_radians(c_a[,7], anchors_conv))
  c_radians = cbind(c_radians_1,c_radians_2,c_radians_3,c_radians_4)

  o_radians_1 = apply(o_a[,1:3],2, function(p) map_to_radians(p, anchors_bias))
  o_radians_2 = matrix(map_to_radians(o_a[,4], anchors_tr), ncol = 1)
  o_radians_3 = apply(o_a[,5:6],2, function(p) map_to_radians(p, anchors_cov))
  o_radians_4 = matrix(map_to_radians(o_a[,7], anchors_conv))
  o_radians = cbind(o_radians_1,o_radians_2,o_radians_3,o_radians_4)

  # color of arrows
  col_all = matrix(NA,nrow=11,ncol=7)
  col_cont = col_ord = matrix(NA,nrow=11,ncol=7)
  for (c in 1:4) col_cont[min(abs(c_a[,c]), na.rm=T)==abs(c_a[,c]),c] =
    scales::alpha("orange",0.25)
  for (c in 5:7) col_cont[max(abs(c_a[,c]), na.rm=T)==abs(c_a[,c]),c] =
    scales::alpha("orange",0.25)
  for (c in 1:4) col_ord[min(abs(o_a[,c]), na.rm=T)==abs(o_a[,c]),c] =
    scales::alpha("#008080",0.25)
  for (c in 5:7) col_ord[max(abs(o_a[,c]), na.rm=T)==abs(o_a[,c]),c] =
    scales::alpha("#008080",0.25)
  for (c in 1:4) col_all[min(abs(a[,c]), na.rm=T)==abs(a[,c]),c] =
    scales::alpha("black",0.25)
  for (c in 5:7) col_all[max(abs(a[,c]), na.rm=T)==abs(a[,c]),c] =
    scales::alpha("black",0.25)

  # create coordinates for ggplot, uses pooled_tables created in rsimsum_plots_and_tables.R
  t_long = pooled_table %>%
    as_tibble() %>%
    tidyr::pivot_longer(-`model`, values_to = "performance_measure") %>%
    mutate(
      x = as.vector(t(matrix(rep(1:7,times=11), nrow = 11, ncol = 7, byrow = T))),
      y = as.vector(t(matrix(11:1, nrow = 11, ncol = 7))),
      "first x" = x + cos(as.vector(t(a_radians)))*0.3, # x
      "second x" = x + cos(as.vector(t(c_radians)))*0.3, # x
      "third x" = x + cos(as.vector(t(o_radians)))*0.3, # x
      "first y" = y + sin(as.vector(t(a_radians)))*0.4, # y
      "second y" = y + sin(as.vector(t(c_radians)))*0.4, # y
      "third y" = y + sin(as.vector(t(o_radians)))*0.4, # y
      col_tile_all = as.vector(t(col_all)),
      col_tile_cont = as.vector(t(col_cont)),
      col_tile_ord = as.vector(t(col_ord))
    )

  t_long$model = factor(t_long$model)
  t_long$name = factor(t_long$name, levels = t_long$name[1:7], labels = p_measure_names)

  # create plot
  plot_arrows = ggplot(t_long, aes(name, model))+
    theme_minimal(base_size = 13)+
    geom_tile(fill = t_long$col_tile_all, position = position_nudge(y = 0.25),
              height = 0.5, col = "white", linetype = 0)+
    geom_tile(fill = t_long$col_tile_cont, position = position_nudge(y = -0.25, x = -0.25),
              height=0.5, width=0.5, col = "white", linetype = 0)+
    geom_tile(fill = t_long$col_tile_ord, position = position_nudge(y = -0.25, x = 0.25),
              height=0.5, width=0.5, col = "white", linetype = 0)+
    theme(axis.text.x = element_text(angle = 60, vjust = 1, hjust=1))+
    xlab("performance measure")+
    scale_y_discrete(limits=rev(c("SROC", "basic LMM", "basic GLMM", "SROC Lehmann",
                                  "beta copula", "logit LMM", "nPSROC", "logit GLMM",
                                  "Weibull AFT", "sPGR", "discrete GLMM")))+
    geom_segment(aes(x = x, xend = `second x`,
                     y = y, yend = `second y`, color = "second"),
                 arrow = arrow(length = unit(0.2, "cm")),
                 lwd = 1)+
    geom_segment(aes(x = x, xend = `third x`,
                     y = y, yend = `third y`, color = "third"),
                 arrow = arrow(length = unit(0.2,"cm")),
                 lwd = 1)+
    geom_segment(aes(x = x, xend = `first x`,
                     y = y, yend = `first y`, color = "first"),
                 arrow = arrow(length = unit(0.2,"cm")),
                 lwd = 1)+
    scale_color_manual(name = title_legend,
                       breaks  =c("first", "second", "third"),
                       values = c("first" = "black", "second" = "orange", "third" = "#008080"),
                       labels = legend_labels)

  return(plot_arrows)
}

# custom additions for legend
shrink = 1.2
leg_bias = ggplot()+
  annotate("segment", x = 0, xend = 0, y = 0, yend = -1, color = "black",
           arrow = arrow(length = unit(0.2,"cm")), linewidth = 1.25)+
  annotate("segment", x = 0, xend = 1, y = 0, yend = 0, color = "black",
           arrow = arrow(length = unit(0.2,"cm")), linewidth = 1.25)+
  annotate("segment", x = 0, xend = 0, y = 0, yend = 1, color = "black",
           arrow = arrow(length = unit(0.2,"cm")), linewidth = 1.25)+
  annotate("segment", x = 0, xend = -1, y = 0, yend = 0, color = "black",
           arrow = arrow(length = unit(0.2,"cm")), linewidth = 1.25)+
  annotate("text", x = 0, y = 2.1, label = "bias")+
  annotate("text", x = 0, y = 1.45, label = "0")+
  annotate("text", x = 1.45, y = 0, label = "+2")+
  annotate("text", x = -1.45, y = 0, label = "-2")+
  annotate("text", x = 0, y = -1.45, label = "+4/-4")+
  coord_fixed(clip = 'off')+
  theme_void()

leg_cov_conv = ggplot()+
  annotate("segment", x = 0, xend = 0, y = -0.2, yend = 1, color = "black",
           arrow = arrow(length = unit(0.2,"cm")), linewidth = 1.25)+
  annotate("segment", x = 0, xend = 1.2, y = -0.2, yend = -0.2, color = "black",
           arrow = arrow(length = unit(0.2,"cm")), linewidth = 1.25)+
  annotate("segment", x = 0, xend = 0, y = -0.2, yend = -1.4, color = "black",
           arrow = arrow(length = unit(0.2,"cm")), linewidth = 1.25)+
  annotate("text", x = 0, y = 3.1, label = "coverage /")+
  annotate("text", x = 0, y = 2.4, label = "convergence")+
  annotate("text", x = 0, y = 1.55, label = "100")+
  annotate("text", x = 1.55*shrink, y = -0.2, label = "50")+
  annotate("text", x = 0, y = -1.9, label = "0")+
  annotate("text", x = -1.45, y = 0, label = "  ")+
  coord_fixed(clip = 'off')+
  theme_void()


## 1 ## all settings vs. discrete settings vs ordinal settings
plot_all_vs_cont_vs_ord = make_arrowplot(pooled_table, pooled_table_cont, pooled_table_ord,
               bound_threshold =
                 max(abs(pooled_table[,5]), abs(pooled_table_cont[,5]),
                     abs(pooled_table_ord[,5]), na.rm=T),
               title_legend="simulation settings",
               legend_labels = c(
                 "all settings",
                 "continuous settings",
                 "ordinal settings")
               )
leg_extract_outc = ggpubr::as_ggplot(ggpubr::get_legend(plot_all_vs_cont_vs_ord))

# This is Figure 2
pdf("./figures/Fig_02_arrowmap_all_vs_ord_vs_cont.pdf", width = 10, height = 8)
print(grid.arrange(plot_all_vs_cont_vs_ord + theme(legend.position = "none"),
             leg_bias,
             leg_extract_outc,
             leg_cov_conv,
             layout_matrix = matrix(c(
               rep(1,48),
               rep(NA,3),3,3,rep(NA,3),
               rep(NA,2),2,3,3,4,rep(NA,2),
               rep(NA,3),3,3,rep(NA,3)), ncol = 9)
))
graphics.off()

## 2 ## threshold variations (not stratified for outcome type!)

## need tables with threshold-stratified performances first
# this order in the rows: 1<=T<=21
#                         1<=T<=5
#                         T=1
s_AUC_pooled_trs = simsum(
  data = results$results_for_simsum, estvarname="AUC bias",true = 0, se = NULL,
  methodvar = "model", x = T, ref = "SROC", dropbig = T,
  control = list(dropbig.max = 10), # absolute standardized biases >10 are dropped
  by="number of thresholds") # only outcome type
s_sensitivity_pooled_trs = simsum(
  data=results$results_for_simsum, estvarname="sensitivity bias",true = 0,
  se = "sensitivity standard error", methodvar = "model", x = T, ref = "SROC",
  dropbig = T, control = list(dropbig.max = 10), # absolute standardized biases >10 are dropped
  by="number of thresholds") # only outcome type
s_specificity_pooled_trs = simsum(
  data=results$results_for_simsum, estvarname="specificity bias",true = 0,
  se="specificity standard error", methodvar = "model", x = T, ref = "SROC",
  dropbig = F, by = "number of thresholds") # only outcome type
s_specificity_pooled_trs_wo_se = simsum(
  data=results$results_for_simsum, estvarname="specificity bias",true = 0, se = NULL,
  methodvar = "model", x = T, ref = "SROC", dropbig = F,
  by="number of thresholds") # only outcome type
s_threshold_pooled_trs = simsum(
  data=results$results_for_simsum, estvarname="threshold bias",true = 0, se = NULL,
  methodvar = "model", x = T, ref = "SROC", dropbig = F,
  by="number of thresholds") # only outcome type
sum_s_AUC_pooled_trs = print(summary(s_AUC_pooled_trs))
sum_s_sensitivity_pooled_trs = print(summary(s_sensitivity_pooled_trs))
sum_s_specificity_pooled_trs = print(summary(s_specificity_pooled_trs))
sum_s_specificity_pooled_trs_wo_se = print(summary(s_specificity_pooled_trs_wo_se))
sum_s_threshold_pooled_trs = print(summary(s_threshold_pooled_trs))

pooled_trs_bias_auc = t(apply(as.matrix(
  sum_s_AUC_pooled_trs$`Bias in point estimate`[,c(2,4,3,11,5,8,9,7,12,10,6)]),1,
  function(r) as.numeric(sapply(r, function(m)strsplit(m, "[(,)]")[[1]][1]))))
pooled_trs_bias_sens = t(apply(as.matrix(
  sum_s_sensitivity_pooled_trs$`Bias in point estimate`[,c(2,4,3,11,5,8,9,7,12,10,6)]),1,
  function(r) as.numeric(sapply(r, function(m)strsplit(m, "[(,)]")[[1]][1]))))
pooled_trs_bias_spec = t(apply(as.matrix(
  sum_s_specificity_pooled_trs_wo_se$`Bias in point estimate`[,c(2,4,3,11,5,8,9,7,12,10,6)]),1,
  function(r) as.numeric(sapply(r, function(m)strsplit(m, "[(,)]")[[1]][1]))))
pooled_trs_bias_tr = t(apply(as.matrix(
  sum_s_threshold_pooled_trs$`Bias in point estimate`[,c(2,4,3,11,5,8,9,7,12,10,6)]),1,
  function(r) as.numeric(sapply(r, function(m)strsplit(m, "[(,)]")[[1]][1]))))
pooled_trs_cov_sens = t(apply(as.matrix(
  sum_s_sensitivity_pooled_trs$`Coverage of nominal 95% confidence interval`[,c(2,4,3,11,5,8,9,7,12,10,6)]),1,
  function(r) as.numeric(sapply(r, function(m)strsplit(m, "[(,)]")[[1]][1]))))
pooled_trs_cov_spec = t(apply(as.matrix(
  sum_s_specificity_pooled_trs$`Coverage of nominal 95% confidence interval`[,c(2,4,3,11,5,8,9,7,12,10,6)]),1,
  function(r) as.numeric(sapply(r, function(m)strsplit(m, "[(,)]")[[1]][1]))))
pooled_trs_conv = print(summary(s_AUC_pooled_trs))[[1]][,c(2,4,3,11,5,8,9,7,12,10,6)]
pooled_trs_conv = t(apply(as.matrix(pooled_trs_conv),1,
  function(m) as.numeric(m)/c(rep(384*1000/3,5),256*1000/2,rep(384*1000/3,5))))

pooled_table_t_1_21 = data.frame(
  model = model_names[-1],
  bias_AUC = round(pooled_trs_bias_auc[1,]*100,2),
  bias_sensitivity = round(pooled_trs_bias_sens[1,]*100,2),
  bias_specificity = round(pooled_trs_bias_spec[1,]*100,2),
  bias_threshold = round(pooled_trs_bias_tr[1,],2),
  coverage_sensitivity = round(pooled_trs_cov_sens[1,]*100,2),
  coverage_specificity = round(pooled_trs_cov_spec[1,]*100,2),
  convergence = round(pooled_trs_conv[1,]*100,2)
)

pooled_table_t_1_5 = data.frame(
  model = model_names[-1],
  bias_AUC = round(pooled_trs_bias_auc[2,]*100,2),
  bias_sensitivity = round(pooled_trs_bias_sens[2,]*100,2),
  bias_specificity = round(pooled_trs_bias_spec[2,]*100,2),
  bias_threshold = round(pooled_trs_bias_tr[2,],2),
  coverage_sensitivity = round(pooled_trs_cov_sens[2,]*100,2),
  coverage_specificity = round(pooled_trs_cov_spec[2,]*100,2),
  convergence = round(pooled_trs_conv[2,]*100,2)
)

pooled_table_t_1_1 = data.frame(
  model = model_names[-1],
  bias_AUC = round(pooled_trs_bias_auc[3,]*100,2),
  bias_sensitivity = round(pooled_trs_bias_sens[3,]*100,2),
  bias_specificity = round(pooled_trs_bias_spec[3,]*100,2),
  bias_threshold = round(pooled_trs_bias_tr[3,],2),
  coverage_sensitivity = round(pooled_trs_cov_sens[3,]*100,2),
  coverage_specificity = round(pooled_trs_cov_spec[3,]*100,2),
  convergence = round(pooled_trs_conv[3,]*100,2)
)

## 2 ## threshold variations, additionally separated by outcome type

## need tables with threshold-stratified performances first
# this order in the rows: 1<=T<=21, continuous
#                         1<=T<=21, ordinal
#                         1<=T<=5, continuous
#                         1<=T<=5, ordinal
#                         T=1, continuous
#                         T=1, ordinal
s_AUC_pooled_trs = simsum(
  data = results$results_for_simsum, estvarname = "AUC bias", true = 0, se = NULL,
  methodvar = "model", x = T, ref = "SROC", dropbig = T,
  control = list(dropbig.max = 10), # absolute standardized biases >10 are dropped
  by = c("number of thresholds", "outcome type"))
s_sensitivity_pooled_trs = simsum(
  data = results$results_for_simsum, estvarname = "sensitivity bias", true = 0,
  se = "sensitivity standard error", methodvar = "model", x = T, ref = "SROC",
  dropbig = T, control = list(dropbig.max = 10), # absolute standardized biases >10 are dropped
  by = c("number of thresholds", "outcome type"))
s_specificity_pooled_trs = simsum(
  data = results$results_for_simsum, estvarname = "specificity bias", true = 0,
  se = "specificity standard error", methodvar = "model", x = T, ref = "SROC",
  dropbig = F, by = c("number of thresholds", "outcome type"))
s_specificity_pooled_trs_wo_se = simsum(
  data=results$results_for_simsum, estvarname = "specificity bias", true = 0,
  se = NULL, methodvar = "model", x = T, ref = "SROC", dropbig = F,
  by=c("number of thresholds", "outcome type"))
s_threshold_pooled_trs = simsum(
  data = results$results_for_simsum, estvarname = "threshold bias", true = 0,
  se = NULL, methodvar = "model", x = T, ref = "SROC", dropbig = F,
  by = c("number of thresholds", "outcome type"))
sum_s_AUC_pooled_trs = print(summary(s_AUC_pooled_trs))
sum_s_sensitivity_pooled_trs = print(summary(s_sensitivity_pooled_trs))
sum_s_specificity_pooled_trs = print(summary(s_specificity_pooled_trs))
sum_s_specificity_pooled_trs_wo_se = print(summary(s_specificity_pooled_trs_wo_se))
sum_s_threshold_pooled_trs = print(summary(s_threshold_pooled_trs))

pooled_trs_bias_auc = t(apply(as.matrix(
  sum_s_AUC_pooled_trs$`Bias in point estimate`[,c(2,4,3,11,5,8,9,7,12,10,6)+1]),1,
  function(r) as.numeric(sapply(r, function(m)strsplit(m, "[(,)]")[[1]][1]))))
pooled_trs_bias_sens = t(apply(as.matrix(
  sum_s_sensitivity_pooled_trs$`Bias in point estimate`[,c(2,4,3,11,5,8,9,7,12,10,6)+1]),1,
  function(r) as.numeric(sapply(r, function(m)strsplit(m, "[(,)]")[[1]][1]))))
pooled_trs_bias_spec = t(apply(as.matrix(
  sum_s_specificity_pooled_trs_wo_se$`Bias in point estimate`[,c(2,4,3,11,5,8,9,7,12,10,6)+1]),1,
  function(r) as.numeric(sapply(r, function(m)strsplit(m, "[(,)]")[[1]][1]))))
pooled_trs_bias_tr = t(apply(as.matrix(
  sum_s_threshold_pooled_trs$`Bias in point estimate`[,c(2,4,3,11,5,8,9,7,12,10,6)+1]),1,
  function(r) as.numeric(sapply(r, function(m)strsplit(m, "[(,)]")[[1]][1]))))
pooled_trs_cov_sens = t(apply(as.matrix(
  sum_s_sensitivity_pooled_trs$`Coverage of nominal 95% confidence interval`[,c(2,4,3,11,5,8,9,7,12,10,6)+1]),1,
  function(r) as.numeric(sapply(r, function(m)strsplit(m, "[(,)]")[[1]][1]))))
pooled_trs_cov_spec = t(apply(as.matrix(
  sum_s_specificity_pooled_trs$`Coverage of nominal 95% confidence interval`[,c(2,4,3,11,5,8,9,7,12,10,6)+1]),1,
  function(r) as.numeric(sapply(r, function(m)strsplit(m, "[(,)]")[[1]][1]))))
pooled_trs_conv = print(summary(s_AUC_pooled_trs))[[1]][,c(2,4,3,11,5,8,9,7,12,10,6)+1]
pooled_trs_conv = t(apply(as.matrix(pooled_trs_conv),1,
  function(m) as.numeric(m)/c(rep(384*1000/6,5),256*1000/4,rep(384*1000/6,5))))

pooled_table_t_1_21_c = data.frame(
  model = model_names[-1],
  bias_AUC = round(pooled_trs_bias_auc[1,]*100,2),
  bias_sensitivity = round(pooled_trs_bias_sens[1,]*100,2),
  bias_specificity = round(pooled_trs_bias_spec[1,]*100,2),
  bias_threshold = round(pooled_trs_bias_tr[1,],2),
  coverage_sensitivity = round(pooled_trs_cov_sens[1,]*100,2),
  coverage_specificity = round(pooled_trs_cov_spec[1,]*100,2),
  convergence = round(pooled_trs_conv[1,]*100,2)
)

pooled_table_t_1_21_o = data.frame(
  model = model_names[-1],
  bias_AUC = round(pooled_trs_bias_auc[2,]*100,2),
  bias_sensitivity = round(pooled_trs_bias_sens[2,]*100,2),
  bias_specificity = round(pooled_trs_bias_spec[2,]*100,2),
  bias_threshold = round(pooled_trs_bias_tr[2,],2),
  coverage_sensitivity = round(pooled_trs_cov_sens[2,]*100,2),
  coverage_specificity = round(pooled_trs_cov_spec[2,]*100,2),
  convergence = round(pooled_trs_conv[2,]*100,2)
)

pooled_table_t_1_5_c = data.frame(
  model = model_names[-1],
  bias_AUC = round(pooled_trs_bias_auc[3,]*100,2),
  bias_sensitivity = round(pooled_trs_bias_sens[3,]*100,2),
  bias_specificity = round(pooled_trs_bias_spec[3,]*100,2),
  bias_threshold = round(pooled_trs_bias_tr[3,],2),
  coverage_sensitivity = round(pooled_trs_cov_sens[3,]*100,2),
  coverage_specificity = round(pooled_trs_cov_spec[3,]*100,2),
  convergence = round(pooled_trs_conv[3,]*100,2)
)

pooled_table_t_1_5_o = data.frame(
  model = model_names[-1],
  bias_AUC = round(pooled_trs_bias_auc[4,]*100,2),
  bias_sensitivity = round(pooled_trs_bias_sens[4,]*100,2),
  bias_specificity = round(pooled_trs_bias_spec[4,]*100,2),
  bias_threshold = round(pooled_trs_bias_tr[4,],2),
  coverage_sensitivity = round(pooled_trs_cov_sens[4,]*100,2),
  coverage_specificity = round(pooled_trs_cov_spec[4,]*100,2),
  convergence = round(pooled_trs_conv[4,]*100,2)
)

pooled_table_t_1_1_c = data.frame(
  model = model_names[-1],
  bias_AUC = round(pooled_trs_bias_auc[5,]*100,2),
  bias_sensitivity = round(pooled_trs_bias_sens[5,]*100,2),
  bias_specificity = round(pooled_trs_bias_spec[5,]*100,2),
  bias_threshold = round(pooled_trs_bias_tr[5,],2),
  coverage_sensitivity = round(pooled_trs_cov_sens[5,]*100,2),
  coverage_specificity = round(pooled_trs_cov_spec[5,]*100,2),
  convergence = round(pooled_trs_conv[5,]*100,2)
)

pooled_table_t_1_1_o = data.frame(
  model = model_names[-1],
  bias_AUC = round(pooled_trs_bias_auc[6,]*100,2),
  bias_sensitivity = round(pooled_trs_bias_sens[6,]*100,2),
  bias_specificity = round(pooled_trs_bias_spec[6,]*100,2),
  bias_threshold = round(pooled_trs_bias_tr[6,],2),
  coverage_sensitivity = round(pooled_trs_cov_sens[6,]*100,2),
  coverage_specificity = round(pooled_trs_cov_spec[6,]*100,2),
  convergence = round(pooled_trs_conv[6,]*100,2)
)

arrows_cont = make_arrowplot(
  pooled_table_t_1_1_c, pooled_table_t_1_5_c, pooled_table_t_1_21_c,
  bound_threshold = max(abs(pooled_table_t_1_1_c[,5]), abs(pooled_table_t_1_5_c[,5]),
                        abs(pooled_table_t_1_21_c[,5]), na.rm=T)
                         )+
  ggtitle("continuous outcome")

arrows_ord = make_arrowplot(
  pooled_table_t_1_1_o, pooled_table_t_1_5_o, pooled_table_t_1_21_o,
  bound_threshold = max(abs(pooled_table_t_1_1_o[,5]), abs(pooled_table_t_1_5_o[,5]),
                        abs(pooled_table_t_1_21_o[,5]), na.rm=T)
                          )+
  ggtitle("ordinal outcome")

leg_extract = ggpubr::as_ggplot(ggpubr::get_legend(arrows_cont))

# This is Figure 3
pdf("./figures/Fig_03_double_arrowmap_thresholds.pdf", width=16, height=8)
print(grid.arrange(arrows_cont + theme(legend.position = "none"),
             leg_bias,
             leg_extract,
             leg_cov_conv,
             arrows_ord + theme(legend.position = "none"),
             layout_matrix = matrix(c(
               rep(1,48),
               rep(NA,3),3,3,rep(NA,3),
               rep(NA,2),2,3,3,4,rep(NA,2),
               rep(NA,3),3,3,rep(NA,3),
               rep(5,48))
               ,ncol=15)
             ))
graphics.off()
