# Supplementary material for: Comparison of Different Methods for the Meta‐Analysis of Diagnostic Test Accuracy Studies—A Simulation Study
Source: Biom J. 2026 Jul 2;68(4):e70147. doi: 10.1002/bimj.70147 (PMC13329219; doi:10.1002/bimj.70147)
Supplement: Supplementary file 3 — Supporting File 3: bimj70147‐sup‐0003‐simstudy_code.zip. [file BIMJ-68-e70147-s001.zip › functions/simstudy_nlp_heat_arrow.R]

# 2025-08-19 v.2026-05-02
# Ferdinand Stoye (ferdinand.stoye@uni-bielefeld.de)

# Evaluation simulation results: nested loop plots, heatmaps, arrow maps
# This file generates Figures 1, S7, S8, S9, S10, S11, S12,
#                             I1, I2, I3, I4, I5, I6, I7, I8, I9, I10, I11


model_names = c("studies",
                "SROC", "basic LMM", "basic GLMM", "SROC Lehmann", "beta copula",
                "logit LMM", "nPSROC", "logit GLMM", "Weibull AFT", "sPGR", "discrete GLMM")
m_cols = c('discrete GLMM' = '#008080',
           'logit LMM' = 'darkblue',
           'Weibull AFT' = 'orange',
           'basic GLMM' = '#66A61E',
           'sPGR' = '#A6761D',
           'SROC Lehmann' = '#7570B3',
           'logit GLMM' = '#E7298A',
           'nPSROC' = 'darkgreen',
           'SROC' = 'darkred',
           'beta copula' = '#DC9699',
           'basic LMM' = 'lightblue',
           'studies' = 'grey',
           'true ROC' = 'red')


#' Re-order results according to loop order
#'
#' This function re-orders the results dataset to adhere to the nested loop plot
#' order.
#'
#' @param full_data Results dataframe, containing data for a single performance
#'                  measure.
#' @param loop_order Vector of parameter dimensions in which the nested loop plot
#'                   should be ordered.
#'
#' @return Re-ordered dataset.
#'
re_order_dataset = function(full_data, loop_order){

  a = full_data %>%
    arrange_at(loop_order) %>%
    pull(setting)

  full_data$setting = sapply(full_data$setting, function(s) order(a)[s])
  full_data = full_data %>%
    arrange_at("setting")
  return(full_data)
}


#' Nested loop plot from results dataframe
#'
#' This function creates a nested loop plot in a user supplied order of variables
#' and two potential restrictions for the supplied data, for multiple performance
#' measures.
#'
#' Note: The function expects the simulation results as the global variable results.
#'
#' @param what `char` or vector of `char`. Performance measure(s) for which the nested
#'             loop plot should be created.
#' @param restriction First restriction for `show_restricted_results()`. Default: `NULL`.
#' @param restriction2 Second restriction for `show_restricted_results()`.  Default: `NULL`.
#' @param moderator_restrictions Moderator restriction(s) for `show_restricted_results()`.
#'                                Default: `NULL`.
#' @param action Action for `show_restricted_results()`. Default: `NULL`.
#' @param loop_order Order of variables in nested loop plot. Default: c("n_studies",
#'                  "n_subj", "n_thresholds", "outcome_type", "true_preval",
#'                  "true_AUC",  "heterogeneity", "weight_standard_threshold").
#'
#' @return Plotly object of nested loop plots.
#'
make_nlp = function(what, restriction, restriction2 = NULL, moderator_restrictions = NULL,
                    action = NULL,
                    loop_order = c("n_studies", "n_subj", "n_thresholds", "outcome_type",
                                   "true_preval", "true_AUC",  "heterogeneity",
                                   "weight_standard_threshold")
                    ){

  list_of_plots = list()
  for (w in 1:length(what)){ # loop through performance measures
    full_data = switch(
      what[w],
      "median AUC bias" = as.data.frame(results$bias_AUC_matrix_medians),
      "median sensitivity bias" = as.data.frame(results$bias_sens_matrix_medians),
      "median specificity bias" = as.data.frame(results$bias_spec_matrix_medians),
      "median threshold bias" = as.data.frame(results$bias_threshold_matrix_medians),
      "mean sensitivity coverage" = as.data.frame(results$mean_coverage_sens_matrix),
      "mean specificity coverage" = as.data.frame(results$mean_coverage_spec_matrix),
      "convergence" = as.data.frame(results$convergence),
                       stop("unsupported performance measure given in 'what'!")
    )

    full_data$setting = 1:nrow(full_data)
    full_data = cbind(full_data, df_settings[,-1])
    full_data = re_order_dataset(full_data, loop_order) # overwrite setting ids so that loop_order is followed
    # long-format
    full_data = reshape2::melt(full_data, id=colnames(full_data)[c(12:23)])
    colnames(full_data)[c(13,14)] = c("model", what[w])
    full_data[,what[w]] = as.numeric(full_data[,what[w]])
    # model name column with names for visualization
    full_data$model = as.character(full_data$model)
    full_data$model[full_data$model == "moses1993lm"] = "SROC"
    full_data$model[full_data$model == "reitsma2005lmm"] = "basic LMM"
    full_data$model[full_data$model == "chu2006glmm"] = "basic GLMM"
    full_data$model[full_data$model == "holling2012lehmann"] = "SROC Lehmann"
    full_data$model[full_data$model == "nikoloulopoulos2015bivariate"] = "beta copula"
    full_data$model[full_data$model == "steinhauser2016logitlmm"] = "logit LMM"
    full_data$model[full_data$model == "martinez2017np"] = "nPSROC"
    full_data$model[full_data$model == "hoyer2018glmm"] = "logit GLMM"
    full_data$model[full_data$model == "hoyer2018weibullaft"] = "Weibull AFT"
    full_data$model[full_data$model == "froemke2022np"] = "sPGR"
    full_data$model[full_data$model == "stoye2024cloglog"] = "discrete GLMM"

    # create nested loop plot for performance measure
    list_of_plots[[w]] = show_restricted_results(
      full_data, restriction, restriction2, moderator_restrictions, action,
      what[w], plot_count = w)
  }

  # return plots for all performance measures in what.
  return(layout(plotly::subplot(list_of_plots,
                         nrows = length(list_of_plots),
                         shareX = T, titleY = T), showlegend=T)
         )
}


#' Nested loop plot for single performance measure
#'
#' This function creates a nested loop plot in a user supplied order of variables
#' and two potential restrictions for the supplied data.
#'
#' Note: The function expects the simulation results as the global variable results.
#'
#' @param full_data Results dataframe for the performance measure specified in
#'                  `what`.
#' @param restriction First restriction. Restriction to the dataframe provided
#'                    in full_data (such as only ordinal outcome settings). Needs
#'                    to be supplied in the following syntax: "outcome_type == 'ordinal'",
#'                    just like one would modify the full_data dataframe. Can be NULL
#'                    (no restriction) but needs to be defined.
#' @param restriction2 Second restriction. Optional second restriction to the `full_data`
#'                     dataframe to which the first restriction should be compared.
#'                     If not `NULL`, `action` needs to be defined. Default: `NULL`.
#' @param moderator_restrictions Moderator restriction(s). Optional additional restrictions
#'                               to the `full_data` dataframe (appended behind `restriction`
#'                               and `restriction2` with `&`). Default: `NULL`.
#' @param action Action. Defines, in which way `restriction` and `restriction2` should
#'               be compared. Default: `NULL`. Can be one of `"absdiff"` (absolute
#'               differences in the selected performance measure), `"reldiff"` (relative
#'               differences in the selected performance measure).
#' @param what `char`, name of performance measure, default `"median AUC bias"`.
#' @param plot_count `int`, default 1. Count of the plot if in a series of multiple
#'                   Nested loop plots.
#'
#' @return Plotly object of nested loop plot for selected performance measure.
#'
show_restricted_results = function(full_data, restriction, restriction2 = NULL,
                                   moderator_restrictions = NULL, action = NULL,
                                   what = "median AUC bias", plot_count = 1){

  # restricting data_full to (moderator) restrictions
  if (is.null(moderator_restrictions)){
    if (is.null(restriction)){
      dw = full_data
    } else{
      dw = full_data[eval(parse(text=paste("full_data$",restriction,sep=""))),]
    }
  } else{
    if (is.null(restriction)){
      dw = full_data[eval(parse(text=paste(paste("full_data$",
               strsplit(moderator_restrictions," & ")[[1]],sep=""),collapse=" & "))),]
    } else{
      dw = full_data[eval(parse(text=paste("full_data$",restriction,sep=""))) &
               eval(parse(text=paste(paste("full_data$",
               strsplit(moderator_restrictions," & ")[[1]],sep=""),collapse=" & "))),]
    }

  }
  dw$setting = rep(1:(dim(dw)[1]/11),times=11) # reset settings count so that there are no gaps

  # create second data set to compare to with action and compute differences
  # only relevant if action is specified.
  if (!is.null(action)){
    if (is.null(restriction2))
      stop("Need restriction2 with indicators for what to compare with action!")
    if (is.null(moderator_restrictions)){
      dw2 = full_data[eval(parse(text=paste("full_data$",restriction2,sep=""))),]
    } else{
      dw2 = full_data[eval(parse(text=paste("full_data$",restriction2,sep=""))) &
                      eval(parse(text=paste(paste("full_data$",
                      strsplit(moderator_restrictions," & ")[[1]],sep=""),collapse=" & "))),]
    }
    if (action=="absdiff"){
      dw[,ncol(dw)] = abs(dw[,ncol(dw)])-abs(dw2[,ncol(dw2)]) # difference for restr1-restr2
    } else if (action=="reldiff") { # log of relative differences
      dw[,ncol(dw)] = log(abs(dw2[,ncol(dw2)])/abs(dw[,ncol(dw)]))
    } else{
      stop("action not implemented!")
    }
  }

  b = ggplot(dw) # initialize ggplot

  # horizontal line (differentiate between performance measures)
  if (what %in% c("median AUC bias", "median sensitivity bias", "median specificity bias",
                  "median threshold bias") | !is.null(action)){
    b = b+geom_hline(yintercept = 0)
  }
  if (what %in% c("mean sensitivity coverage", "mean specificity coverage") & is.null(action)){
    b = b+geom_hline(yintercept = 0.95)
  }
  if (what == "convergence" & is.null(action)){
    b = b+geom_hline(yintercept = 1)
  }

  # draw nested loop plots for each model
  b = b+
    geom_path(aes(x = setting,y = .data[[what]], color = model))+
    ylab(what)+
    theme_minimal()+
    scale_color_manual(breaks = model_names, values = m_cols)

  if (max(abs(dw[,what]), na.rm = T) > 10){ # truncate to y=10
    b = b+
      ylim(-10,10)
  }
  pb = plotly_build(b) # create plotly object from ggplot

  # modify tip text for hovering
  pb$x$data[[1]]$text = NULL
  for (i in 2:12){
    dw_working = dw[dw$model == model_names[i],]
    order_alph = c(NA,10,3,2,11,4,7,8,6,12,9,5) # re-order alphabetically because this is the order in the legend

    pb$x$data[[order_alph[i]]]$text = paste(
      "model:", dw_working$model, "<br>",
      paste(what,":",sep=""), round(dw_working[,what], 5), "<br>",
      "#studies:", dw_working$n_studies, "<br>",
      "#subj:", dw_working$n_subj, "<br>",
      "#thresholds:", dw_working$n_thresholds, "<br>",
      "outcome:", dw_working$outcome_type, "<br>",
      "prevalence:", dw_working$true_preval, "<br>",
      "true AUC:", round(dw_working$true_AUC, 2), "<br>",
      "heterogeneity:", dw_working$heterogeneity, "<br>",
      "weight standard threshold:", dw_working$weight_standard_threshold)

    if (plot_count>1){ # avoid duplicates in legend
      pb$x$data[[order_alph[i]]]$showlegend = F
    }

  }
  return(pb)
}


### 0 - all settings
restriction1 = NULL
restriction2 = NULL
action = NULL
all_performance_measures = c(
  "median AUC bias", "median sensitivity bias", "median specificity bias",
  "median threshold bias", "mean sensitivity coverage", "mean specificity coverage",
  "convergence")
loop_order = c(
  "outcome_type", "n_thresholds", "n_studies", "true_preval",
  "weight_standard_threshold", "n_subj", "true_AUC", "heterogeneity")

# This is Figure I1
htmlwidgets::saveWidget(
  widget = make_nlp(
    all_performance_measures,
    restriction = restriction1, restriction2 = restriction2, action = action,
    loop_order = loop_order),
  file = "./figures/Fig_I1_nested_loop_plots_all.html",
  selfcontained = TRUE
)


### 1 - number of studies
restriction1 = "n_studies == '2<=I<=15'"
restriction2 = "n_studies == '7<=I<=50'"
moderator_restrictions = NULL
action = "reldiff"
pi1 = make_nlp(all_performance_measures,
         restriction = restriction1, restriction2 = restriction2, action = action,
         moderator_restrictions = moderator_restrictions,
         loop_order = loop_order)

htmlwidgets::saveWidget(
  widget = pi1 %>% layout(
    title = "log-relative difference when changing from small to large number of studies",
    margin=list(t = 50)),
  file = "./figures/Fig_I2_nested_loop_plots_n_studies.html",
  selfcontained = TRUE
)

### 2 - study size
restriction1 = "n_subj == '20<=N<=500'"
restriction2 = "n_subj == '100<=N<=3000'"
action = "reldiff"
pi2 = make_nlp(all_performance_measures,
              restriction = restriction1, restriction2 = restriction2, action = action,
              moderator_restrictions = moderator_restrictions,
              loop_order = loop_order)
htmlwidgets::saveWidget(
  widget = pi2 %>% layout(
    title = "log-relative difference when changing from fewer to more individuals per study",
    margin=list(t = 50)),
  file = "./figures/Fig_I3_nested_loop_plots_n_individuals.html",
  selfcontained = TRUE
)

### 3 - prevalence range
restriction1 = "true_preval == '0.01<=p<=0.1'"
restriction2 = "true_preval == '0.3<=p<=0.5'"
action = "reldiff"
pi3 = make_nlp(all_performance_measures,
               restriction = restriction1, restriction2 = restriction2, action = action,
               moderator_restrictions = moderator_restrictions,
               loop_order = loop_order)
htmlwidgets::saveWidget(
  widget = pi3 %>% layout(
    title="log-relative difference when changing from lower to higher prevalence",
               margin=list(t = 50)),
  file = "./figures/Fig_I4_nested_loop_plots_preval.html",
  selfcontained = TRUE
)

### 4 - test quality
restriction1 = "true_AUC < 0.8" # avoid rounding
restriction2 = "true_AUC > 0.8"
action = "reldiff"
pi4 = make_nlp(all_performance_measures,
               restriction = restriction1, restriction2 = restriction2, action = action,
               moderator_restrictions = moderator_restrictions,
               loop_order = loop_order)
htmlwidgets::saveWidget(
  widget = pi4 %>% layout(
    title = "log-relative difference when changing from lower to higher test quality",
    margin=list(t = 50)),
  file = "./figures/Fig_I5_nested_loop_plots_test_quality.html",
  selfcontained = TRUE
)

### 5 - outcome type
restriction1 = "outcome_type == 'ordinal'"
restriction2 = "outcome_type == 'continuous'"
action = "reldiff"
pi5 = make_nlp(all_performance_measures,
               restriction = restriction1, restriction2 = restriction2, action = action,
               moderator_restrictions = moderator_restrictions,
               loop_order = loop_order)
htmlwidgets::saveWidget(
  widget = pi5 %>% layout(
    title = "log-relative difference when changing from ordinal to continuous outcome",
    margin=list(t = 50)),
  file = "./figures/Fig_I6_nested_loop_plots_outcome_type.html",
  selfcontained = TRUE
)

### 6 - heterogeneity
restriction1 = "heterogeneity == 'low'"
restriction2 = "heterogeneity == 'high'"
action = "reldiff"
pi6 = make_nlp(all_performance_measures,
               restriction = restriction1, restriction2 = restriction2, action = action,
               moderator_restrictions = moderator_restrictions,
               loop_order = loop_order)
htmlwidgets::saveWidget(
  widget = pi6 %>% layout(
    title = "log-relative difference when changing from low to high heterogeneity",
    margin = list(t=50)),
  file = "./figures/Fig_I7_nested_loop_plots_heterogeneity.html",
  selfcontained = TRUE
)

### 7 - number of thresholds (1 vs 1to5)
restriction1 = "n_thresholds == 'T=1'"
restriction2 = "n_thresholds == '1<=T<=5'"
action = "reldiff"
pi7_1 = make_nlp(all_performance_measures,
                restriction = restriction1, restriction2 = restriction2, action = action,
                moderator_restrictions = moderator_restrictions,
                loop_order = loop_order)
htmlwidgets::saveWidget(
  widget = pi7_1 %>% layout(
    title = "log-relative difference when changing from 1 to {1,...,5} thresholds",
    margin = list(t = 50)),
  file = "./figures/Fig_I8_nested_loop_plots_thresholds_a.html",
  selfcontained = TRUE
)
# (1 vs 1to21)
restriction1 = "n_thresholds == 'T=1'"
restriction2 = "n_thresholds == '1<=T<=21'"
action = "reldiff"
pi7_2 = make_nlp(all_performance_measures,
                 restriction = restriction1, restriction2 = restriction2, action = action,
                 moderator_restrictions = moderator_restrictions,
                 loop_order = loop_order)
htmlwidgets::saveWidget(
  widget = pi7_2 %>% layout(
    title = "log-relative difference when changing from 1 to {1,...,21} thresholds",
    margin = list(t = 50)),
  file = "./figures/Fig_I9_nested_loop_plots_thresholds_b.html",
  selfcontained = TRUE
)
# (1to5 vs 1to21)
restriction1 = "n_thresholds == '1<=T<=5'"
restriction2 = "n_thresholds == '1<=T<=21'"
action = "reldiff"
pi7_3 = make_nlp(all_performance_measures,
                 restriction = restriction1, restriction2 = restriction2, action = action,
                 moderator_restrictions = moderator_restrictions,
                 loop_order = loop_order)
htmlwidgets::saveWidget(
  widget = pi7_3 %>% layout(
    title = "log-relative difference when changing from {1,...,5} to {1,...,21} thresholds",
    margin=list(t = 50)),
  file = "./figures/Fig_I10_nested_loop_plots_thresholds_c.html",
  selfcontained = TRUE
)

### 8 - weight of standard threshold
restriction1 = "weight_standard_threshold == 0"
restriction2 = "weight_standard_threshold == 0.7"
action = "reldiff"
pi8 = make_nlp(all_performance_measures,
               restriction = restriction1, restriction2 = restriction2, action = action,
               moderator_restrictions = moderator_restrictions,
               loop_order = loop_order)
htmlwidgets::saveWidget(
  widget = pi8 %>% layout(
    title="log-relative difference when changing from 0 to 0.7 in weight of threshold",
    margin = list(t = 50)),
  file = "./figures/Fig_I11_nested_loop_plots_weight_standard_threshold.html",
  selfcontained = TRUE
)


################ Heatmaps for absolute effects on the performance measures

test_changes_mean = test_changes_ci_lo = test_changes_ci_up = test_changes_p_val =
  list(matrix(NA,nrow=11,ncol=8),
       matrix(NA,nrow=11,ncol=8),
       matrix(NA,nrow=11,ncol=8),
       matrix(NA,nrow=11,ncol=8),
       matrix(NA,nrow=11,ncol=8),
       matrix(NA,nrow=11,ncol=8),
       matrix(NA,nrow=11,ncol=8))
dimension_strings_after = c(
  "`number of studies` == '7<=I<=50'", "`number of individuals` == '100<=N<=3000'",
  "`prevalence range` == '0.3<=p<=0.5'", "`true AUC` > 0.8", "`outcome type` == 'ordinal'",
  "heterogeneity == 'high'", "`number of thresholds` == '1<=T<=21'",
  "`weight standard threshold` == 0.7")
dimension_strings_before = c(
  "`number of studies` == '2<=I<=15'", "`number of individuals` == '20<=N<=500'",
  "`prevalence range` == '0.01<=p<=0.1'", "`true AUC` < 0.8", "`outcome type` == 'continuous'",
  "heterogeneity == 'low'", "`number of thresholds` == 'T=1'",
  "`weight standard threshold` == 0")
p_measure_names = c(
  "AUC bias", "sensitivity bias", "specificity bias", "threshold bias",
  "sensitivity coverage", "specificity coverage", "convergence")
confidence.level = 0.95
for (p in 1:7){
  for (m in 2:length(model_names)){
    for (d in 1:8){
      change = abs(results$results_for_simsum[
        results$results_for_simsum$model==model_names[m] &
          eval(parse(text=paste("results$results_for_simsum$",
                                dimension_strings_after[d],sep=""))),
                                p_measure_names[p]]) -
        abs(results$results_for_simsum[results$results_for_simsum$model==model_names[m] &
             eval(parse(text=paste("results$results_for_simsum$",
                                   dimension_strings_before[d],sep=""))),
                                   p_measure_names[p]])
      change = change[abs(change) < 100] # exclude obvious numerical artifacts

      if (sum(!is.na(change)) > 0){
        test_change = t.test(change)
        test_changes_p_val[[p]][m-1,d] = test_change$p.value
        test_changes_ci_lo[[p]][m-1,d] = test_change$conf.int[1]
        test_changes_ci_up[[p]][m-1,d] = test_change$conf.int[2]
        test_changes_mean[[p]][m-1,d] = test_change$estimate
      } else{ # handle logit LMM with T=1
        test_changes_p_val[[p]][m-1,d] = test_changes_ci_lo[[p]][m-1,d] =
          test_changes_ci_up[[p]][m-1,d] = test_changes_mean[[p]][m-1,d] = NA
      }
    }
  }
}

hplots = list()
for (p in 1:7){
  changes_mean_plot = test_changes_mean[[p]] %>%
    as_tibble() %>%
    mutate(model = model_names[-1]) %>%
    tidyr::pivot_longer(-`model`, values_to = p_measure_names[p]) %>%
    mutate(
      name = factor(name, labels = colnames(results$results_for_simsum)[c(2,3,6,7,5,8,4,9)]),
      model = factor(model)
    )

  test_signif = test_changes_p_val[[p]] < (1-confidence.level)/sum(!is.na(test_changes_mean[[1]]))
  test_signif = test_signif %>%
    as_tibble() %>%
    mutate(model = model_names[-1]) %>%
    tidyr::pivot_longer(-`model`, values_to = "test_signif") %>%
    pull(test_signif)
  changes_mean_plot = changes_mean_plot %>%
    mutate(test_signif = test_signif)

  hplots[[p]] = ggplot(changes_mean_plot, aes(name, model))+
    geom_tile(aes(fill = .data[[p_measure_names[p]]]))+
    scale_fill_gradientn(colors = c('orange','white','#008080'),
                         limits = c(-max(abs(changes_mean_plot[,p_measure_names[p]]), na.rm = T),
                                     max(abs(changes_mean_plot[p_measure_names[p]]), na.rm = T))
    )+
    theme_light(base_size = 13)+
    theme(axis.text.x = element_text(angle = 60, vjust = 1, hjust=1))+
    xlab("parameter dimension")+
    scale_y_discrete(limits = rev(model_names[-1]))+
    scale_x_discrete(limits = colnames(results$results_for_simsum)[c(2,3,6,7,5,8,4,9)],
                     labels = c(paste("number of studies", intToUtf8(8593)),
                                paste("number of individuals", intToUtf8(8593)),
                                paste("prevalence range", intToUtf8(8593)),
                                paste("test quality", intToUtf8(8593)),
                                paste("outcome continuous", intToUtf8(8594), "ordinal"),
                                paste("heterogeneity", intToUtf8(8593)),
                                paste("number of thresholds", intToUtf8(8593)),
                                paste("weight standard threshold", intToUtf8(8593))
                     ))
}


# This is Figure 1
ggsave(plot = hplots[[1]], filename = "./figures/Fig_01_heatmap_AUC_bias_effects.pdf",
       width = 10, height = 8, device = cairo_pdf,
       family="Arial Unicode MS")
# This is Figure S07
ggsave(plot = hplots[[2]], filename="./figures/Fig_S07_heatmap_sensitivity_bias_effects.pdf",
       width = 10, height = 8, device = cairo_pdf,
       family = "Arial Unicode MS")
# This is Figure S08
ggsave(plot = hplots[[3]], filename="./figures/Fig_S08_heatmap_specificity_bias_effects.pdf",
       width = 10, height = 8, device = cairo_pdf,
       family = "Arial Unicode MS")
# This is Figure S09
ggsave(plot = hplots[[4]], filename="./figures/Fig_S09_heatmap_threshold_bias_effects.pdf",
       width = 10, height = 8, device = cairo_pdf,
       family = "Arial Unicode MS")
# This is Figure S10
ggsave(plot = hplots[[5]], filename = "./figures/Fig_S10_heatmap_sensitivity_coverage_effects.pdf",
       width = 10, height = 8, device = cairo_pdf,
       family = "Arial Unicode MS")
# This is Figure S11
ggsave(plot = hplots[[6]], filename="./figures/Fig_S11_heatmap_specificity_coverage_effects.pdf",
       width = 10, height = 8, device = cairo_pdf,
       family = "Arial Unicode MS")
# This is Figure S12
ggsave(plot = hplots[[7]], filename="./figures/Fig_S12_heatmap_convergence_effects.pdf",
       width = 10, height = 8, device = cairo_pdf,
       family = "Arial Unicode MS")
