# Supplementary material for: Comparison of Different Methods for the Meta‐Analysis of Diagnostic Test Accuracy Studies—A Simulation Study
Source: Biom J. 2026 Jul 2;68(4):e70147. doi: 10.1002/bimj.70147 (PMC13329219; doi:10.1002/bimj.70147)
Supplement: Supplementary file 3 — Supporting File 3: bimj70147‐sup‐0003‐simstudy_code.zip. [file BIMJ-68-e70147-s001.zip › functions/true_parameter_choices.R]

# 2025-05-16, v.2025-08-06
# Ferdinand Stoye (ferdinand.stoye@uni-bielefeld.de)

## relevant dimensions: true_AUC ---> 0.75 or 0.9


############################ Continuous outcome with Generalized F distribution
x = seq(3,10, length = 1000)


################
## AUC = 0.75 ##
################
beta00 = 1.61; beta01 = 1.915
lambda0 = 0.16; lambda1 = 0.166
tq_Sens = 0.5027; tp_Sens = 1.7473
tq_Spec = -0.6; tp_Spec = 0.4

tm1_Spec = 2/(tq_Spec*tq_Spec + 2*tp_Spec + tq_Spec*sqrt(tq_Spec*tq_Spec + 2*tp_Spec))
tm2_Spec = 2/(tq_Spec*tq_Spec + 2*tp_Spec - tq_Spec*sqrt(tq_Spec*tq_Spec + 2*tp_Spec))
td_Spec = sqrt(tq_Spec*tq_Spec + 2*tp_Spec)
tm1_Sens = 2/(tq_Sens*tq_Sens + 2*tp_Sens + tq_Sens*sqrt(tq_Sens*tq_Sens + 2*tp_Sens))
tm2_Sens = 2/(tq_Sens*tq_Sens + 2*tp_Sens - tq_Sens*sqrt(tq_Sens*tq_Sens + 2*tp_Sens))
td_Sens = sqrt(tq_Sens*tq_Sens + 2*tp_Sens)

true_spec = 1 - stats::pbeta(tm2_Spec/(tm2_Spec + tm1_Spec*exp(td_Spec*(log(x) - beta00)/lambda0)), tm2_Spec, tm1_Spec)
true_sens = stats::pbeta(tm2_Sens/(tm2_Sens + tm1_Sens*exp(td_Sens*(log(x) - beta01)/lambda1)), tm2_Sens, tm1_Sens) # this other way around is intended

o_y = which.max(true_sens+true_spec-1) # optimal youden index

d_cont_75 = data.frame(x = rep(x,2),
                       y = c(dgenf(x, beta00, lambda0, tq_Spec, tp_Spec),
                             dgenf(x, beta01, lambda1, tq_Sens, tp_Sens)),
                       population = rep(c("non-diseased","diseased"), each = 1000)
                       )
plot_cont_75 = ggplot(data = d_cont_75)+
  geom_path(aes(x = x, y = y, col = population), linewidth = 1.25)+
  theme_minimal(base_size = 14)+
  labs(x = "test value", y = "density")+
  scale_color_manual(breaks = c("diseased", "non-diseased"),
                     values = c("diseased" = "darkred", "non-diseased" = "cornflowerblue"))+
  scale_y_continuous(limits = c(0,0.55))+
  ggtitle("AUC = 0.75")

################
## AUC = 0.9 ##
################
beta00 = 1.496; beta01 = 2.029
lambda0 = 0.16; lambda1 = 0.166
tq_Sens = 0.5027; tp_Sens = 1.7473
tq_Spec = -0.6; tp_Spec = 0.4

tm1_Spec = 2/(tq_Spec*tq_Spec + 2*tp_Spec + tq_Spec*sqrt(tq_Spec*tq_Spec + 2*tp_Spec))
tm2_Spec = 2/(tq_Spec*tq_Spec + 2*tp_Spec - tq_Spec*sqrt(tq_Spec*tq_Spec + 2*tp_Spec))
td_Spec = sqrt(tq_Spec*tq_Spec + 2*tp_Spec)
tm1_Sens = 2/(tq_Sens*tq_Sens + 2*tp_Sens + tq_Sens*sqrt(tq_Sens*tq_Sens + 2*tp_Sens))
tm2_Sens = 2/(tq_Sens*tq_Sens + 2*tp_Sens - tq_Sens*sqrt(tq_Sens*tq_Sens + 2*tp_Sens))
td_Sens = sqrt(tq_Sens*tq_Sens + 2*tp_Sens)

true_spec = 1 - stats::pbeta(tm2_Spec/(tm2_Spec + tm1_Spec*exp(td_Spec*(log(x) - beta00)/lambda0)), tm2_Spec, tm1_Spec)
true_sens = stats::pbeta(tm2_Sens/(tm2_Sens + tm1_Sens*exp(td_Sens*(log(x) - beta01)/lambda1)), tm2_Sens, tm1_Sens) # this other way around is intended

o_y = which.max(true_sens+true_spec-1) # optimal youden index

d_cont_90 = data.frame(x = rep(x,2),
                       y = c(dgenf(x, beta00, lambda0, tq_Spec, tp_Spec),
                             dgenf(x, beta01, lambda1, tq_Sens, tp_Sens)),
                       population = rep(c("non-diseased","diseased"), each = 1000)
)
plot_cont_90 = ggplot(data = d_cont_90)+
  geom_path(aes(x = x, y = y, col = population), linewidth = 1.25)+
  theme_minimal(base_size = 14)+
  labs(x="test value",y="density")+
  scale_color_manual(breaks = c("diseased", "non-diseased"),
                     values = c("diseased"="darkred", "non-diseased" = "cornflowerblue"))+
  scale_y_continuous(limits = c(0,0.55))+
  ggtitle("AUC = 0.90")


# This is Figure S1
pdf("./figures/Fig_S01.pdf", width = 13,height = 5)
print(gridExtra::grid.arrange(plot_cont_75 + theme(legend.position = 'none'),
                        ggpubr::get_legend(plot_cont_75, position = "left"),
                        plot_cont_90+theme(legend.position = 'none'),
                        layout_matrix = matrix(c(1,1,1,1,1,2,3,3,3,3,3), nrow = 1)))
graphics.off()


######################### ORDINAL OUTCOME with Dirichlet multinomial distribution


################
## AUC = 0.75 ##
################
true_p_H = c(1.2/22, 1.3/22, 1.4/22, 1.4/22, 1.6/22, 1.6/22, 1.7/22, 1.7/22, 1.6/22, 1.5/22,
             1.4/22, 1.2/22, 1.1/22, 1/22, 0.8/22, 0.6/22, 0.3/22, 0.2/22, 0.1/22, 0.1/22,
             0.1/22, 0.1/22)
true_p_D = c(0.1/22, 0.2/22, 0.3/22, 0.4/22, 0.6/22, 0.8/22, 0.9/22, 1.1/22, 1.2/22, 1.3/22,
             1.5/22, 1.7/22, 1.8/22, 1.7/22, 1.6/22, 1.4/22, 1.3/22, 1.2/22, 1/22, 0.8/22,
             0.6/22, 0.5/22)
true_spec = cumsum(true_p_H) # this corresponds to the thresholds 1-22 (22 does not exist for real anymore). For threshold 0 it is Se=1, Sp=0
true_sens = 1-cumsum(true_p_D)
o_y = which.max(true_sens+true_spec-1) # optimal youden index

d_ord_75 = data.frame(x = c(0:21, 0:21+0.15),
                      y = c(true_p_H, true_p_D),
                      population=rep(c("non-diseased", "diseased"), each = 22)
)
plot_ord_75 = ggplot(data = d_ord_75)+
  geom_segment(aes(x = x, xend = x, y = 0, yend = y, col = population), linewidth = 1.25)+
  theme_minimal(base_size = 14)+
  labs(x = "test value", y = "density")+
  scale_color_manual(breaks = c("diseased", "non-diseased"),
                     values = c("diseased" = "darkred", "non-diseased" = "cornflowerblue"))+
  scale_y_continuous(limits = c(0,0.1))+
  ggtitle("AUC = 0.75")


###############
## AUC = 0.9 ##
###############
true_p_H = c(1.7/22, 1.8/22, 2/22, 2.1/22, 2.1/22, 1.9/22, 1.8/22, 1.6/22, 1.4/22, 1.2/22,
             1.1/22, 0.9/22, 0.8/22, 0.6/22, 0.4/22, 0.2/22, 0.1/22, 0.1/22, 0.05/22, 0.05/22,
             0.05/22, 0.05/22)
true_p_D = c(0.05/22, 0.05/22, 0.1/22, 0.1/22, 0.2/22, 0.3/22, 0.4/22, 0.6/22, 0.8/22, 0.9/22,
             1.2/22, 1.4/22, 1.7/22, 2/22, 2.1/22, 2.1/22, 2/22, 1.8/22, 1.6/22, 1.3/22,
             0.8/22, 0.5/22)
true_spec = cumsum(true_p_H)
true_sens = 1-cumsum(true_p_D)
o_y = which.max(true_sens+true_spec-1) # optimal youden index

d_ord_90 = data.frame(x = c(0:21, 0:21+0.15),
                      y = c(true_p_H, true_p_D),
                      population = rep(c("non-diseased", "diseased"), each = 22)
)
plot_ord_90 = ggplot(data = d_ord_90)+
  geom_segment(aes(x = x, xend = x, y = 0, yend = y, col = population), linewidth = 1.25)+
  theme_minimal(base_size = 14)+
  labs(x = "test value", y = "density")+
  scale_color_manual(breaks = c("diseased", "non-diseased"),
                     values = c("diseased" = "darkred", "non-diseased" = "cornflowerblue"))+
  scale_y_continuous(limits = c(0,0.1))+
  ggtitle("AUC = 0.90")

# This is Figure S2
pdf("./figures/Fig_S02.pdf", width = 13, height = 5)
print(gridExtra::grid.arrange(plot_ord_75 + theme(legend.position = 'none'),
                        ggpubr::get_legend(plot_ord_75, position = "left"),
                        plot_ord_90+theme(legend.position = 'none'),
                        layout_matrix = matrix(c(1,1,1,1,1,2,3,3,3,3,3), nrow = 1)))
graphics.off()
