# Supplementary material for: Comparison of Different Methods for the Meta‐Analysis of Diagnostic Test Accuracy Studies—A Simulation Study
Source: Biom J. 2026 Jul 2;68(4):e70147. doi: 10.1002/bimj.70147 (PMC13329219; doi:10.1002/bimj.70147)
Supplement: Supplementary file 3 — Supporting File 3: bimj70147‐sup‐0003‐simstudy_code.zip. [file BIMJ-68-e70147-s001.zip › results_twoorthreestudies/simstudy_code/data_info.csv]

id	n_studies	n_subj	n_thresholds	outcome_type	true_preval	true_AUC	heterogeneity	weight_standard_threshold	true_opt_sensitivity	true_opt_specificity	true_opt_threshold
11111111	2<=I<=15	20<=N<=500	T=1	continuous	0.01<=p<=0.1	0.7500208	low	0	0.6720131	0.7561654	5.928929
11111112	2<=I<=15	20<=N<=500	T=1	continuous	0.01<=p<=0.1	0.7500208	low	0.7	0.6720131	0.7561654	5.928929
11111121	2<=I<=15	20<=N<=500	T=1	continuous	0.01<=p<=0.1	0.7500208	high	0	0.6720131	0.7561654	5.928929
11111122	2<=I<=15	20<=N<=500	T=1	continuous	0.01<=p<=0.1	0.7500208	high	0.7	0.6720131	0.7561654	5.928929
11111211	2<=I<=15	20<=N<=500	T=1	continuous	0.01<=p<=0.1	0.9002286	low	0	0.8206688	0.8710953	5.844845
11111212	2<=I<=15	20<=N<=500	T=1	continuous	0.01<=p<=0.1	0.9002286	low	0.7	0.8206688	0.8710953	5.844845
11111221	2<=I<=15	20<=N<=500	T=1	continuous	0.01<=p<=0.1	0.9002286	high	0	0.8206688	0.8710953	5.844845
11111222	2<=I<=15	20<=N<=500	T=1	continuous	0.01<=p<=0.1	0.9002286	high	0.7	0.8206688	0.8710953	5.844845
11112111	2<=I<=15	20<=N<=500	T=1	continuous	0.3<=p<=0.5	0.7500208	low	0	0.6720131	0.7561654	5.928929
11112112	2<=I<=15	20<=N<=500	T=1	continuous	0.3<=p<=0.5	0.7500208	low	0.7	0.6720131	0.7561654	5.928929
11112121	2<=I<=15	20<=N<=500	T=1	continuous	0.3<=p<=0.5	0.7500208	high	0	0.6720131	0.7561654	5.928929
11112122	2<=I<=15	20<=N<=500	T=1	continuous	0.3<=p<=0.5	0.7500208	high	0.7	0.6720131	0.7561654	5.928929
11112211	2<=I<=15	20<=N<=500	T=1	continuous	0.3<=p<=0.5	0.9002286	low	0	0.8206688	0.8710953	5.844845
11112212	2<=I<=15	20<=N<=500	T=1	continuous	0.3<=p<=0.5	0.9002286	low	0.7	0.8206688	0.8710953	5.844845
11112221	2<=I<=15	20<=N<=500	T=1	continuous	0.3<=p<=0.5	0.9002286	high	0	0.8206688	0.8710953	5.844845
11112222	2<=I<=15	20<=N<=500	T=1	continuous	0.3<=p<=0.5	0.9002286	high	0.7	0.8206688	0.8710953	5.844845
11121111	2<=I<=15	20<=N<=500	T=1	ordinal	0.01<=p<=0.1	0.749969	low	0	0.6863636	0.6818182	10
11121112	2<=I<=15	20<=N<=500	T=1	ordinal	0.01<=p<=0.1	0.749969	low	0.7	0.6863636	0.6818182	10
11121121	2<=I<=15	20<=N<=500	T=1	ordinal	0.01<=p<=0.1	0.749969	high	0	0.6863636	0.6818182	10
11121122	2<=I<=15	20<=N<=500	T=1	ordinal	0.01<=p<=0.1	0.749969	high	0.7	0.6863636	0.6818182	10
11121211	2<=I<=15	20<=N<=500	T=1	ordinal	0.01<=p<=0.1	0.8999535	low	0	0.8409091	0.8	10
11121212	2<=I<=15	20<=N<=500	T=1	ordinal	0.01<=p<=0.1	0.8999535	low	0.7	0.8409091	0.8	10
11121221	2<=I<=15	20<=N<=500	T=1	ordinal	0.01<=p<=0.1	0.8999535	high	0	0.8409091	0.8	10
11121222	2<=I<=15	20<=N<=500	T=1	ordinal	0.01<=p<=0.1	0.8999535	high	0.7	0.8409091	0.8	10
11122111	2<=I<=15	20<=N<=500	T=1	ordinal	0.3<=p<=0.5	0.749969	low	0	0.6863636	0.6818182	10
11122112	2<=I<=15	20<=N<=500	T=1	ordinal	0.3<=p<=0.5	0.749969	low	0.7	0.6863636	0.6818182	10
11122121	2<=I<=15	20<=N<=500	T=1	ordinal	0.3<=p<=0.5	0.749969	high	0	0.6863636	0.6818182	10
11122122	2<=I<=15	20<=N<=500	T=1	ordinal	0.3<=p<=0.5	0.749969	high	0.7	0.6863636	0.6818182	10
11122211	2<=I<=15	20<=N<=500	T=1	ordinal	0.3<=p<=0.5	0.8999535	low	0	0.8409091	0.8	10
11122212	2<=I<=15	20<=N<=500	T=1	ordinal	0.3<=p<=0.5	0.8999535	low	0.7	0.8409091	0.8	10
11122221	2<=I<=15	20<=N<=500	T=1	ordinal	0.3<=p<=0.5	0.8999535	high	0	0.8409091	0.8	10
11122222	2<=I<=15	20<=N<=500	T=1	ordinal	0.3<=p<=0.5	0.8999535	high	0.7	0.8409091	0.8	10
11211111	2<=I<=15	20<=N<=500	1<=T<=5	continuous	0.01<=p<=0.1	0.7500208	low	0	0.6720131	0.7561654	5.928929
11211112	2<=I<=15	20<=N<=500	1<=T<=5	continuous	0.01<=p<=0.1	0.7500208	low	0.7	0.6720131	0.7561654	5.928929
11211121	2<=I<=15	20<=N<=500	1<=T<=5	continuous	0.01<=p<=0.1	0.7500208	high	0	0.6720131	0.7561654	5.928929
11211122	2<=I<=15	20<=N<=500	1<=T<=5	continuous	0.01<=p<=0.1	0.7500208	high	0.7	0.6720131	0.7561654	5.928929
11211211	2<=I<=15	20<=N<=500	1<=T<=5	continuous	0.01<=p<=0.1	0.9002286	low	0	0.8206688	0.8710953	5.844845
11211212	2<=I<=15	20<=N<=500	1<=T<=5	continuous	0.01<=p<=0.1	0.9002286	low	0.7	0.8206688	0.8710953	5.844845
11211221	2<=I<=15	20<=N<=500	1<=T<=5	continuous	0.01<=p<=0.1	0.9002286	high	0	0.8206688	0.8710953	5.844845
11211222	2<=I<=15	20<=N<=500	1<=T<=5	continuous	0.01<=p<=0.1	0.9002286	high	0.7	0.8206688	0.8710953	5.844845
11212111	2<=I<=15	20<=N<=500	1<=T<=5	continuous	0.3<=p<=0.5	0.7500208	low	0	0.6720131	0.7561654	5.928929
11212112	2<=I<=15	20<=N<=500	1<=T<=5	continuous	0.3<=p<=0.5	0.7500208	low	0.7	0.6720131	0.7561654	5.928929
11212121	2<=I<=15	20<=N<=500	1<=T<=5	continuous	0.3<=p<=0.5	0.7500208	high	0	0.6720131	0.7561654	5.928929
11212122	2<=I<=15	20<=N<=500	1<=T<=5	continuous	0.3<=p<=0.5	0.7500208	high	0.7	0.6720131	0.7561654	5.928929
11212211	2<=I<=15	20<=N<=500	1<=T<=5	continuous	0.3<=p<=0.5	0.9002286	low	0	0.8206688	0.8710953	5.844845
11212212	2<=I<=15	20<=N<=500	1<=T<=5	continuous	0.3<=p<=0.5	0.9002286	low	0.7	0.8206688	0.8710953	5.844845
11212221	2<=I<=15	20<=N<=500	1<=T<=5	continuous	0.3<=p<=0.5	0.9002286	high	0	0.8206688	0.8710953	5.844845
11212222	2<=I<=15	20<=N<=500	1<=T<=5	continuous	0.3<=p<=0.5	0.9002286	high	0.7	0.8206688	0.8710953	5.844845
11221111	2<=I<=15	20<=N<=500	1<=T<=5	ordinal	0.01<=p<=0.1	0.749969	low	0	0.6863636	0.6818182	10
11221112	2<=I<=15	20<=N<=500	1<=T<=5	ordinal	0.01<=p<=0.1	0.749969	low	0.7	0.6863636	0.6818182	10
11221121	2<=I<=15	20<=N<=500	1<=T<=5	ordinal	0.01<=p<=0.1	0.749969	high	0	0.6863636	0.6818182	10
11221122	2<=I<=15	20<=N<=500	1<=T<=5	ordinal	0.01<=p<=0.1	0.749969	high	0.7	0.6863636	0.6818182	10
11221211	2<=I<=15	20<=N<=500	1<=T<=5	ordinal	0.01<=p<=0.1	0.8999535	low	0	0.8409091	0.8	10
11221212	2<=I<=15	20<=N<=500	1<=T<=5	ordinal	0.01<=p<=0.1	0.8999535	low	0.7	0.8409091	0.8	10
11221221	2<=I<=15	20<=N<=500	1<=T<=5	ordinal	0.01<=p<=0.1	0.8999535	high	0	0.8409091	0.8	10
11221222	2<=I<=15	20<=N<=500	1<=T<=5	ordinal	0.01<=p<=0.1	0.8999535	high	0.7	0.8409091	0.8	10
11222111	2<=I<=15	20<=N<=500	1<=T<=5	ordinal	0.3<=p<=0.5	0.749969	low	0	0.6863636	0.6818182	10
11222112	2<=I<=15	20<=N<=500	1<=T<=5	ordinal	0.3<=p<=0.5	0.749969	low	0.7	0.6863636	0.6818182	10
11222121	2<=I<=15	20<=N<=500	1<=T<=5	ordinal	0.3<=p<=0.5	0.749969	high	0	0.6863636	0.6818182	10
11222122	2<=I<=15	20<=N<=500	1<=T<=5	ordinal	0.3<=p<=0.5	0.749969	high	0.7	0.6863636	0.6818182	10
11222211	2<=I<=15	20<=N<=500	1<=T<=5	ordinal	0.3<=p<=0.5	0.8999535	low	0	0.8409091	0.8	10
11222212	2<=I<=15	20<=N<=500	1<=T<=5	ordinal	0.3<=p<=0.5	0.8999535	low	0.7	0.8409091	0.8	10
11222221	2<=I<=15	20<=N<=500	1<=T<=5	ordinal	0.3<=p<=0.5	0.8999535	high	0	0.8409091	0.8	10
11222222	2<=I<=15	20<=N<=500	1<=T<=5	ordinal	0.3<=p<=0.5	0.8999535	high	0.7	0.8409091	0.8	10
11311111	2<=I<=15	20<=N<=500	1<=T<=21	continuous	0.01<=p<=0.1	0.7500208	low	0	0.6720131	0.7561654	5.928929
11311112	2<=I<=15	20<=N<=500	1<=T<=21	continuous	0.01<=p<=0.1	0.7500208	low	0.7	0.6720131	0.7561654	5.928929
11311121	2<=I<=15	20<=N<=500	1<=T<=21	continuous	0.01<=p<=0.1	0.7500208	high	0	0.6720131	0.7561654	5.928929
11311122	2<=I<=15	20<=N<=500	1<=T<=21	continuous	0.01<=p<=0.1	0.7500208	high	0.7	0.6720131	0.7561654	5.928929
11311211	2<=I<=15	20<=N<=500	1<=T<=21	continuous	0.01<=p<=0.1	0.9002286	low	0	0.8206688	0.8710953	5.844845
11311212	2<=I<=15	20<=N<=500	1<=T<=21	continuous	0.01<=p<=0.1	0.9002286	low	0.7	0.8206688	0.8710953	5.844845
11311221	2<=I<=15	20<=N<=500	1<=T<=21	continuous	0.01<=p<=0.1	0.9002286	high	0	0.8206688	0.8710953	5.844845
11311222	2<=I<=15	20<=N<=500	1<=T<=21	continuous	0.01<=p<=0.1	0.9002286	high	0.7	0.8206688	0.8710953	5.844845
11312111	2<=I<=15	20<=N<=500	1<=T<=21	continuous	0.3<=p<=0.5	0.7500208	low	0	0.6720131	0.7561654	5.928929
11312112	2<=I<=15	20<=N<=500	1<=T<=21	continuous	0.3<=p<=0.5	0.7500208	low	0.7	0.6720131	0.7561654	5.928929
11312121	2<=I<=15	20<=N<=500	1<=T<=21	continuous	0.3<=p<=0.5	0.7500208	high	0	0.6720131	0.7561654	5.928929
11312122	2<=I<=15	20<=N<=500	1<=T<=21	continuous	0.3<=p<=0.5	0.7500208	high	0.7	0.6720131	0.7561654	5.928929
11312211	2<=I<=15	20<=N<=500	1<=T<=21	continuous	0.3<=p<=0.5	0.9002286	low	0	0.8206688	0.8710953	5.844845
11312212	2<=I<=15	20<=N<=500	1<=T<=21	continuous	0.3<=p<=0.5	0.9002286	low	0.7	0.8206688	0.8710953	5.844845
11312221	2<=I<=15	20<=N<=500	1<=T<=21	continuous	0.3<=p<=0.5	0.9002286	high	0	0.8206688	0.8710953	5.844845
11312222	2<=I<=15	20<=N<=500	1<=T<=21	continuous	0.3<=p<=0.5	0.9002286	high	0.7	0.8206688	0.8710953	5.844845
11321111	2<=I<=15	20<=N<=500	1<=T<=21	ordinal	0.01<=p<=0.1	0.749969	low	0	0.6863636	0.6818182	10
11321112	2<=I<=15	20<=N<=500	1<=T<=21	ordinal	0.01<=p<=0.1	0.749969	low	0.7	0.6863636	0.6818182	10
11321121	2<=I<=15	20<=N<=500	1<=T<=21	ordinal	0.01<=p<=0.1	0.749969	high	0	0.6863636	0.6818182	10
11321122	2<=I<=15	20<=N<=500	1<=T<=21	ordinal	0.01<=p<=0.1	0.749969	high	0.7	0.6863636	0.6818182	10
11321211	2<=I<=15	20<=N<=500	1<=T<=21	ordinal	0.01<=p<=0.1	0.8999535	low	0	0.8409091	0.8	10
11321212	2<=I<=15	20<=N<=500	1<=T<=21	ordinal	0.01<=p<=0.1	0.8999535	low	0.7	0.8409091	0.8	10
11321221	2<=I<=15	20<=N<=500	1<=T<=21	ordinal	0.01<=p<=0.1	0.8999535	high	0	0.8409091	0.8	10
11321222	2<=I<=15	20<=N<=500	1<=T<=21	ordinal	0.01<=p<=0.1	0.8999535	high	0.7	0.8409091	0.8	10
11322111	2<=I<=15	20<=N<=500	1<=T<=21	ordinal	0.3<=p<=0.5	0.749969	low	0	0.6863636	0.6818182	10
11322112	2<=I<=15	20<=N<=500	1<=T<=21	ordinal	0.3<=p<=0.5	0.749969	low	0.7	0.6863636	0.6818182	10
11322121	2<=I<=15	20<=N<=500	1<=T<=21	ordinal	0.3<=p<=0.5	0.749969	high	0	0.6863636	0.6818182	10
11322122	2<=I<=15	20<=N<=500	1<=T<=21	ordinal	0.3<=p<=0.5	0.749969	high	0.7	0.6863636	0.6818182	10
11322211	2<=I<=15	20<=N<=500	1<=T<=21	ordinal	0.3<=p<=0.5	0.8999535	low	0	0.8409091	0.8	10
11322212	2<=I<=15	20<=N<=500	1<=T<=21	ordinal	0.3<=p<=0.5	0.8999535	low	0.7	0.8409091	0.8	10
11322221	2<=I<=15	20<=N<=500	1<=T<=21	ordinal	0.3<=p<=0.5	0.8999535	high	0	0.8409091	0.8	10
11322222	2<=I<=15	20<=N<=500	1<=T<=21	ordinal	0.3<=p<=0.5	0.8999535	high	0.7	0.8409091	0.8	10
12111111	2<=I<=15	100<=N<=3000	T=1	continuous	0.01<=p<=0.1	0.7500208	low	0	0.6720131	0.7561654	5.928929
12111112	2<=I<=15	100<=N<=3000	T=1	continuous	0.01<=p<=0.1	0.7500208	low	0.7	0.6720131	0.7561654	5.928929
12111121	2<=I<=15	100<=N<=3000	T=1	continuous	0.01<=p<=0.1	0.7500208	high	0	0.6720131	0.7561654	5.928929
12111122	2<=I<=15	100<=N<=3000	T=1	continuous	0.01<=p<=0.1	0.7500208	high	0.7	0.6720131	0.7561654	5.928929
12111211	2<=I<=15	100<=N<=3000	T=1	continuous	0.01<=p<=0.1	0.9002286	low	0	0.8206688	0.8710953	5.844845
12111212	2<=I<=15	100<=N<=3000	T=1	continuous	0.01<=p<=0.1	0.9002286	low	0.7	0.8206688	0.8710953	5.844845
12111221	2<=I<=15	100<=N<=3000	T=1	continuous	0.01<=p<=0.1	0.9002286	high	0	0.8206688	0.8710953	5.844845
12111222	2<=I<=15	100<=N<=3000	T=1	continuous	0.01<=p<=0.1	0.9002286	high	0.7	0.8206688	0.8710953	5.844845
12112111	2<=I<=15	100<=N<=3000	T=1	continuous	0.3<=p<=0.5	0.7500208	low	0	0.6720131	0.7561654	5.928929
12112112	2<=I<=15	100<=N<=3000	T=1	continuous	0.3<=p<=0.5	0.7500208	low	0.7	0.6720131	0.7561654	5.928929
12112121	2<=I<=15	100<=N<=3000	T=1	continuous	0.3<=p<=0.5	0.7500208	high	0	0.6720131	0.7561654	5.928929
12112122	2<=I<=15	100<=N<=3000	T=1	continuous	0.3<=p<=0.5	0.7500208	high	0.7	0.6720131	0.7561654	5.928929
12112211	2<=I<=15	100<=N<=3000	T=1	continuous	0.3<=p<=0.5	0.9002286	low	0	0.8206688	0.8710953	5.844845
12112212	2<=I<=15	100<=N<=3000	T=1	continuous	0.3<=p<=0.5	0.9002286	low	0.7	0.8206688	0.8710953	5.844845
12112221	2<=I<=15	100<=N<=3000	T=1	continuous	0.3<=p<=0.5	0.9002286	high	0	0.8206688	0.8710953	5.844845
12112222	2<=I<=15	100<=N<=3000	T=1	continuous	0.3<=p<=0.5	0.9002286	high	0.7	0.8206688	0.8710953	5.844845
12121111	2<=I<=15	100<=N<=3000	T=1	ordinal	0.01<=p<=0.1	0.749969	low	0	0.6863636	0.6818182	10
12121112	2<=I<=15	100<=N<=3000	T=1	ordinal	0.01<=p<=0.1	0.749969	low	0.7	0.6863636	0.6818182	10
12121121	2<=I<=15	100<=N<=3000	T=1	ordinal	0.01<=p<=0.1	0.749969	high	0	0.6863636	0.6818182	10
12121122	2<=I<=15	100<=N<=3000	T=1	ordinal	0.01<=p<=0.1	0.749969	high	0.7	0.6863636	0.6818182	10
12121211	2<=I<=15	100<=N<=3000	T=1	ordinal	0.01<=p<=0.1	0.8999535	low	0	0.8409091	0.8	10
12121212	2<=I<=15	100<=N<=3000	T=1	ordinal	0.01<=p<=0.1	0.8999535	low	0.7	0.8409091	0.8	10
12121221	2<=I<=15	100<=N<=3000	T=1	ordinal	0.01<=p<=0.1	0.8999535	high	0	0.8409091	0.8	10
12121222	2<=I<=15	100<=N<=3000	T=1	ordinal	0.01<=p<=0.1	0.8999535	high	0.7	0.8409091	0.8	10
12122111	2<=I<=15	100<=N<=3000	T=1	ordinal	0.3<=p<=0.5	0.749969	low	0	0.6863636	0.6818182	10
12122112	2<=I<=15	100<=N<=3000	T=1	ordinal	0.3<=p<=0.5	0.749969	low	0.7	0.6863636	0.6818182	10
12122121	2<=I<=15	100<=N<=3000	T=1	ordinal	0.3<=p<=0.5	0.749969	high	0	0.6863636	0.6818182	10
12122122	2<=I<=15	100<=N<=3000	T=1	ordinal	0.3<=p<=0.5	0.749969	high	0.7	0.6863636	0.6818182	10
12122211	2<=I<=15	100<=N<=3000	T=1	ordinal	0.3<=p<=0.5	0.8999535	low	0	0.8409091	0.8	10
12122212	2<=I<=15	100<=N<=3000	T=1	ordinal	0.3<=p<=0.5	0.8999535	low	0.7	0.8409091	0.8	10
12122221	2<=I<=15	100<=N<=3000	T=1	ordinal	0.3<=p<=0.5	0.8999535	high	0	0.8409091	0.8	10
12122222	2<=I<=15	100<=N<=3000	T=1	ordinal	0.3<=p<=0.5	0.8999535	high	0.7	0.8409091	0.8	10
12211111	2<=I<=15	100<=N<=3000	1<=T<=5	continuous	0.01<=p<=0.1	0.7500208	low	0	0.6720131	0.7561654	5.928929
12211112	2<=I<=15	100<=N<=3000	1<=T<=5	continuous	0.01<=p<=0.1	0.7500208	low	0.7	0.6720131	0.7561654	5.928929
12211121	2<=I<=15	100<=N<=3000	1<=T<=5	continuous	0.01<=p<=0.1	0.7500208	high	0	0.6720131	0.7561654	5.928929
12211122	2<=I<=15	100<=N<=3000	1<=T<=5	continuous	0.01<=p<=0.1	0.7500208	high	0.7	0.6720131	0.7561654	5.928929
12211211	2<=I<=15	100<=N<=3000	1<=T<=5	continuous	0.01<=p<=0.1	0.9002286	low	0	0.8206688	0.8710953	5.844845
12211212	2<=I<=15	100<=N<=3000	1<=T<=5	continuous	0.01<=p<=0.1	0.9002286	low	0.7	0.8206688	0.8710953	5.844845
12211221	2<=I<=15	100<=N<=3000	1<=T<=5	continuous	0.01<=p<=0.1	0.9002286	high	0	0.8206688	0.8710953	5.844845
12211222	2<=I<=15	100<=N<=3000	1<=T<=5	continuous	0.01<=p<=0.1	0.9002286	high	0.7	0.8206688	0.8710953	5.844845
12212111	2<=I<=15	100<=N<=3000	1<=T<=5	continuous	0.3<=p<=0.5	0.7500208	low	0	0.6720131	0.7561654	5.928929
12212112	2<=I<=15	100<=N<=3000	1<=T<=5	continuous	0.3<=p<=0.5	0.7500208	low	0.7	0.6720131	0.7561654	5.928929
12212121	2<=I<=15	100<=N<=3000	1<=T<=5	continuous	0.3<=p<=0.5	0.7500208	high	0	0.6720131	0.7561654	5.928929
12212122	2<=I<=15	100<=N<=3000	1<=T<=5	continuous	0.3<=p<=0.5	0.7500208	high	0.7	0.6720131	0.7561654	5.928929
12212211	2<=I<=15	100<=N<=3000	1<=T<=5	continuous	0.3<=p<=0.5	0.9002286	low	0	0.8206688	0.8710953	5.844845
12212212	2<=I<=15	100<=N<=3000	1<=T<=5	continuous	0.3<=p<=0.5	0.9002286	low	0.7	0.8206688	0.8710953	5.844845
12212221	2<=I<=15	100<=N<=3000	1<=T<=5	continuous	0.3<=p<=0.5	0.9002286	high	0	0.8206688	0.8710953	5.844845
12212222	2<=I<=15	100<=N<=3000	1<=T<=5	continuous	0.3<=p<=0.5	0.9002286	high	0.7	0.8206688	0.8710953	5.844845
12221111	2<=I<=15	100<=N<=3000	1<=T<=5	ordinal	0.01<=p<=0.1	0.749969	low	0	0.6863636	0.6818182	10
12221112	2<=I<=15	100<=N<=3000	1<=T<=5	ordinal	0.01<=p<=0.1	0.749969	low	0.7	0.6863636	0.6818182	10
12221121	2<=I<=15	100<=N<=3000	1<=T<=5	ordinal	0.01<=p<=0.1	0.749969	high	0	0.6863636	0.6818182	10
12221122	2<=I<=15	100<=N<=3000	1<=T<=5	ordinal	0.01<=p<=0.1	0.749969	high	0.7	0.6863636	0.6818182	10
12221211	2<=I<=15	100<=N<=3000	1<=T<=5	ordinal	0.01<=p<=0.1	0.8999535	low	0	0.8409091	0.8	10
12221212	2<=I<=15	100<=N<=3000	1<=T<=5	ordinal	0.01<=p<=0.1	0.8999535	low	0.7	0.8409091	0.8	10
12221221	2<=I<=15	100<=N<=3000	1<=T<=5	ordinal	0.01<=p<=0.1	0.8999535	high	0	0.8409091	0.8	10
12221222	2<=I<=15	100<=N<=3000	1<=T<=5	ordinal	0.01<=p<=0.1	0.8999535	high	0.7	0.8409091	0.8	10
12222111	2<=I<=15	100<=N<=3000	1<=T<=5	ordinal	0.3<=p<=0.5	0.749969	low	0	0.6863636	0.6818182	10
12222112	2<=I<=15	100<=N<=3000	1<=T<=5	ordinal	0.3<=p<=0.5	0.749969	low	0.7	0.6863636	0.6818182	10
12222121	2<=I<=15	100<=N<=3000	1<=T<=5	ordinal	0.3<=p<=0.5	0.749969	high	0	0.6863636	0.6818182	10
12222122	2<=I<=15	100<=N<=3000	1<=T<=5	ordinal	0.3<=p<=0.5	0.749969	high	0.7	0.6863636	0.6818182	10
12222211	2<=I<=15	100<=N<=3000	1<=T<=5	ordinal	0.3<=p<=0.5	0.8999535	low	0	0.8409091	0.8	10
12222212	2<=I<=15	100<=N<=3000	1<=T<=5	ordinal	0.3<=p<=0.5	0.8999535	low	0.7	0.8409091	0.8	10
12222221	2<=I<=15	100<=N<=3000	1<=T<=5	ordinal	0.3<=p<=0.5	0.8999535	high	0	0.8409091	0.8	10
12222222	2<=I<=15	100<=N<=3000	1<=T<=5	ordinal	0.3<=p<=0.5	0.8999535	high	0.7	0.8409091	0.8	10
12311111	2<=I<=15	100<=N<=3000	1<=T<=21	continuous	0.01<=p<=0.1	0.7500208	low	0	0.6720131	0.7561654	5.928929
12311112	2<=I<=15	100<=N<=3000	1<=T<=21	continuous	0.01<=p<=0.1	0.7500208	low	0.7	0.6720131	0.7561654	5.928929
12311121	2<=I<=15	100<=N<=3000	1<=T<=21	continuous	0.01<=p<=0.1	0.7500208	high	0	0.6720131	0.7561654	5.928929
12311122	2<=I<=15	100<=N<=3000	1<=T<=21	continuous	0.01<=p<=0.1	0.7500208	high	0.7	0.6720131	0.7561654	5.928929
12311211	2<=I<=15	100<=N<=3000	1<=T<=21	continuous	0.01<=p<=0.1	0.9002286	low	0	0.8206688	0.8710953	5.844845
12311212	2<=I<=15	100<=N<=3000	1<=T<=21	continuous	0.01<=p<=0.1	0.9002286	low	0.7	0.8206688	0.8710953	5.844845
12311221	2<=I<=15	100<=N<=3000	1<=T<=21	continuous	0.01<=p<=0.1	0.9002286	high	0	0.8206688	0.8710953	5.844845
12311222	2<=I<=15	100<=N<=3000	1<=T<=21	continuous	0.01<=p<=0.1	0.9002286	high	0.7	0.8206688	0.8710953	5.844845
12312111	2<=I<=15	100<=N<=3000	1<=T<=21	continuous	0.3<=p<=0.5	0.7500208	low	0	0.6720131	0.7561654	5.928929
12312112	2<=I<=15	100<=N<=3000	1<=T<=21	continuous	0.3<=p<=0.5	0.7500208	low	0.7	0.6720131	0.7561654	5.928929
12312121	2<=I<=15	100<=N<=3000	1<=T<=21	continuous	0.3<=p<=0.5	0.7500208	high	0	0.6720131	0.7561654	5.928929
12312122	2<=I<=15	100<=N<=3000	1<=T<=21	continuous	0.3<=p<=0.5	0.7500208	high	0.7	0.6720131	0.7561654	5.928929
12312211	2<=I<=15	100<=N<=3000	1<=T<=21	continuous	0.3<=p<=0.5	0.9002286	low	0	0.8206688	0.8710953	5.844845
12312212	2<=I<=15	100<=N<=3000	1<=T<=21	continuous	0.3<=p<=0.5	0.9002286	low	0.7	0.8206688	0.8710953	5.844845
12312221	2<=I<=15	100<=N<=3000	1<=T<=21	continuous	0.3<=p<=0.5	0.9002286	high	0	0.8206688	0.8710953	5.844845
12312222	2<=I<=15	100<=N<=3000	1<=T<=21	continuous	0.3<=p<=0.5	0.9002286	high	0.7	0.8206688	0.8710953	5.844845
12321111	2<=I<=15	100<=N<=3000	1<=T<=21	ordinal	0.01<=p<=0.1	0.749969	low	0	0.6863636	0.6818182	10
12321112	2<=I<=15	100<=N<=3000	1<=T<=21	ordinal	0.01<=p<=0.1	0.749969	low	0.7	0.6863636	0.6818182	10
12321121	2<=I<=15	100<=N<=3000	1<=T<=21	ordinal	0.01<=p<=0.1	0.749969	high	0	0.6863636	0.6818182	10
12321122	2<=I<=15	100<=N<=3000	1<=T<=21	ordinal	0.01<=p<=0.1	0.749969	high	0.7	0.6863636	0.6818182	10
12321211	2<=I<=15	100<=N<=3000	1<=T<=21	ordinal	0.01<=p<=0.1	0.8999535	low	0	0.8409091	0.8	10
12321212	2<=I<=15	100<=N<=3000	1<=T<=21	ordinal	0.01<=p<=0.1	0.8999535	low	0.7	0.8409091	0.8	10
12321221	2<=I<=15	100<=N<=3000	1<=T<=21	ordinal	0.01<=p<=0.1	0.8999535	high	0	0.8409091	0.8	10
12321222	2<=I<=15	100<=N<=3000	1<=T<=21	ordinal	0.01<=p<=0.1	0.8999535	high	0.7	0.8409091	0.8	10
12322111	2<=I<=15	100<=N<=3000	1<=T<=21	ordinal	0.3<=p<=0.5	0.749969	low	0	0.6863636	0.6818182	10
12322112	2<=I<=15	100<=N<=3000	1<=T<=21	ordinal	0.3<=p<=0.5	0.749969	low	0.7	0.6863636	0.6818182	10
12322121	2<=I<=15	100<=N<=3000	1<=T<=21	ordinal	0.3<=p<=0.5	0.749969	high	0	0.6863636	0.6818182	10
12322122	2<=I<=15	100<=N<=3000	1<=T<=21	ordinal	0.3<=p<=0.5	0.749969	high	0.7	0.6863636	0.6818182	10
12322211	2<=I<=15	100<=N<=3000	1<=T<=21	ordinal	0.3<=p<=0.5	0.8999535	low	0	0.8409091	0.8	10
12322212	2<=I<=15	100<=N<=3000	1<=T<=21	ordinal	0.3<=p<=0.5	0.8999535	low	0.7	0.8409091	0.8	10
12322221	2<=I<=15	100<=N<=3000	1<=T<=21	ordinal	0.3<=p<=0.5	0.8999535	high	0	0.8409091	0.8	10
12322222	2<=I<=15	100<=N<=3000	1<=T<=21	ordinal	0.3<=p<=0.5	0.8999535	high	0.7	0.8409091	0.8	10
21111111	7<=I<=50	20<=N<=500	T=1	continuous	0.01<=p<=0.1	0.7500208	low	0	0.6720131	0.7561654	5.928929
21111112	7<=I<=50	20<=N<=500	T=1	continuous	0.01<=p<=0.1	0.7500208	low	0.7	0.6720131	0.7561654	5.928929
21111121	7<=I<=50	20<=N<=500	T=1	continuous	0.01<=p<=0.1	0.7500208	high	0	0.6720131	0.7561654	5.928929
21111122	7<=I<=50	20<=N<=500	T=1	continuous	0.01<=p<=0.1	0.7500208	high	0.7	0.6720131	0.7561654	5.928929
21111211	7<=I<=50	20<=N<=500	T=1	continuous	0.01<=p<=0.1	0.9002286	low	0	0.8206688	0.8710953	5.844845
21111212	7<=I<=50	20<=N<=500	T=1	continuous	0.01<=p<=0.1	0.9002286	low	0.7	0.8206688	0.8710953	5.844845
21111221	7<=I<=50	20<=N<=500	T=1	continuous	0.01<=p<=0.1	0.9002286	high	0	0.8206688	0.8710953	5.844845
21111222	7<=I<=50	20<=N<=500	T=1	continuous	0.01<=p<=0.1	0.9002286	high	0.7	0.8206688	0.8710953	5.844845
21112111	7<=I<=50	20<=N<=500	T=1	continuous	0.3<=p<=0.5	0.7500208	low	0	0.6720131	0.7561654	5.928929
21112112	7<=I<=50	20<=N<=500	T=1	continuous	0.3<=p<=0.5	0.7500208	low	0.7	0.6720131	0.7561654	5.928929
21112121	7<=I<=50	20<=N<=500	T=1	continuous	0.3<=p<=0.5	0.7500208	high	0	0.6720131	0.7561654	5.928929
21112122	7<=I<=50	20<=N<=500	T=1	continuous	0.3<=p<=0.5	0.7500208	high	0.7	0.6720131	0.7561654	5.928929
21112211	7<=I<=50	20<=N<=500	T=1	continuous	0.3<=p<=0.5	0.9002286	low	0	0.8206688	0.8710953	5.844845
21112212	7<=I<=50	20<=N<=500	T=1	continuous	0.3<=p<=0.5	0.9002286	low	0.7	0.8206688	0.8710953	5.844845
21112221	7<=I<=50	20<=N<=500	T=1	continuous	0.3<=p<=0.5	0.9002286	high	0	0.8206688	0.8710953	5.844845
21112222	7<=I<=50	20<=N<=500	T=1	continuous	0.3<=p<=0.5	0.9002286	high	0.7	0.8206688	0.8710953	5.844845
21121111	7<=I<=50	20<=N<=500	T=1	ordinal	0.01<=p<=0.1	0.749969	low	0	0.6863636	0.6818182	10
21121112	7<=I<=50	20<=N<=500	T=1	ordinal	0.01<=p<=0.1	0.749969	low	0.7	0.6863636	0.6818182	10
21121121	7<=I<=50	20<=N<=500	T=1	ordinal	0.01<=p<=0.1	0.749969	high	0	0.6863636	0.6818182	10
21121122	7<=I<=50	20<=N<=500	T=1	ordinal	0.01<=p<=0.1	0.749969	high	0.7	0.6863636	0.6818182	10
21121211	7<=I<=50	20<=N<=500	T=1	ordinal	0.01<=p<=0.1	0.8999535	low	0	0.8409091	0.8	10
21121212	7<=I<=50	20<=N<=500	T=1	ordinal	0.01<=p<=0.1	0.8999535	low	0.7	0.8409091	0.8	10
21121221	7<=I<=50	20<=N<=500	T=1	ordinal	0.01<=p<=0.1	0.8999535	high	0	0.8409091	0.8	10
21121222	7<=I<=50	20<=N<=500	T=1	ordinal	0.01<=p<=0.1	0.8999535	high	0.7	0.8409091	0.8	10
21122111	7<=I<=50	20<=N<=500	T=1	ordinal	0.3<=p<=0.5	0.749969	low	0	0.6863636	0.6818182	10
21122112	7<=I<=50	20<=N<=500	T=1	ordinal	0.3<=p<=0.5	0.749969	low	0.7	0.6863636	0.6818182	10
21122121	7<=I<=50	20<=N<=500	T=1	ordinal	0.3<=p<=0.5	0.749969	high	0	0.6863636	0.6818182	10
21122122	7<=I<=50	20<=N<=500	T=1	ordinal	0.3<=p<=0.5	0.749969	high	0.7	0.6863636	0.6818182	10
21122211	7<=I<=50	20<=N<=500	T=1	ordinal	0.3<=p<=0.5	0.8999535	low	0	0.8409091	0.8	10
21122212	7<=I<=50	20<=N<=500	T=1	ordinal	0.3<=p<=0.5	0.8999535	low	0.7	0.8409091	0.8	10
21122221	7<=I<=50	20<=N<=500	T=1	ordinal	0.3<=p<=0.5	0.8999535	high	0	0.8409091	0.8	10
21122222	7<=I<=50	20<=N<=500	T=1	ordinal	0.3<=p<=0.5	0.8999535	high	0.7	0.8409091	0.8	10
21211111	7<=I<=50	20<=N<=500	1<=T<=5	continuous	0.01<=p<=0.1	0.7500208	low	0	0.6720131	0.7561654	5.928929
21211112	7<=I<=50	20<=N<=500	1<=T<=5	continuous	0.01<=p<=0.1	0.7500208	low	0.7	0.6720131	0.7561654	5.928929
21211121	7<=I<=50	20<=N<=500	1<=T<=5	continuous	0.01<=p<=0.1	0.7500208	high	0	0.6720131	0.7561654	5.928929
21211122	7<=I<=50	20<=N<=500	1<=T<=5	continuous	0.01<=p<=0.1	0.7500208	high	0.7	0.6720131	0.7561654	5.928929
21211211	7<=I<=50	20<=N<=500	1<=T<=5	continuous	0.01<=p<=0.1	0.9002286	low	0	0.8206688	0.8710953	5.844845
21211212	7<=I<=50	20<=N<=500	1<=T<=5	continuous	0.01<=p<=0.1	0.9002286	low	0.7	0.8206688	0.8710953	5.844845
21211221	7<=I<=50	20<=N<=500	1<=T<=5	continuous	0.01<=p<=0.1	0.9002286	high	0	0.8206688	0.8710953	5.844845
21211222	7<=I<=50	20<=N<=500	1<=T<=5	continuous	0.01<=p<=0.1	0.9002286	high	0.7	0.8206688	0.8710953	5.844845
21212111	7<=I<=50	20<=N<=500	1<=T<=5	continuous	0.3<=p<=0.5	0.7500208	low	0	0.6720131	0.7561654	5.928929
21212112	7<=I<=50	20<=N<=500	1<=T<=5	continuous	0.3<=p<=0.5	0.7500208	low	0.7	0.6720131	0.7561654	5.928929
21212121	7<=I<=50	20<=N<=500	1<=T<=5	continuous	0.3<=p<=0.5	0.7500208	high	0	0.6720131	0.7561654	5.928929
21212122	7<=I<=50	20<=N<=500	1<=T<=5	continuous	0.3<=p<=0.5	0.7500208	high	0.7	0.6720131	0.7561654	5.928929
21212211	7<=I<=50	20<=N<=500	1<=T<=5	continuous	0.3<=p<=0.5	0.9002286	low	0	0.8206688	0.8710953	5.844845
21212212	7<=I<=50	20<=N<=500	1<=T<=5	continuous	0.3<=p<=0.5	0.9002286	low	0.7	0.8206688	0.8710953	5.844845
21212221	7<=I<=50	20<=N<=500	1<=T<=5	continuous	0.3<=p<=0.5	0.9002286	high	0	0.8206688	0.8710953	5.844845
21212222	7<=I<=50	20<=N<=500	1<=T<=5	continuous	0.3<=p<=0.5	0.9002286	high	0.7	0.8206688	0.8710953	5.844845
21221111	7<=I<=50	20<=N<=500	1<=T<=5	ordinal	0.01<=p<=0.1	0.749969	low	0	0.6863636	0.6818182	10
21221112	7<=I<=50	20<=N<=500	1<=T<=5	ordinal	0.01<=p<=0.1	0.749969	low	0.7	0.6863636	0.6818182	10
21221121	7<=I<=50	20<=N<=500	1<=T<=5	ordinal	0.01<=p<=0.1	0.749969	high	0	0.6863636	0.6818182	10
21221122	7<=I<=50	20<=N<=500	1<=T<=5	ordinal	0.01<=p<=0.1	0.749969	high	0.7	0.6863636	0.6818182	10
21221211	7<=I<=50	20<=N<=500	1<=T<=5	ordinal	0.01<=p<=0.1	0.8999535	low	0	0.8409091	0.8	10
21221212	7<=I<=50	20<=N<=500	1<=T<=5	ordinal	0.01<=p<=0.1	0.8999535	low	0.7	0.8409091	0.8	10
21221221	7<=I<=50	20<=N<=500	1<=T<=5	ordinal	0.01<=p<=0.1	0.8999535	high	0	0.8409091	0.8	10
21221222	7<=I<=50	20<=N<=500	1<=T<=5	ordinal	0.01<=p<=0.1	0.8999535	high	0.7	0.8409091	0.8	10
21222111	7<=I<=50	20<=N<=500	1<=T<=5	ordinal	0.3<=p<=0.5	0.749969	low	0	0.6863636	0.6818182	10
21222112	7<=I<=50	20<=N<=500	1<=T<=5	ordinal	0.3<=p<=0.5	0.749969	low	0.7	0.6863636	0.6818182	10
21222121	7<=I<=50	20<=N<=500	1<=T<=5	ordinal	0.3<=p<=0.5	0.749969	high	0	0.6863636	0.6818182	10
21222122	7<=I<=50	20<=N<=500	1<=T<=5	ordinal	0.3<=p<=0.5	0.749969	high	0.7	0.6863636	0.6818182	10
21222211	7<=I<=50	20<=N<=500	1<=T<=5	ordinal	0.3<=p<=0.5	0.8999535	low	0	0.8409091	0.8	10
21222212	7<=I<=50	20<=N<=500	1<=T<=5	ordinal	0.3<=p<=0.5	0.8999535	low	0.7	0.8409091	0.8	10
21222221	7<=I<=50	20<=N<=500	1<=T<=5	ordinal	0.3<=p<=0.5	0.8999535	high	0	0.8409091	0.8	10
21222222	7<=I<=50	20<=N<=500	1<=T<=5	ordinal	0.3<=p<=0.5	0.8999535	high	0.7	0.8409091	0.8	10
21311111	7<=I<=50	20<=N<=500	1<=T<=21	continuous	0.01<=p<=0.1	0.7500208	low	0	0.6720131	0.7561654	5.928929
21311112	7<=I<=50	20<=N<=500	1<=T<=21	continuous	0.01<=p<=0.1	0.7500208	low	0.7	0.6720131	0.7561654	5.928929
21311121	7<=I<=50	20<=N<=500	1<=T<=21	continuous	0.01<=p<=0.1	0.7500208	high	0	0.6720131	0.7561654	5.928929
21311122	7<=I<=50	20<=N<=500	1<=T<=21	continuous	0.01<=p<=0.1	0.7500208	high	0.7	0.6720131	0.7561654	5.928929
21311211	7<=I<=50	20<=N<=500	1<=T<=21	continuous	0.01<=p<=0.1	0.9002286	low	0	0.8206688	0.8710953	5.844845
21311212	7<=I<=50	20<=N<=500	1<=T<=21	continuous	0.01<=p<=0.1	0.9002286	low	0.7	0.8206688	0.8710953	5.844845
21311221	7<=I<=50	20<=N<=500	1<=T<=21	continuous	0.01<=p<=0.1	0.9002286	high	0	0.8206688	0.8710953	5.844845
21311222	7<=I<=50	20<=N<=500	1<=T<=21	continuous	0.01<=p<=0.1	0.9002286	high	0.7	0.8206688	0.8710953	5.844845
21312111	7<=I<=50	20<=N<=500	1<=T<=21	continuous	0.3<=p<=0.5	0.7500208	low	0	0.6720131	0.7561654	5.928929
21312112	7<=I<=50	20<=N<=500	1<=T<=21	continuous	0.3<=p<=0.5	0.7500208	low	0.7	0.6720131	0.7561654	5.928929
21312121	7<=I<=50	20<=N<=500	1<=T<=21	continuous	0.3<=p<=0.5	0.7500208	high	0	0.6720131	0.7561654	5.928929
21312122	7<=I<=50	20<=N<=500	1<=T<=21	continuous	0.3<=p<=0.5	0.7500208	high	0.7	0.6720131	0.7561654	5.928929
21312211	7<=I<=50	20<=N<=500	1<=T<=21	continuous	0.3<=p<=0.5	0.9002286	low	0	0.8206688	0.8710953	5.844845
21312212	7<=I<=50	20<=N<=500	1<=T<=21	continuous	0.3<=p<=0.5	0.9002286	low	0.7	0.8206688	0.8710953	5.844845
21312221	7<=I<=50	20<=N<=500	1<=T<=21	continuous	0.3<=p<=0.5	0.9002286	high	0	0.8206688	0.8710953	5.844845
21312222	7<=I<=50	20<=N<=500	1<=T<=21	continuous	0.3<=p<=0.5	0.9002286	high	0.7	0.8206688	0.8710953	5.844845
21321111	7<=I<=50	20<=N<=500	1<=T<=21	ordinal	0.01<=p<=0.1	0.749969	low	0	0.6863636	0.6818182	10
21321112	7<=I<=50	20<=N<=500	1<=T<=21	ordinal	0.01<=p<=0.1	0.749969	low	0.7	0.6863636	0.6818182	10
21321121	7<=I<=50	20<=N<=500	1<=T<=21	ordinal	0.01<=p<=0.1	0.749969	high	0	0.6863636	0.6818182	10
21321122	7<=I<=50	20<=N<=500	1<=T<=21	ordinal	0.01<=p<=0.1	0.749969	high	0.7	0.6863636	0.6818182	10
21321211	7<=I<=50	20<=N<=500	1<=T<=21	ordinal	0.01<=p<=0.1	0.8999535	low	0	0.8409091	0.8	10
21321212	7<=I<=50	20<=N<=500	1<=T<=21	ordinal	0.01<=p<=0.1	0.8999535	low	0.7	0.8409091	0.8	10
21321221	7<=I<=50	20<=N<=500	1<=T<=21	ordinal	0.01<=p<=0.1	0.8999535	high	0	0.8409091	0.8	10
21321222	7<=I<=50	20<=N<=500	1<=T<=21	ordinal	0.01<=p<=0.1	0.8999535	high	0.7	0.8409091	0.8	10
21322111	7<=I<=50	20<=N<=500	1<=T<=21	ordinal	0.3<=p<=0.5	0.749969	low	0	0.6863636	0.6818182	10
21322112	7<=I<=50	20<=N<=500	1<=T<=21	ordinal	0.3<=p<=0.5	0.749969	low	0.7	0.6863636	0.6818182	10
21322121	7<=I<=50	20<=N<=500	1<=T<=21	ordinal	0.3<=p<=0.5	0.749969	high	0	0.6863636	0.6818182	10
21322122	7<=I<=50	20<=N<=500	1<=T<=21	ordinal	0.3<=p<=0.5	0.749969	high	0.7	0.6863636	0.6818182	10
21322211	7<=I<=50	20<=N<=500	1<=T<=21	ordinal	0.3<=p<=0.5	0.8999535	low	0	0.8409091	0.8	10
21322212	7<=I<=50	20<=N<=500	1<=T<=21	ordinal	0.3<=p<=0.5	0.8999535	low	0.7	0.8409091	0.8	10
21322221	7<=I<=50	20<=N<=500	1<=T<=21	ordinal	0.3<=p<=0.5	0.8999535	high	0	0.8409091	0.8	10
21322222	7<=I<=50	20<=N<=500	1<=T<=21	ordinal	0.3<=p<=0.5	0.8999535	high	0.7	0.8409091	0.8	10
22111111	7<=I<=50	100<=N<=3000	T=1	continuous	0.01<=p<=0.1	0.7500208	low	0	0.6720131	0.7561654	5.928929
22111112	7<=I<=50	100<=N<=3000	T=1	continuous	0.01<=p<=0.1	0.7500208	low	0.7	0.6720131	0.7561654	5.928929
22111121	7<=I<=50	100<=N<=3000	T=1	continuous	0.01<=p<=0.1	0.7500208	high	0	0.6720131	0.7561654	5.928929
22111122	7<=I<=50	100<=N<=3000	T=1	continuous	0.01<=p<=0.1	0.7500208	high	0.7	0.6720131	0.7561654	5.928929
22111211	7<=I<=50	100<=N<=3000	T=1	continuous	0.01<=p<=0.1	0.9002286	low	0	0.8206688	0.8710953	5.844845
22111212	7<=I<=50	100<=N<=3000	T=1	continuous	0.01<=p<=0.1	0.9002286	low	0.7	0.8206688	0.8710953	5.844845
22111221	7<=I<=50	100<=N<=3000	T=1	continuous	0.01<=p<=0.1	0.9002286	high	0	0.8206688	0.8710953	5.844845
22111222	7<=I<=50	100<=N<=3000	T=1	continuous	0.01<=p<=0.1	0.9002286	high	0.7	0.8206688	0.8710953	5.844845
22112111	7<=I<=50	100<=N<=3000	T=1	continuous	0.3<=p<=0.5	0.7500208	low	0	0.6720131	0.7561654	5.928929
22112112	7<=I<=50	100<=N<=3000	T=1	continuous	0.3<=p<=0.5	0.7500208	low	0.7	0.6720131	0.7561654	5.928929
22112121	7<=I<=50	100<=N<=3000	T=1	continuous	0.3<=p<=0.5	0.7500208	high	0	0.6720131	0.7561654	5.928929
22112122	7<=I<=50	100<=N<=3000	T=1	continuous	0.3<=p<=0.5	0.7500208	high	0.7	0.6720131	0.7561654	5.928929
22112211	7<=I<=50	100<=N<=3000	T=1	continuous	0.3<=p<=0.5	0.9002286	low	0	0.8206688	0.8710953	5.844845
22112212	7<=I<=50	100<=N<=3000	T=1	continuous	0.3<=p<=0.5	0.9002286	low	0.7	0.8206688	0.8710953	5.844845
22112221	7<=I<=50	100<=N<=3000	T=1	continuous	0.3<=p<=0.5	0.9002286	high	0	0.8206688	0.8710953	5.844845
22112222	7<=I<=50	100<=N<=3000	T=1	continuous	0.3<=p<=0.5	0.9002286	high	0.7	0.8206688	0.8710953	5.844845
22121111	7<=I<=50	100<=N<=3000	T=1	ordinal	0.01<=p<=0.1	0.749969	low	0	0.6863636	0.6818182	10
22121112	7<=I<=50	100<=N<=3000	T=1	ordinal	0.01<=p<=0.1	0.749969	low	0.7	0.6863636	0.6818182	10
22121121	7<=I<=50	100<=N<=3000	T=1	ordinal	0.01<=p<=0.1	0.749969	high	0	0.6863636	0.6818182	10
22121122	7<=I<=50	100<=N<=3000	T=1	ordinal	0.01<=p<=0.1	0.749969	high	0.7	0.6863636	0.6818182	10
22121211	7<=I<=50	100<=N<=3000	T=1	ordinal	0.01<=p<=0.1	0.8999535	low	0	0.8409091	0.8	10
22121212	7<=I<=50	100<=N<=3000	T=1	ordinal	0.01<=p<=0.1	0.8999535	low	0.7	0.8409091	0.8	10
22121221	7<=I<=50	100<=N<=3000	T=1	ordinal	0.01<=p<=0.1	0.8999535	high	0	0.8409091	0.8	10
22121222	7<=I<=50	100<=N<=3000	T=1	ordinal	0.01<=p<=0.1	0.8999535	high	0.7	0.8409091	0.8	10
22122111	7<=I<=50	100<=N<=3000	T=1	ordinal	0.3<=p<=0.5	0.749969	low	0	0.6863636	0.6818182	10
22122112	7<=I<=50	100<=N<=3000	T=1	ordinal	0.3<=p<=0.5	0.749969	low	0.7	0.6863636	0.6818182	10
22122121	7<=I<=50	100<=N<=3000	T=1	ordinal	0.3<=p<=0.5	0.749969	high	0	0.6863636	0.6818182	10
22122122	7<=I<=50	100<=N<=3000	T=1	ordinal	0.3<=p<=0.5	0.749969	high	0.7	0.6863636	0.6818182	10
22122211	7<=I<=50	100<=N<=3000	T=1	ordinal	0.3<=p<=0.5	0.8999535	low	0	0.8409091	0.8	10
22122212	7<=I<=50	100<=N<=3000	T=1	ordinal	0.3<=p<=0.5	0.8999535	low	0.7	0.8409091	0.8	10
22122221	7<=I<=50	100<=N<=3000	T=1	ordinal	0.3<=p<=0.5	0.8999535	high	0	0.8409091	0.8	10
22122222	7<=I<=50	100<=N<=3000	T=1	ordinal	0.3<=p<=0.5	0.8999535	high	0.7	0.8409091	0.8	10
22211111	7<=I<=50	100<=N<=3000	1<=T<=5	continuous	0.01<=p<=0.1	0.7500208	low	0	0.6720131	0.7561654	5.928929
22211112	7<=I<=50	100<=N<=3000	1<=T<=5	continuous	0.01<=p<=0.1	0.7500208	low	0.7	0.6720131	0.7561654	5.928929
22211121	7<=I<=50	100<=N<=3000	1<=T<=5	continuous	0.01<=p<=0.1	0.7500208	high	0	0.6720131	0.7561654	5.928929
22211122	7<=I<=50	100<=N<=3000	1<=T<=5	continuous	0.01<=p<=0.1	0.7500208	high	0.7	0.6720131	0.7561654	5.928929
22211211	7<=I<=50	100<=N<=3000	1<=T<=5	continuous	0.01<=p<=0.1	0.9002286	low	0	0.8206688	0.8710953	5.844845
22211212	7<=I<=50	100<=N<=3000	1<=T<=5	continuous	0.01<=p<=0.1	0.9002286	low	0.7	0.8206688	0.8710953	5.844845
22211221	7<=I<=50	100<=N<=3000	1<=T<=5	continuous	0.01<=p<=0.1	0.9002286	high	0	0.8206688	0.8710953	5.844845
22211222	7<=I<=50	100<=N<=3000	1<=T<=5	continuous	0.01<=p<=0.1	0.9002286	high	0.7	0.8206688	0.8710953	5.844845
22212111	7<=I<=50	100<=N<=3000	1<=T<=5	continuous	0.3<=p<=0.5	0.7500208	low	0	0.6720131	0.7561654	5.928929
22212112	7<=I<=50	100<=N<=3000	1<=T<=5	continuous	0.3<=p<=0.5	0.7500208	low	0.7	0.6720131	0.7561654	5.928929
22212121	7<=I<=50	100<=N<=3000	1<=T<=5	continuous	0.3<=p<=0.5	0.7500208	high	0	0.6720131	0.7561654	5.928929
22212122	7<=I<=50	100<=N<=3000	1<=T<=5	continuous	0.3<=p<=0.5	0.7500208	high	0.7	0.6720131	0.7561654	5.928929
22212211	7<=I<=50	100<=N<=3000	1<=T<=5	continuous	0.3<=p<=0.5	0.9002286	low	0	0.8206688	0.8710953	5.844845
22212212	7<=I<=50	100<=N<=3000	1<=T<=5	continuous	0.3<=p<=0.5	0.9002286	low	0.7	0.8206688	0.8710953	5.844845
22212221	7<=I<=50	100<=N<=3000	1<=T<=5	continuous	0.3<=p<=0.5	0.9002286	high	0	0.8206688	0.8710953	5.844845
22212222	7<=I<=50	100<=N<=3000	1<=T<=5	continuous	0.3<=p<=0.5	0.9002286	high	0.7	0.8206688	0.8710953	5.844845
22221111	7<=I<=50	100<=N<=3000	1<=T<=5	ordinal	0.01<=p<=0.1	0.749969	low	0	0.6863636	0.6818182	10
22221112	7<=I<=50	100<=N<=3000	1<=T<=5	ordinal	0.01<=p<=0.1	0.749969	low	0.7	0.6863636	0.6818182	10
22221121	7<=I<=50	100<=N<=3000	1<=T<=5	ordinal	0.01<=p<=0.1	0.749969	high	0	0.6863636	0.6818182	10
22221122	7<=I<=50	100<=N<=3000	1<=T<=5	ordinal	0.01<=p<=0.1	0.749969	high	0.7	0.6863636	0.6818182	10
22221211	7<=I<=50	100<=N<=3000	1<=T<=5	ordinal	0.01<=p<=0.1	0.8999535	low	0	0.8409091	0.8	10
22221212	7<=I<=50	100<=N<=3000	1<=T<=5	ordinal	0.01<=p<=0.1	0.8999535	low	0.7	0.8409091	0.8	10
22221221	7<=I<=50	100<=N<=3000	1<=T<=5	ordinal	0.01<=p<=0.1	0.8999535	high	0	0.8409091	0.8	10
22221222	7<=I<=50	100<=N<=3000	1<=T<=5	ordinal	0.01<=p<=0.1	0.8999535	high	0.7	0.8409091	0.8	10
22222111	7<=I<=50	100<=N<=3000	1<=T<=5	ordinal	0.3<=p<=0.5	0.749969	low	0	0.6863636	0.6818182	10
22222112	7<=I<=50	100<=N<=3000	1<=T<=5	ordinal	0.3<=p<=0.5	0.749969	low	0.7	0.6863636	0.6818182	10
22222121	7<=I<=50	100<=N<=3000	1<=T<=5	ordinal	0.3<=p<=0.5	0.749969	high	0	0.6863636	0.6818182	10
22222122	7<=I<=50	100<=N<=3000	1<=T<=5	ordinal	0.3<=p<=0.5	0.749969	high	0.7	0.6863636	0.6818182	10
22222211	7<=I<=50	100<=N<=3000	1<=T<=5	ordinal	0.3<=p<=0.5	0.8999535	low	0	0.8409091	0.8	10
22222212	7<=I<=50	100<=N<=3000	1<=T<=5	ordinal	0.3<=p<=0.5	0.8999535	low	0.7	0.8409091	0.8	10
22222221	7<=I<=50	100<=N<=3000	1<=T<=5	ordinal	0.3<=p<=0.5	0.8999535	high	0	0.8409091	0.8	10
22222222	7<=I<=50	100<=N<=3000	1<=T<=5	ordinal	0.3<=p<=0.5	0.8999535	high	0.7	0.8409091	0.8	10
22311111	7<=I<=50	100<=N<=3000	1<=T<=21	continuous	0.01<=p<=0.1	0.7500208	low	0	0.6720131	0.7561654	5.928929
22311112	7<=I<=50	100<=N<=3000	1<=T<=21	continuous	0.01<=p<=0.1	0.7500208	low	0.7	0.6720131	0.7561654	5.928929
22311121	7<=I<=50	100<=N<=3000	1<=T<=21	continuous	0.01<=p<=0.1	0.7500208	high	0	0.6720131	0.7561654	5.928929
22311122	7<=I<=50	100<=N<=3000	1<=T<=21	continuous	0.01<=p<=0.1	0.7500208	high	0.7	0.6720131	0.7561654	5.928929
22311211	7<=I<=50	100<=N<=3000	1<=T<=21	continuous	0.01<=p<=0.1	0.9002286	low	0	0.8206688	0.8710953	5.844845
22311212	7<=I<=50	100<=N<=3000	1<=T<=21	continuous	0.01<=p<=0.1	0.9002286	low	0.7	0.8206688	0.8710953	5.844845
22311221	7<=I<=50	100<=N<=3000	1<=T<=21	continuous	0.01<=p<=0.1	0.9002286	high	0	0.8206688	0.8710953	5.844845
22311222	7<=I<=50	100<=N<=3000	1<=T<=21	continuous	0.01<=p<=0.1	0.9002286	high	0.7	0.8206688	0.8710953	5.844845
22312111	7<=I<=50	100<=N<=3000	1<=T<=21	continuous	0.3<=p<=0.5	0.7500208	low	0	0.6720131	0.7561654	5.928929
22312112	7<=I<=50	100<=N<=3000	1<=T<=21	continuous	0.3<=p<=0.5	0.7500208	low	0.7	0.6720131	0.7561654	5.928929
22312121	7<=I<=50	100<=N<=3000	1<=T<=21	continuous	0.3<=p<=0.5	0.7500208	high	0	0.6720131	0.7561654	5.928929
22312122	7<=I<=50	100<=N<=3000	1<=T<=21	continuous	0.3<=p<=0.5	0.7500208	high	0.7	0.6720131	0.7561654	5.928929
22312211	7<=I<=50	100<=N<=3000	1<=T<=21	continuous	0.3<=p<=0.5	0.9002286	low	0	0.8206688	0.8710953	5.844845
22312212	7<=I<=50	100<=N<=3000	1<=T<=21	continuous	0.3<=p<=0.5	0.9002286	low	0.7	0.8206688	0.8710953	5.844845
22312221	7<=I<=50	100<=N<=3000	1<=T<=21	continuous	0.3<=p<=0.5	0.9002286	high	0	0.8206688	0.8710953	5.844845
22312222	7<=I<=50	100<=N<=3000	1<=T<=21	continuous	0.3<=p<=0.5	0.9002286	high	0.7	0.8206688	0.8710953	5.844845
22321111	7<=I<=50	100<=N<=3000	1<=T<=21	ordinal	0.01<=p<=0.1	0.749969	low	0	0.6863636	0.6818182	10
22321112	7<=I<=50	100<=N<=3000	1<=T<=21	ordinal	0.01<=p<=0.1	0.749969	low	0.7	0.6863636	0.6818182	10
22321121	7<=I<=50	100<=N<=3000	1<=T<=21	ordinal	0.01<=p<=0.1	0.749969	high	0	0.6863636	0.6818182	10
22321122	7<=I<=50	100<=N<=3000	1<=T<=21	ordinal	0.01<=p<=0.1	0.749969	high	0.7	0.6863636	0.6818182	10
22321211	7<=I<=50	100<=N<=3000	1<=T<=21	ordinal	0.01<=p<=0.1	0.8999535	low	0	0.8409091	0.8	10
22321212	7<=I<=50	100<=N<=3000	1<=T<=21	ordinal	0.01<=p<=0.1	0.8999535	low	0.7	0.8409091	0.8	10
22321221	7<=I<=50	100<=N<=3000	1<=T<=21	ordinal	0.01<=p<=0.1	0.8999535	high	0	0.8409091	0.8	10
22321222	7<=I<=50	100<=N<=3000	1<=T<=21	ordinal	0.01<=p<=0.1	0.8999535	high	0.7	0.8409091	0.8	10
22322111	7<=I<=50	100<=N<=3000	1<=T<=21	ordinal	0.3<=p<=0.5	0.749969	low	0	0.6863636	0.6818182	10
22322112	7<=I<=50	100<=N<=3000	1<=T<=21	ordinal	0.3<=p<=0.5	0.749969	low	0.7	0.6863636	0.6818182	10
22322121	7<=I<=50	100<=N<=3000	1<=T<=21	ordinal	0.3<=p<=0.5	0.749969	high	0	0.6863636	0.6818182	10
22322122	7<=I<=50	100<=N<=3000	1<=T<=21	ordinal	0.3<=p<=0.5	0.749969	high	0.7	0.6863636	0.6818182	10
22322211	7<=I<=50	100<=N<=3000	1<=T<=21	ordinal	0.3<=p<=0.5	0.8999535	low	0	0.8409091	0.8	10
22322212	7<=I<=50	100<=N<=3000	1<=T<=21	ordinal	0.3<=p<=0.5	0.8999535	low	0.7	0.8409091	0.8	10
22322221	7<=I<=50	100<=N<=3000	1<=T<=21	ordinal	0.3<=p<=0.5	0.8999535	high	0	0.8409091	0.8	10
22322222	7<=I<=50	100<=N<=3000	1<=T<=21	ordinal	0.3<=p<=0.5	0.8999535	high	0.7	0.8409091	0.8	10
