# Supplementary material for: Comparison of Different Methods for the Meta‐Analysis of Diagnostic Test Accuracy Studies—A Simulation Study
Source: Biom J. 2026 Jul 2;68(4):e70147. doi: 10.1002/bimj.70147 (PMC13329219; doi:10.1002/bimj.70147)
Supplement: Supplementary file 3 — Supporting File 3: bimj70147‐sup‐0003‐simstudy_code.zip. [file BIMJ-68-e70147-s001.zip › results_twoorthreestudies/simstudy_code/results/data_11111111/hoyer2018weibullaft_pars.csv]

simnum	beta00	lambda0	beta01	lambda1	SEbeta00	SEbeta01	SElambda0	SElambda1
3	1.5980	0.2865	1.8453	0.09417		0.1085
4	1.7934	0.1828	1.9210	0.1728	0.1579	0.1561
5	1.6776	0.5437	1.7724	0.04004	0.09151	0.02593		0.01687
6	1.8431	0.1047	1.9270	0.1543	0.2353	0.1196		0.01463
8	1.7040	0.2015	1.9634	0.1486	0.08438	0.1218
10	1.7800	0.02713	1.8570	0.03399	0.05833	0.03131		0.01214
11	1.7379	0.1863	1.9113	0.1733	0.1082	0.06072
12	1.7982	0.1558	1.8588	0.1131	0.1911	0.2442
14	1.5158	0.3377	1.8376	0.1154	0.02068	0.02004	0.000642	0.001958
16	1.2418	0.8007	2.0205	0.4465	0.3971	0.08301	0.5024	0.2185
18	1.7209	0.1715	1.8620	0.1405	0.1778	0.1719
22	1.6803	0.2178	1.8844	0.1649	0.08177
28	1.6210	0.05304	1.8086	0.1343		0.4587		0.2440
29	1.7553	0.1622	1.8921	0.1414	0.04347	0.09348
31	1.8322	0.1996	2.1346	0.2900	0.09591	0.06435
32	1.7080	0.2737	1.9171	0.1510		0.08397
33	1.6524	0.08394	1.7063	0.05853	0.07951	0.03349		0.004953
34	1.7351	0.2166	1.9116	0.1843	0.06456	0.08523	0.04132	0.04641
36	1.7551	0.1952	1.6428	0.5412	0.3028	0.2407	0.3341	0.4836
39	1.7071	0.2593	1.8010	0.03872
41	1.7206	0.2065	1.9013	0.1149	0.09120	0.2351
43	1.6785	0.2409	1.8209	0.1669	0.1159	0.1898
44	1.7626	0.3811	2.1223	0.3320	0.04778	0.1194	0.1350	0.1282
45	1.7767	0.1756	1.9387	0.1608	0.1190	0.03082
46	1.5675	0.3372	1.8865	0.2163	0.06276	0.09340	0.06675	0.1143
47	1.7058	0.1726	2.1417	0.4523	0.1196	0.2348	0.1596	0.3204
49	1.7229	0.2449	2.0464	0.2228	0.03738	0.05566	0.03502
50	1.7140	0.1487	2.7043	0.6205	0.09648	1.4857	0.09221	0.8763
51	1.6725	0.3657	1.9971	0.1622	0.07420	0.2459	0.2488	0.1709
53	1.7593	0.1806	1.9732	0.1359	0.000931			0.000457
58	1.7221	0.09384	1.8841	0.1117	0.1671
59	1.6288	0.2740	1.7036	0.07396	0.03543	0.05781
61	1.7377	0.1628	2.0984	0.2499	0.07791	0.07291		0.05429
62	1.7029	0.1598	1.8800	0.1091	0.06760	0.05628		0.01624
65	1.7286	0.09616	1.8106	0.06789	0.1476	0.1346
66	1.9957	0.5256	2.1016	0.2336
71	1.6905	0.1093	1.7863	0.09032	0.08257	0.04178
72	1.7252	0.1472	2.0420	0.3956
75	1.7428	0.1550	1.8489	0.1821	0.1141	0.05760
81	1.8178	0.1772	2.4934	1.7768	0.07377	1.3305	0.09627	4.0660
82	1.7242	0.1616	2.5561	0.3488	0.08718	1.3054	0.09744	0.5242
86	1.8102	0.1223	1.9355	0.1058	0.04582	0.07760
87	1.8112	0.1191	1.9569	0.1041	0.1663	0.1050
91	1.2736	0.7878	2.0004	0.1163	0.9865	0.1089	1.1139	0.07495
93	1.6337	0.09812	1.8520	0.1336	0.1189	0.04189		0.02242
98	1.7769	0.1667	1.9649	0.1910
99	1.6716	0.03982	1.7286	0.05836	0.1761	0.07264
100	1.6506	0.4439	2.2409	0.6452	0.01165	0.01549		0.04492
103	1.7470	0.5142	2.2084	0.4939	0.04773	0.2160	0.1403	0.1907
105	1.6636	0.07627	1.6962	0.06739	0.1282	0.04591
107	1.6939	0.2262	2.1852	0.3661	0.01245		0.01934
109	1.6366	0.4781	1.9688	0.1446	0.07359	0.1831	0.1318	0.1684
115	1.5754	0.2608	1.7113	0.05861				0.005804
116	1.4014	0.7417	2.0792	0.8735	0.2023	0.2264	0.3652	0.6343
120	1.8235	0.2869	1.9550	0.1762	0.08725	0.08055
122	1.7393	0.1760	1.8954	0.1674	0.08808	0.1111
130	1.7160	0.2601	2.0698	0.2770	0.09283	0.1364	0.2454	0.1277
131	1.7810	0.2634	2.1090	0.2542	0.1696	0.1290	0.2146	0.09458
132	1.7920	0.1377	1.9793	0.1741	0.1679	0.06708		0.05002
135	1.7072	0.3182	2.0373	0.2209	0.08957	0.1588	0.1085	0.08006
137	1.8826	0.09733	1.9582	0.1140	0.02809	0.05776
139	1.7397	0.1442	2.0864	0.2991	0.1707	0.1375	0.1795	0.1037
140	1.7952	0.1813	1.9789	0.2030	0.01200	0.01763	0.008827	0.003308
142	1.7599	0.09439	1.9153	0.1539	0.004419	0.06753
143	1.6336	0.4206	1.9521	0.1603	0.1066	0.1527	0.1648	0.1980
147	1.7731	0.2358	1.9830	0.2172	0.1780	0.1820	0.02474	0.1910
148	1.7445	0.1607	1.8404	0.2448	0.1737	0.1031
153	1.7318	0.2063	2.0210	0.2497	0.002901	0.009873	0.001078
154	1.8153	0.1273	1.9065	0.08363	0.2155	0.2013
155	1.6825	0.2197	1.8199	0.1798	0.06141	0.1145
156	1.7244	0.1211	1.9715	0.2196	0.1247
164	1.7455	0.2260	1.8657	0.1617	0.1004	0.1305
169	1.5779	0.3118	1.7375	0.2235
170	1.7572	0.3271	2.3482	0.2966	0.06945	0.3489	0.1109	0.1611
172	1.7068	0.02865	1.7991	0.06684	0.09588	0.05191		0.02920
173	1.8070	0.1976	1.8498	0.1797	0.1658	0.1827
176	1.7485	0.08106	1.8045	0.04821	0.08081	0.08592
177	1.7795	0.1168	1.8707	0.06572	0.1519	0.1817
180	1.7287	0.05041	1.9218	0.1035	0.1261	0.1308	0.03090	0.02861
182	1.3665	0.9284	1.8867	0.1636	0.7390	0.06502	1.3704	0.09719
183	1.7340	0.1521	1.9975	0.2172	0.1271
186	1.6736	0.1393	1.8753	0.1480	0.08116	0.03046		0.006696
187	1.6758	0.08388	1.9902	0.2026	0.1986	0.4567	0.2325	0.2270
188	1.7709	0.2259	1.9500	0.1273	0.07309
190	1.9396	0.3536	2.0032	0.1443	0.3169	0.3622	0.3739	0.1447
191	1.7558	0.1932	1.8797	0.1007	0.1131	0.1962
192	1.6372	0.05361	1.6686	0.04179	0.08027	0.04880
194	1.7124	0.1062	1.8615	0.09427	0.08656	0.03648		0.02266
199	1.7912	0.2359	2.0428	0.1739	0.09529	0.06572
202	1.6293	0.3257	1.8402	0.2203		0.1264
204	1.7286	0.1145	1.8089	0.1167	0.2137	0.1451
205	1.7009	0.1398	2.0748	0.1912	0.06271	0.5388	0.05660	0.2254
206	1.6622	0.1820	1.9352	0.2532	0.08779	0.2223		0.1613
207	1.4872	0.4578	1.7397	0.8858		0.1921		0.5347
216	1.6550	0.3456	1.9042	0.2531	0.04883	0.1150	0.1091	0.1366
221	-0.6740	4.9363	3.9133	2.4260	15.1608	10.1875	29.8248	11.9516
222	1.7309	0.2441	1.9451	0.1903	0.1199	0.1173
223	1.8167	0.1981	2.0085	0.2442	0.1125	0.04518
224	1.4316	0.5855	1.9501	0.3865	0.06230	0.05172	0.09869
225	1.7664	0.1922	2.0063	0.1353	0.3160	0.07684	0.3032	0.2934
230	1.6639	0.3202	1.9899	0.1701
231	1.6648	0.2099	1.9824	0.1329	0.07909
234	1.7507	0.2315	1.9536	0.2891	0.1206	0.04956
235	1.5858	0.3771	1.8421	0.1477	0.05560	0.1384	0.1234
237	1.6417	0.3596	1.8986	0.1903	0.08905	0.08312	0.1546
238	1.8264	0.1360	1.9585	0.07915	0.04784	0.1270	0.01628
239	1.6960	0.2678	2.0867	0.2935	0.1324	0.1450	0.2278	0.1831
240	1.7043	0.09662	2.2812	0.3458	0.1734	0.6028	0.06380	0.3294
241	1.7700	0.2904	2.0917	0.2654	0.08650	0.1025	0.1864	0.08652
242	1.7924	0.1405	2.0505	0.2099	0.2150	0.03387		0.03670
243	1.7000	0.5816	6.5490	3.4763	0.04019	12.1722	0.1366	8.7631
244	1.7568	0.1784	1.8740	0.1577	0.1365	0.1491
245	1.8191	0.1625	2.0505	0.1836	0.06311
246	1.7307	0.2483	2.0722	0.2921	0.1057	0.09295	0.1760	0.09053
248	1.7600	0.03192	1.8309	0.05065	0.2761	0.07056		0.005158
249	1.6944	0.5233	2.5100	0.4879	0.03981	0.5765	0.1648	0.3975
251	1.6304	0.3370	2.0080	0.2980	0.000337	0.003547	0.003889	0.001608
252	1.7592	0.1628	1.8114	0.2074	0.1855	0.1467
253	1.7450	0.1430	1.8869	0.06022	0.02500	0.003069	0.02909	0.007081
254	1.7119	0.1524	1.9280	0.1796	0.06757
256	1.7602	0.2045	1.9442	0.1294	0.08479	0.1261
257	1.6055	0.4737	1.9655	0.4667		0.06523
259	1.6507	0.2439	1.8978	0.2078	0.09484	0.1130
260	1.5639	0.4933	2.0218	0.1266	0.1970	0.1422	0.2345	0.07364
262	1.4484	0.4675	1.8482	0.2097	0.1667	0.08948	0.1592	0.1070
263	1.7850	0.1749	1.9226	0.1435	0.1852		0.1905
265	1.7644	0.1973	1.9839	0.3179	0.06686	0.01980
267	1.8207	0.1106	1.8909	0.1202	0.2536	0.2100
273	1.7604	0.2316	2.2001	0.3243	0.1332	0.1019	0.1084	0.07148
274	1.7772	0.2319	1.9776	0.1543	0.1301	0.02294
276	1.7860	0.1709	1.9794	0.1422	0.04840	0.04323
278	1.7600	0.1884	1.8997	0.1858	0.1633	0.1209
284	1.9988	0.4749	3.0859	0.6636	0.3428	3.7038	0.3654	1.6142
285	1.8621	0.1706	1.9697	0.2077	0.1769	0.1089
286	1.8249	0.06945	1.9301	0.1585	0.2599	0.08539
288	1.8460	0.1535	1.9994	0.1606	0.1933	0.08053
289	1.6472	0.3294	1.9488	0.2654
290	0.7704	1.2387	1.8699	0.3472
295	1.8033	0.2532	1.8929	0.1531	0.009997	0.000914		0.002161
296	1.7286	0.2305	1.9259	0.1854	0.1551	0.09371	0.1291	0.1467
297	1.8255	0.1825	1.9020	0.1341	0.1294	0.1900
301	1.8573	0.1457	1.9985	0.1657	0.2119	0.1137
303	1.7301	0.1700	2.8533	1.0713	0.06713	4.8129	0.1009	4.8026
305	1.7165	0.2846	2.0021	0.1775	0.09092
307	1.6801	0.1674	1.7906	0.09378	0.04332
309	1.7461	0.1779	1.9679	0.1682	0.1355
310	1.8081	0.08807	1.8870	0.04269	0.03749	0.06588
311	1.7322	0.1127	1.9764	0.2139	0.07471	0.2570		0.1888
312	1.7045	0.2309	1.8962	0.2245			0.01895	0.02063
314	1.5904	0.2896	1.8830	0.2944	0.06625	0.08126	0.09154	0.1486
316	1.8378	0.1398	1.9135	0.1273	0.2142	0.1737
317	1.6907	0.2443	1.9132	0.1327	0.08903	0.1697
322	1.6670	0.2716	1.9696	0.2218	0.03353
323	1.6666	0.3526	1.9427	0.2480	0.3096	0.8599	1.0124	1.3119
328	1.6438	0.4266	1.9412	0.2039		0.01159		0.02881
330	0.9813	0.9631	1.8624	0.3185	0.6988	0.07875	0.7196	0.1257
331	1.6811	0.3039	1.9397	0.1189	0.03399	0.1599
332	1.7365	0.1641	1.9270	0.1098	0.04144
333	1.7821	0.1311	2.1498	0.2512	0.3528	0.1737	0.09808	0.1275
334	1.8156	0.2199	2.1897	0.2828	0.1523	0.09491	0.1029	0.05723
337	1.7694	0.1725	2.0915	0.2730	0.1385
340	1.7018	0.3154	2.0652	0.1879
342	1.6202	0.4074	1.9167	0.2770	0.05332	0.1355	0.1070	0.09154
345	1.6697	0.1134	2.1093	0.2052	0.1382	0.4129	0.1253	0.1508
346	1.6865	0.1703	1.7787	0.1625	0.1211	0.1781
348	1.7393	0.2066	1.9274	0.1623	0.009761	0.004456	0.003279	0.005370
349	1.2953	0.6981	1.9812	0.1552	0.4817	0.1070	0.5369	0.09449
351	1.6075	0.3315	2.0076	0.2497	0.4916	0.02493	0.4518
356	1.5978	0.5189	2.2945	0.4515	0.08286	0.3807	0.2041	0.3249
359	1.7343	0.03055	1.7918	0.03761	0.1477	0.06790		0.008234
362	1.7204	0.2970	0.5226	5.7773		9.2803		38.5883
363	1.6675	0.3455	1.8815	0.1753				0
365	1.7021	0.2604	1.9004	0.2791	0.06711	0.08166
366	1.5976	0.04080	2.7172	0.5996	0.1134	5.0176	0.02859	2.6233
369	1.6959	0.2490	1.9453	0.3359	0.04939
370	1.7002	0.1589	1.8166	0.08134	0.1255	0.07692
371	1.7851	0.1603	2.1315	0.6425	0.01718	0.05823	0.03061	0.01635
374	1.6309	0.06897	1.6752	0.06468	0.1012	0.06955		0.004126
379	1.7519	0.1759	1.8701	0.1821
382	1.8031	0.2351	2.0043	0.1603	0.1060
384	1.7211	0.2159	1.9714	0.1471	0.05088	0.07859	0.05728	0.05897
386	1.6967	0.07054	1.7464	0.09832	0.1268	0.08242
390	1.7869	0.1201	1.8903	0.08746	0.03875	0.09866	0.02181
393	1.6374	0.3828	1.8924	0.04980	0.2344		0.3934
394	1.8194	0.3178	2.6504	0.5346		3.3858		1.7526
398	1.7499	0.1911	2.0014	0.1248	0.1173	0.1039
400	1.7418	0.9155	10.9997	5.1457	0.1157	156.13	0.7408	85.8275
402	1.6487	0.07684	1.6816	0.03785	0.09520	0.1302	0.001387
404	1.6334	0.1971	1.8034	0.1185	0.04319
407	1.5379	0.5960	2.2684	0.4798	0.5076	3.4773	1.3756	0.000015
408	1.7519	0.1145	2.4964	0.3042	0.1324	0.7273	0.06533	0.2512
410	1.7363	0.2296	1.9430	0.1590	0.05464	0.1262
412	1.5610	0.3921	1.8981	0.3887	0.1344	0.05398	0.1698	0.3062
417	1.7970	0.1879	2.3327	0.3357	0.1046	0.2152	0.1461	0.1643
418	1.7235	0.2476	1.8544	0.09784	0.000274	0.001689
421	1.7544	0.1503	1.8492	0.1393	0.07140	0.06704
426	1.7157	0.2055	1.8040	0.1072	0.1310	0.08293	0.08481	0.04884
427	1.7892	0.1606	1.8866	0.08856	0.1448	0.2387
430	1.7911	0.1982	2.0776	0.1957	0.1614	0.3828	0.6586	0.2472
431	1.7539	0.07802	1.8309	0.1048	0.1727	0.1108		0.003237
435	1.7199	0.2304	1.8714	0.1246	0.05465	0.05309
436	1.7314	0.1199	1.8356	0.09867	0.1541	0.1694
438	1.6675	0.2627	2.1560	0.2608	0.04939	0.1265	0.05885	0.01677
440	1.7926	0.2621	1.9146	0.1843	0.05970	0.1221
445	1.5601	0.3194	1.7515	0.4668		0.1246
447	1.6522	0.2682	1.8127	0.2225	0.08310	0.1441
449	1.6428	0.3635	1.9141	0.3378	0.05892	0.07431	0.1107	0.1543
450	1.8461	0.3346	2.3818	0.3831	0.1000	0.1952		0.1404
453	1.6665	0.2003	1.9327	0.2389	0.03921
455	1.6631	0.3249	1.8756	0.4084	0.07815	0.07681	0.1148	0.1176
457	1.3891	0.8312	1.8632	0.3986	0.5930	0.05528	0.9396	0.3175
458	1.6947	0.2786	1.9855	0.1561	0.05292
462	1.6869	0.1736	1.9680	0.2023	0.07209	0.1182	0.07369	0.06556
463	1.7324	0.2202	1.9118	0.1306	0.04540	0.008740	0.05499	0.01443
470	1.5149	0.4350	1.9652	0.1956	0.04437	0.06627	0.05930
474	1.6655	0.3305	1.9263	0.1449
475	1.7942	0.3035	1.8696	0.1870	0.05540	0.07090
478	1.8982	0.2751	2.0001	0.1893	0.1479	0.1095	0.09549	0.05647
479	1.7573	0.1271	1.8665	0.1068	0.2197	0.1913
481	1.7613	0.2109	1.9243	0.2256	0.1441	0.1127
482	1.7605	0.3475	2.1297	0.2644	0.06338	0.09566	0.02935	0.07265
483	1.7259	0.2720	2.0098	0.2254	8.3261	3.1265	5.7222	0.4897
485	1.6590	0.1848	1.7358	0.08486	0.06493	0.1019
486	1.4980	0.6181	2.4344	0.8473	0.1736	0.7799	0.2958	1.1128
489	1.6861	0.2891	2.0494	0.2474	0.1032	0.1934	0.2009	0.1924
490	1.7287	0.3267	2.1502	0.2676	0.02359	0.1348	0.04584	0.09975
496	1.6873	0.2094	1.8306	0.2177
499	1.7864	0.1587	1.9512	0.1746	0.06125	0.06813
500	1.8034	0.1314	1.9205	0.07180	0.04359	0.1681	0.03346
502	1.6776	0.6275	2.1384	0.4866	0.07236	0.2722	0.2690	0.2472
503	1.7308	0.09488	1.9338	0.1413	0.1227	0.02641		0.01673
504	1.7732	0.1714	1.9086	0.1340	0.03073	0.005997
505	1.6772	0.3165	1.9100	0.1439	0.06492
508	1.7224	0.3357	2.0386	0.2624			0.02186
509	1.6798	0.04519	1.7450	0.04311	0.1076	0.04293		0.01018
512	1.6249	0.2968	1.9879	0.3525	0.01710		0.01040
520	1.6594	0.1890	1.9602	0.2472	0.1287
522	-0.2879	2.4424	1.8728	0.8045	0.09045	0.04545	0.007095	0.07422
523	1.7246	0.2326	2.0504	0.1788
524	1.7039	0.2144	1.9456	0.1965
526	1.6645	0.2063	1.8584	0.1089	0.01553	0.1353	0.05027	0.09736
527	1.7801	0.1199	2.2009	0.2981	0.03569	0.01601	0.003421	0.01380
528	1.8003	0.1730	1.9804	0.2194	0.1929	0.09630
529	1.8053	0.2508	2.3827	0.4272
535	1.7704	0.1717	2.0382	0.1612	0.4414	0.8832	1.4808	0.5670
536	1.6701	0.2650	1.8651	0.1414	0.04044	0.1813
540	1.8432	0.1195	2.1405	0.2159	0.02803	0.2749	0.01393	0.1140
543	1.7708	0.1330	1.9932	0.3554	0.1418	0.2901	0.1352	1.3618
546	1.7317	0.05834	1.8086	0.04372	0.1083	0.08114
550	1.6244	0.2222	1.8332	0.1091	0.02770	0.1182	0.02587
556	1.7498	0.2531	1.8786	0.1769	0.1054	0.1245
560	1.6936	0.1392	1.7702	0.06238	0.1003	0.1499
561	1.7612	0.2228	2.8316	0.8454	0.1187	1.4644	0.1089	1.0460
562	0.8858	2.1435	1.9677	0.07487	7.2399	0.08598	15.8496	0.04342
565	1.6836	0.2774	1.9187	0.1342	0.07171	0.1789
566	1.7973	0.09455	2.0433	0.1737	0.2106	0.03939		0.02529
568	1.5700	0.6040	1.9285	0.1651	0.09965	0.1337	0.2296	0.09406
569	1.6333	0.2877	1.9228	0.1977	0.05554
571	1.6989	0.1456	1.8156	0.1181	0.1423	0.07001		0.01409
572	1.4915	0.5750	2.0502	0.5200	0.1251	0.1051	0.2068	0.2110
573	1.7225	0.07259	1.7542	0.02628	0.03308	0.04217	0.02139
574	1.5287	0.6629	1.9755	0.1764	0.1445	0.1337	0.3915	0.08955
576	1.8038	0.1497	1.9949	0.1431	0.1326	0.05488
581	1.6599	0.1877	1.8170	0.1409	0.07809	0.04258
583	1.5988	0.3036	1.8594	0.09208	0.07022	0.01344	0.06449	0.01783
584	1.8141	0.1832	1.9739	0.07259	0.02878	0.1174	0.02597
588	1.7494	0.1080	1.8968	0.1007	0.1284	0.05521
592	1.8504	0.1486	2.0501	0.1940	0.04812	0.04022
593	1.7573	0.3488	3.2178	1.2514	0.03503	6.3592	0.3446	5.4158
594	1.7473	0.1679	1.9711	0.1693	0.1037
595	1.4125	0.4611	1.8032	0.2132
596	1.6741	0.1355	1.8868	0.1398	0.1263	0.04848		0.01355
599	1.7585	0.1608	1.8937	0.06665	0.07736	0.07892
600	1.7324	0.1679	1.9910	0.3442
602	1.7372	0.1056	1.8756	0.1181	0.1687	0.1012
605	1.2689	0.6908	2.3598	0.6636	0.5250	0.6031	0.5753	0.8884
607	1.7973	0.1432	1.9608	0.1387	0.1615	0.07424		0.01456
608	1.7062	0.2277	2.0061	0.2832	0.02829	0.2371	0.02816	0.2589
609	1.7360	0.1344	1.8536	0.1279	0.1864	0.1103
611	1.7783	0.1591	1.9385	0.1505	0.09061	0.06444
616	1.7403	0.1994	1.9540	0.2406
619	1.6973	0.2147	1.9293	0.1331	0.04546	0.1654
622	1.7215	0.09396	1.8311	0.09955
626	1.7682	0.1529	2.0143	0.1580	0.1595	0.05389
628	1.6731	0.2116	1.8606	0.1448	0.02098	0.01447	0.004349	0.004071
630	1.6253	0.3745	2.0682	0.2771	0.04475	0.1432	0.07638	0.08106
633	1.6569	0.4816	1.7902	0.1218	0.04517	0.2118	0.2650	0.1690
635	1.7469	0.1084	1.8391	0.09254	0.1330	0.1368
641	1.6729	0.08059	2.2579	0.3836	0.1098	0.9855	0.05498	0.6167
642	0.1240	2.2093	1.8963	0.1769
645	1.5345	0.4857	2.1095	0.6129	1.2803	1.6003	2.5099	2.9671
648	1.7767	0.1180	1.8854	0.1011
649	1.7084	0.1617	1.9343	0.1442	1.4872	0.000959	0.5011	0.1344
651	1.7072	0.2507	2.0095	0.2193	0.09963	0.4865	0.2815	0.4030
656	1.8556	0.2209	2.3104	0.3415	0.1213	0.1484	0.1114	0.1208
660	1.8222	0.1767	2.0392	0.1863	0.1675
661	1.7853	0.2197	2.1083	0.2680	0.1502	0.1002	0.1897	0.08570
664	1.8114	0.1791	2.0202	0.1518	0.8753	0.5935	1.1490	0.2470
665	1.6874	0.1379	1.6816	0.07913	0.06038	0.07971
666	1.6947	0.2319	1.9502	0.1452	0.04913	0.1167
668	1.7076	0.2950	1.9847	0.1763	0.003522
671	1.6133	0.3528	1.9984	0.1430	0.01559	0.04325	0.001536	0.008600
674	1.5040	0.4417	1.9610	0.4131	0.04530	0.09260		0.1521
680	1.7784	0.4965	1.9133	0.1807		0.07057	0.001691	0.02887
682	1.8040	0.1152	1.8697	0.07359	0.08758	0.1734
683	1.8036	0.1718	3.3113	1.2564	0.1030	4.3676	0.1016	3.3826
685	1.8194	0.1196	1.9600	0.1269	0.1074	0.1473
686	1.6127	0.3406	0.3790	15.1970	0.06535	21.0740	0.08183	213.48
687	1.7680	0.1441	1.9438	0.1607	0.008291	0.06649
688	1.7445	0.1215	1.9333	0.1597	0.1764	0.06209		0.01366
689	1.7585	0.1205	1.8492	0.1370	0.1870	0.1300
692	1.7323	0.1849	1.8627	0.1522	0.1562	0.1870
695	1.6627	0.2886	1.9748	0.1895	0.02372
698	2.0884	0.5221	1.7932	0.06427	0.4955	0.07635	0.5757	0.02918
705	1.8017	0.2293	2.0441	0.2392	0.1298	0.04112
706	1.5729	0.3249	1.8394	0.2250		0.1017
711	1.7229	0.2110	1.8693	0.1917
713	1.7505	0.1537	1.8602	0.06253	0.05633	0.1330	0.03142
714	1.6431	0.2809	2.0014	0.1738	0.08339	0.1369	0.09851	0.1985
715	1.7280	0.2166	2.4225	0.5817	0.1234	0.6487	0.1108	0.4687
718	1.5929	0.3427	1.9117	0.3105	0.8443	0.2047	0.7048	0.7091
722	1.7192	0.1347	1.8850	0.1285	0.1876	0.06904
723	-1.7093	6.1380	2.0254	0.2585	255.30	0.5071	446.82	0.5678
724	1.8056	0.1341	1.9578	0.06128		0.05977
725	1.2030	0.8076	1.8927	0.1702	0.2658	0.1354	0.3306	0.09939
727	1.6813	0.1061	1.7837	0.1177	0.1221	0.06733
730	1.7302	0.1195	2.2855	0.2399	0.1114	0.5791	0.07021	0.2086
731	1.7373	0.09350	1.7965	0.08761	0.1198	0.06712
732	1.7533	0.3633	1.8143	0.06248	0.01630
734	1.7094	0.1106	1.8463	0.08756	0.1000	0.1133
735	1.7484	0.2957	1.8289	0.05702	0.1547
736	1.7492	0.1911	1.9176	0.2827	0.04084	0.1296	0.04344	0.1339
737	1.7935	0.1499	2.1804	0.2726	0.1072
740	1.7877	0.2166	1.9137	0.1534	0.05503	0.04482	0.007547	0.01596
742	1.6904	0.2288	1.9701	0.2522	0.03921	0.02992		0.03206
744	1.5703	0.4155	1.9988	0.1631	0.06149	0.1998	0.07454	0.1234
745	1.7623	0.2319	1.8598	0.1388	0.05772
749	1.6674	0.1184	1.7156	0.07467	0.09268	0.1211
750	1.6584	0.2863	1.8459	0.1713	0.02427
752	1.7654	0.2221	2.0129	0.1775	0.08215
754	1.9048	0.07106	1.9664	0.03873	0.08058	0.1706
755	1.7208	0.1783	2.1440	0.3575	0.06754	0.01769	0.005316	0.01569
756	1.8226	0.1646	1.9656	0.1416	0.2009	0.1440
757	1.6501	0.07981	1.7915	0.08824
758	1.7334	0.2209	1.9213	0.1445	0.02717	0.03105		0.01699
760	1.7497	0.1147	1.8405	0.1195	0.04438	0.06260
761	1.7616	0.2265	2.0398	0.2365	0.1107
762	1.7481	0.1672	1.9563	0.09965	0.06596	0.03224	0.009935	0.01054
763	1.7084	0.1854	1.8768	0.1483	0.02294	0.1210	0.007969
764	1.6318	0.4705	1.8958	0.06208	0.2142	0.1849	0.4567	0.2325
767	1.5632	0.5235	1.9525	0.1142	0.2338	0.1144	0.3307	0.07579
772	1.7032	0.3842	2.0548	0.2581	8.5799	26.8760	16.5720	0.001049
773	0.05144	2.6172	1.8758	0.1419	22.6541	0.05418	32.3329	0.08234
775	1.6543	0.5945	2.0584	0.2348	0.08075	0.1681	0.3868	0.1334
776	1.8110	0.1966	1.8972	0.1406	0.1208	0.1577
778	1.6882	0.07805	1.7424	0.06564	0.1021	0.07709
779	1.6541	0.2976	1.9094	0.1762	0.05475	0.1213
780	1.8628	0.1474	2.1426	0.2398	0.1981	0.02662		0.04615
781	1.7393	0.3469	2.0454	0.1823	0.07215	0.04465	0.06752	0.04931
782	1.7785	0.1254	1.8937	0.1097	0.2385	0.1993
784	1.7278	0.1344	1.8868	0.04937	0.04073	0.07966	0.05386
787	1.7890	0.1396	1.9538	0.1018	0.09501	0.06706
791	1.5893	0.2337	1.7834	0.1531	0.06337	0.1435
792	1.7551	0.2626	1.9928	0.4302	0.08140	0.07600	0.1465	0.2154
794	1.7595	0.1852	1.8991	0.2594	0.1596	0.06057
795	1.7812	0.1490	1.8281	0.08203	0.1911	0.01395	0.2730	0.009918
798	1.6534	0.4075	1.9931	0.2080	0.1037	0.1358	0.2052	0.1405
800	1.6176	0.3492	1.8955	0.2421	0.1527	0.2827	0.3877	0.4870
801	1.5892	0.03782	1.6839	0.07146	0.03888
802	1.3836	0.5641	1.9391	0.1501	0.1582	0.1543	0.1661	0.09119
804	1.8627	0.2264	2.1399	0.2141	0.1460	0.08079	0.1805	0.04646
807	1.0872	0.7690	1.8102	0.8173	1.1299	0.1965	1.0518	1.3325
809	1.7354	0.1757	1.8626	0.1703	0.1185	0.1513
812	1.7989	0.1614	2.3217	0.2785	0.1787	0.2166	0.08857	0.09324
813	1.6955	0.3178	1.8453	0.2863	0.1025	0.1066	0.1532	0.2867
815	1.7802	0.1759	2.1507	0.2037	0.1175	0.1929	0.08720	0.08264
816	1.6823	0.1397	1.8629	0.09393	0.08917	0.06537		0.01494
819	1.7301	0.2143	1.8956	0.1855	0.000152	0.000554	0.000582	0.000303
824	1.6584	0.2751	1.8601	0.09884	0.07299	0.1434	0.04188
825	1.8327	0.08503	1.9028	0.1017	0.04874	0.07170
826	1.6467	0.2580	1.9227	0.2317		0.01805
828	1.6470	0.09614	1.9223	0.1367	0.07749	0.4300	0.06350	0.1779
829	1.7751	0.09453	1.8405	0.08294	0.000803
830	1.5806	0.3777	1.8256	0.1423	0.04919	0.1182
832	1.7156	0.1481	1.7794	0.1742	0.1886	0.1539
836	1.7956	0.1486	1.9130	0.08445	0.1184	0.08594
838	1.7429	0.2354	1.8943	0.1724	0.09385	0.1317
846	1.7348	0.3264	3.0200	0.9202	0.05841	1.7010	0.1043	1.3483
849	1.5775	0.2223	2.0002	0.4050	0.06508	0.1447	0.08097	0.2257
852	1.6148	0.09095	1.8714	0.2090	0.1061
854	1.7126	0.04433	1.7707	0.04337	0.1077	0.05106		0.01061
855	1.6756	0.1029	1.9686	0.1836	0.03323	0.1760	0.03343	0.08308
856	1.8194	0.1815	1.9486	0.1859	0.1795	0.1108
859	1.6643	0.2473	1.9790	0.3815	0.07304	0.05980	0.07842	0.1312
861	1.8216	0.1113	1.8806	0.2570
864	1.8129	0.1145	2.1981	0.2821	0.09609	0.3387	0.03034	0.1015
865	1.8938	0.1912	2.0214	0.1388	0.1526	0.09633
866	-28.6411	29.3927	1.9825	0.1292	109.75	0.07181	105.66	0.06380
868	1.6322	0.3448	1.9080	0.1364	0.05519	0.1537	0.07407
869	1.7069	0.3217	1.9818	0.2086	0.1264	0.08761	0.06862	0.06290
870	1.2258	0.8656	2.0004	0.2058	0.6111	0.08535	0.7434	0.1043
876	1.5167	0.5530	1.8664	0.06253	0.2097	0.1893	0.3650	0.04273
877	1.7326	0.1782	1.9042	0.1361	0.1367	0.08560
878	-5.1787	13.2110	1.9348	0.1182	152.04	0.08771	284.66	0.07769
880	1.8767	0.08335	1.9754	0.1326	0.006955	0.02639	0.003312
882	1.4292	1.4051	1.9483	0.2195
886	1.8535	1.3020	1.8812	0.1211	0.4726	0.05770	3.6635	0.03032
887	1.9371	0.3028	2.8447	0.8994	0.5150	9.5803	0.4821	6.9751
890	1.7033	0.3759	2.0478	0.3624	0.02911		0.01916	0.05362
891	1.8093	0.1530	1.9345	0.1232	0.2028	0.2083
895	1.6911	0.2744	3.4880	2.0981	0.7061	0.3086		0.4291
896	-1.4962	20.0058	2.3875	0.8415	100.13	0.6450	606.02	0.9369
898	1.7416	0.1624	1.8808	0.08777	0.1118	0.01142	0.06897	0.01189
899	1.4431	0.6254	1.9270	0.1043		0.03091		0.03844
901	1.7711	0.1055	2.1654	0.2024	0.1227	0.2554	0.06887	0.1111
903	1.8136	0.3349	2.8824	0.9116			0.006306	0.008639
905	1.7233	0.2909	2.1994	0.3918	0.09424	0.1078	0.1084	0.1202
906	1.7203	0.2813	1.9662	0.2116	0.04280	0.07122
907	1.7581	0.2288	2.1204	0.3434	0.1101	0.09637	0.1880	0.1119
910	1.8155	0.09456	1.9335	0.1363	0.2546	0.1075
912	1.6750	0.1776	1.8501	0.05741	0.04416	0.1172	0.06484
913	1.5015	0.5356	2.2733	0.5200	0.04412	0.2538
914	1.7886	0.1163	1.9191	0.1144	0.05350	0.06963
919	1.9355	0.2654	1.6730	0.03828	0.5465	0.1349	0.4028	0.05341
921	1.7328	0.3654	2.1928	0.3908	0.05060	0.2720	0.1418	0.2129
922	1.7111	0.09519	1.9925	0.1429	0.1503	0.1766	0.06238	0.06566
923	1.6103	0.3557	1.9851	0.4076	0.06513	0.07988	0.1027	0.1973
924	1.2975	1.4188	1.8572	0.05783	1.5844	0.1152	4.3863	0.03990
926	1.7502	0.1093	1.8787	0.1596	0.2208	0.08352
929	1.2545	1.0627	1.8099	0.1669	0.2224	0.09451	0.4787	0.07321
930	1.6910	0.1292	2.0847	0.3539	0.1498	0.3365	0.2081	0.2832
933	1.7182	0.1219	1.9092	0.1251	0.1742	0.04759		0.03267
934	1.6248	0.3629	1.9167	0.1053	0.1689		0.2004
938	1.9025	0.1365	2.1691	0.2346	0.2520	0.07562	0.1401	0.04483
945	1.7108	0.03974	1.9093	0.1085	0.1208
948	1.7852	0.2012	2.0043	0.2089	0.1253	0.05332
950	1.6941	0.3554	1.9180	0.2138	0.02580	0.06704
951	1.8033	0.08213	1.8370	0.07812	0.2251	0.1758
952	1.8216	0.1440	2.0045	0.2166	0.1579	0.07053
954	1.7420	0.04109	1.8576	0.07683	0.1917	0.03588		0.01615
955	1.7653	0.2159	1.9039	0.2123	0.1515	0.1260
959	1.7308	0.1308	2.0416	0.2291	0.5495	0.2454	1.2062	0.1528
961	1.6163	0.2977	1.9048	0.2560	0.07111	0.04362	0.08589	0.1133
965	1.7100	0.2115	1.9222	0.08456	0.03372	0.1218	0.02745
972	1.8626	0.5539	2.7381	0.8096	0.1133	1.7880	0.2235	1.2691
977	1.7210	0.1329	1.8261	0.1222	0.1019	0.02937
978	1.7740	0.2019	1.9030	0.9547		0.1222		3.4174
981	1.7542	0.1772	1.9871	0.08632	0.02763	0.1700	0.02444
985	1.6929	0.2960	1.9499	0.2196	0.02324	0.07927	0.007611	0.04526
990	1.6651	0.06562	1.8929	0.2288	0.1860
992	1.6825	0.2991	2.0098	0.2984	0.04457	0.05314	0.1201	0.06000
994	1.7981	0.3552	1.9393	0.2367
995	1.7050	0.1102	1.8877	0.1174	0.1415	0.06323		0.01333
996	1.6952	0.3015	2.0334	0.1927	0.03272
999	1.5085	0.4423	3.6211	26.6794	0.3712		0.4288
