# Supplementary material for: Comparison of Different Methods for the Meta‐Analysis of Diagnostic Test Accuracy Studies—A Simulation Study
Source: Biom J. 2026 Jul 2;68(4):e70147. doi: 10.1002/bimj.70147 (PMC13329219; doi:10.1002/bimj.70147)
Supplement: Supplementary file 3 — Supporting File 3: bimj70147‐sup‐0003‐simstudy_code.zip. [file BIMJ-68-e70147-s001.zip › results_twoorthreestudies/simstudy_code/sim_data/data_11111111.csv]

replicate	study	threshold	N	prevalence	D	H	TP	FN	FP	TN	threshold_stm
1	1	7.4	264	0.391296192025766	103	161	36	67	22	139	1
1	2	5.4	369	0.333274357020855	123	246	105	18	140	106	1
1	3	6.1	495	0.365019077342004	181	314	105	76	81	233	1
2	1	6.2	33	0.410907952208072	14	19	10	4	1	18	1
2	2	5.2	479	0.305467174900696	146	333	93	53	97	236	1
2	3	5.8	438	0.319377213576809	140	298	64	76	47	251	1
3	1	6.4	87	0.459143812349066	40	47	13	27	4	43	1
3	2	5.8	457	0.423193830484524	193	264	130	63	46	218	1
4	1	5.1	417	0.383102355478331	160	257	133	27	171	86	1
4	2	7.4	127	0.461974341934547	59	68	12	47	3	65	1
5	1	5.8	52	0.310689933365211	16	36	8	8	14	22	1
5	2	5.8	224	0.349972613435239	78	146	49	29	34	112	1
5	3	5.4	65	0.408385510975495	27	38	24	3	17	21	1
6	1	4.5	42	0.37112570325844	16	26	15	1	25	1	1
6	2	6.9	124	0.336060676909983	42	82	15	27	8	74	1
7	1	5.3	387	0.434041721560061	168	219	148	20	106	113	1
7	2	5.9	219	0.309193153865635	68	151	62	6	57	94	1
7	3	6.2	59	0.436930560925975	26	33	14	12	3	30	1
8	1	5.3	352	0.37681363420561	133	219	116	17	95	124	1
8	2	7.2	260	0.473223669501022	123	137	42	81	3	134	1
9	1	6.7	89	0.327059572422877	29	60	5	24	3	57	1
9	2	5.9	136	0.329652461735532	45	91	39	6	46	45	1
10	1	6.1	101	0.325268915249035	33	68	26	7	4	64	1
10	2	6	64	0.340772701893002	22	42	19	3	9	33	1
11	1	5.1	323	0.486163958534598	157	166	129	28	95	71	1
11	2	6.3	86	0.404700172506273	35	51	18	17	9	42	1
12	1	7.2	38	0.430837210034952	16	22	1	15	1	21	1
12	2	5	379	0.304296444915235	115	264	103	12	196	68	1
13	1	5.3	213	0.481858476810157	103	110	80	23	36	74	1
13	2	4.8	121	0.428988768905401	52	69	43	9	49	20	1
14	1	5.9	374	0.371333851478994	139	235	71	68	32	203	1
14	2	5.7	292	0.453824277920648	133	159	92	41	19	140	1
14	3	6.5	133	0.337791915936396	45	88	13	32	4	84	1
15	1	7	268	0.416814010078087	112	156	53	59	19	137	1
15	2	4.5	21	0.418481833906844	9	12	9	0	10	2	1
15	3	4.9	344	0.31814455925487	109	235	75	34	179	56	1
16	1	7.3	228	0.331613365886733	76	152	30	46	12	140	1
16	2	5.7	187	0.308325951267034	58	129	34	24	20	109	1
17	1	6.1	446	0.47070583999157	210	236	118	92	53	183	1
17	2	7	453	0.398637178912759	181	272	107	74	18	254	1
18	1	4.6	222	0.361354174371809	80	142	73	7	103	39	1
18	2	6.8	126	0.453248607600108	57	69	13	44	3	66	1
19	1	4.9	476	0.363679797947407	173	303	141	32	127	176	1
19	2	5.5	313	0.339807210676372	106	207	91	15	86	121	1
19	3	4.8	101	0.319665943924338	32	69	27	5	52	17	1
20	1	5.7	27	0.462833981728181	12	15	10	2	9	6	1
20	2	4.8	53	0.415499988244846	22	31	19	3	22	9	1
20	3	7.2	250	0.338581066066399	85	165	35	50	12	153	1
21	1	4.8	78	0.486503065237775	38	40	34	4	30	10	1
21	2	5.3	362	0.322627010056749	117	245	100	17	138	107	1
21	3	5.6	110	0.307981582498178	34	76	23	11	21	55	1
22	1	4.5	244	0.475473154010251	116	128	105	11	82	46	1
22	2	5.7	112	0.362340046092868	41	71	27	14	19	52	1
23	1	7.1	482	0.434707138082013	210	272	107	103	34	238	1
23	2	5.9	404	0.412732794322073	167	237	108	59	51	186	1
23	3	5.7	402	0.458538732584566	184	218	98	86	70	148	1
24	1	7.4	394	0.480849086167291	189	205	19	170	4	201	1
24	2	6.4	58	0.429589724773541	25	33	11	14	1	32	1
24	3	6	482	0.450277208676562	217	265	178	39	114	151	1
25	1	6.6	360	0.416320954170078	150	210	93	57	27	183	1
25	2	7.2	187	0.437472913833335	82	105	6	76	4	101	1
25	3	6.9	318	0.343605849286541	109	209	71	38	26	183	1
26	1	5.8	44	0.451467519206926	20	24	18	2	5	19	1
26	2	6.3	247	0.355250070896	88	159	30	58	21	138	1
26	3	6.1	29	0.367318294337019	11	18	7	4	1	17	1
27	1	7.4	176	0.439918679976836	77	99	3	74	11	88	1
27	2	5.6	447	0.442026057140902	198	249	134	64	51	198	1
27	3	5.6	209	0.33918166551739	71	138	58	13	27	111	1
28	1	4.6	243	0.358163427375257	87	156	77	10	132	24	1
28	2	4.8	387	0.418670160882175	162	225	137	25	155	70	1
29	1	6.1	458	0.406148908380419	186	272	107	79	68	204	1
29	2	6.9	318	0.329448698787019	105	213	28	77	11	202	1
30	1	6.4	308	0.349250916531309	108	200	27	81	29	171	1
30	2	6.8	341	0.399666377948597	136	205	31	105	8	197	1
30	3	7	295	0.305555035965517	90	205	33	57	14	191	1
31	1	6.1	418	0.496946756867692	208	210	150	58	46	164	1
31	2	7.2	139	0.494593855366111	69	70	34	35	8	62	1
31	3	4.6	489	0.412856149533764	202	287	180	22	256	31	1
32	1	6.4	331	0.358024459937587	119	212	61	58	38	174	1
32	2	7.2	441	0.458163174195215	202	239	47	155	17	222	1
33	1	5	74	0.309588515479118	23	51	19	4	28	23	1
33	2	4.5	454	0.425367623521015	193	261	187	6	220	41	1
34	1	5.1	375	0.309116392256692	116	259	90	26	152	107	1
34	2	5.5	79	0.479405489237979	38	41	33	5	11	30	1
34	3	6.6	272	0.301226200535893	82	190	32	50	25	165	1
35	1	7	68	0.459584902552888	31	37	13	18	0	37	1
35	2	6.3	294	0.37991146594286	112	182	71	41	29	153	1
36	1	6.9	63	0.35185620659031	22	41	2	20	4	37	1
36	2	6.9	372	0.444492819532752	165	207	32	133	17	190	1
37	1	5.9	310	0.319454555818811	99	211	64	35	45	166	1
37	2	6.7	286	0.495888738008216	142	144	111	31	20	124	1
38	1	5.7	38	0.319031859561801	12	26	8	4	9	17	1
38	2	6	28	0.338842925848439	9	19	5	4	8	11	1
39	1	6	73	0.445351177779958	33	40	15	18	10	30	1
39	2	5.9	58	0.437656038533896	25	33	15	10	9	24	1
40	1	5.8	172	0.324568545632064	56	116	41	15	38	78	1
40	2	6	273	0.347210341645405	95	178	56	39	38	140	1
40	3	6.4	340	0.382343861274421	130	210	42	88	17	193	1
41	1	5.4	56	0.49967502229847	28	28	24	4	12	16	1
41	2	7.5	295	0.347717609675601	103	192	7	96	3	189	1
42	1	5.5	190	0.468121724529192	89	101	76	13	30	71	1
42	2	6.3	331	0.351760278455913	116	215	64	52	66	149	1
42	3	7.2	62	0.36792876990512	23	39	18	5	3	36	1
43	1	4.6	426	0.491845500422642	210	216	177	33	127	89	1
43	2	7.1	45	0.454573492193595	20	25	2	18	1	24	1
44	1	5.4	267	0.39541609515436	106	161	81	25	71	90	1
44	2	7	211	0.42445807447657	90	121	50	40	24	97	1
45	1	4.8	310	0.338553738407791	105	205	95	10	151	54	1
45	2	6.2	341	0.301177214598283	103	238	63	40	64	174	1
46	1	5.9	338	0.322657614853233	109	229	60	49	36	193	1
46	2	7.4	421	0.376716709043831	159	262	29	130	7	255	1
47	1	5.4	137	0.355890753678977	49	88	34	15	36	52	1
47	2	6.6	233	0.326881803618744	76	157	43	33	9	148	1
48	1	5.2	24	0.411301964195445	10	14	7	3	12	2	1
48	2	5.3	137	0.465926483180374	64	73	52	12	46	27	1
49	1	4.7	286	0.420521671278402	120	166	112	8	110	56	1
49	2	6.4	254	0.416779520828277	106	148	78	28	27	121	1
49	3	6.7	112	0.427192129381001	48	64	14	34	6	58	1
50	1	5.6	243	0.465369474282488	113	130	92	21	45	85	1
50	2	4.9	372	0.387827378697693	144	228	122	22	148	80	1
51	1	6.6	249	0.392807538947091	98	151	59	39	25	126	1
51	2	5.2	280	0.388290907209739	109	171	97	12	67	104	1
52	1	6	22	0.378611161699519	8	14	8	0	3	11	1
52	2	4.6	259	0.467670853016898	121	138	119	2	105	33	1
52	3	6.2	476	0.441188137279823	210	266	101	109	56	210	1
53	1	4.6	98	0.436701578320935	43	55	41	2	33	22	1
53	2	4.8	158	0.319538851780817	50	108	48	2	86	22	1
53	3	6.4	447	0.433595500607043	194	253	127	67	45	208	1
54	1	4.6	276	0.313612583698705	87	189	80	7	111	78	1
54	2	4.7	163	0.332823050580919	54	109	46	8	86	23	1
55	1	7.3	464	0.336290680710226	156	308	18	138	14	294	1
55	2	4.7	49	0.387556517217308	19	30	15	4	25	5	1
55	3	6.1	46	0.433481651637703	20	26	9	11	1	25	1
56	1	6.9	153	0.464285902585834	71	82	25	46	12	70	1
56	2	6.2	456	0.311654183641076	142	314	107	35	40	274	1
56	3	6.8	434	0.403375984774902	175	259	86	89	24	235	1
57	1	6	214	0.415404725819826	89	125	71	18	25	100	1
57	2	5	337	0.431728051137179	145	192	126	19	131	61	1
57	3	6.5	444	0.446431661443785	198	246	141	57	30	216	1
58	1	5.7	83	0.354014487471431	29	54	22	7	16	38	1
58	2	4.7	382	0.437449712026864	167	215	159	8	184	31	1
59	1	5.2	192	0.344815371604636	66	126	41	25	43	83	1
59	2	4.7	213	0.32813808619976	70	143	62	8	68	75	1
60	1	5.9	307	0.354880739282817	109	198	87	22	62	136	1
60	2	5.7	182	0.375841864058748	68	114	40	28	23	91	1
60	3	5.7	223	0.386814611777663	86	137	63	23	75	62	1
61	1	6.4	257	0.442789602931589	114	143	78	36	18	125	1
61	2	5.3	452	0.338398460438475	153	299	128	25	156	143	1
62	1	6.1	295	0.459627244388685	136	159	81	55	23	136	1
62	2	5.5	33	0.346416508546099	11	22	9	2	8	14	1
63	1	7.4	84	0.356995027232915	30	54	15	15	2	52	1
63	2	5.1	53	0.461308695189655	24	29	12	12	11	18	1
64	1	5.9	343	0.316250925278291	108	235	76	32	59	176	1
64	2	5.6	286	0.354527741810307	101	185	76	25	69	116	1
64	3	7.3	153	0.376309165824205	58	95	3	55	4	91	1
65	1	5.3	129	0.47463827370666	61	68	54	7	40	28	1
65	2	6	87	0.371464050607756	32	55	15	17	8	47	1
66	1	5.2	81	0.4383139569778	36	45	31	5	26	19	1
66	2	5.2	130	0.469144915184006	61	69	53	8	42	27	1
67	1	5.1	209	0.37934745978564	79	130	72	7	94	36	1
67	2	5.4	251	0.341796406218782	86	165	71	15	81	84	1
67	3	6.6	362	0.449886598577723	163	199	39	124	18	181	1
68	1	5.9	74	0.334249659394845	25	49	21	4	17	32	1
68	2	7	285	0.460058230580762	131	154	65	66	8	146	1
68	3	6.6	269	0.48962390050292	132	137	32	100	16	121	1
69	1	7.3	349	0.492162109119818	172	177	62	110	6	171	1
69	2	7.1	103	0.326264638407156	34	69	25	9	5	64	1
70	1	4.6	338	0.491649028426036	166	172	158	8	132	40	1
70	2	7.4	380	0.379882541811094	144	236	54	90	23	213	1
70	3	7.3	197	0.459196169162169	90	107	3	87	5	102	1
71	1	4.8	388	0.40690769427456	158	230	143	15	151	79	1
71	2	5.5	74	0.330283264443278	24	50	16	8	16	34	1
71	3	4.8	425	0.313315843697637	133	292	123	10	225	67	1
72	1	6.1	21	0.320435709273443	7	14	6	1	1	13	1
72	2	6	318	0.355837564310059	113	205	56	57	28	177	1
72	3	5.7	276	0.362423222139478	100	176	67	33	77	99	1
73	1	5.4	446	0.304597711050883	136	310	107	29	143	167	1
73	2	6.9	282	0.353370294906199	100	182	31	69	16	166	1
73	3	5.6	306	0.419726047897711	128	178	84	44	33	145	1
74	1	6.9	445	0.322680307971314	144	301	94	50	59	242	1
74	2	6.9	417	0.347883207909763	145	272	45	100	28	244	1
75	1	4.5	399	0.339697213936597	136	263	113	23	199	64	1
75	2	6.3	399	0.457444237638265	183	216	70	113	32	184	1
75	3	4.7	258	0.344657742744312	89	169	78	11	142	27	1
76	1	5.8	488	0.318667378323153	156	332	96	60	69	263	1
76	2	7.3	120	0.311379668070003	37	83	16	21	7	76	1
76	3	4.6	468	0.353858620487154	166	302	153	13	244	58	1
77	1	5	409	0.308970795478672	126	283	88	38	82	201	1
77	2	4.9	124	0.398009134735912	49	75	46	3	54	21	1
77	3	6.6	467	0.4417111935094	206	261	140	66	40	221	1
78	1	5.9	206	0.394168616924435	81	125	65	16	29	96	1
78	2	7	401	0.367192302504554	147	254	56	91	33	221	1
78	3	7.4	311	0.352397153247148	110	201	35	75	6	195	1
79	1	6.1	27	0.427851715357974	12	15	10	2	2	13	1
79	2	6.3	110	0.415188129944727	46	64	40	6	13	51	1
79	3	5.1	417	0.498022311460227	208	209	178	30	94	115	1
80	1	4.6	47	0.366172772739083	17	30	17	0	24	6	1
80	2	5.8	290	0.420472493069246	122	168	103	19	84	84	1
80	3	6.6	34	0.393520672246814	13	21	9	4	4	17	1
81	1	7.2	408	0.424026455776766	173	235	82	91	21	214	1
81	2	6.4	472	0.384311362309381	181	291	90	91	84	207	1
82	1	5.7	229	0.381914730602875	87	142	79	8	47	95	1
82	2	5	163	0.477422132901847	78	85	73	5	52	33	1
83	1	6.2	369	0.419291129196063	155	214	108	47	53	161	1
83	2	5.8	389	0.425606219191104	166	223	96	70	54	169	1
84	1	7	162	0.336256586899981	54	108	14	40	4	104	1
84	2	6.8	203	0.375750654097646	76	127	23	53	5	122	1
84	3	7.1	185	0.325713550625369	60	125	19	41	15	110	1
85	1	4.7	53	0.409696981031448	22	31	17	5	15	16	1
85	2	6.9	94	0.3635952135548	34	60	1	33	2	58	1
86	1	6.9	144	0.382822592090815	55	89	21	34	6	83	1
86	2	6.4	228	0.30052434518002	69	159	43	26	37	122	1
87	1	5.6	250	0.439419213775545	110	140	99	11	87	53	1
87	2	6.8	455	0.351052786316723	160	295	81	79	26	269	1
88	1	7.1	462	0.449404798448086	208	254	114	94	29	225	1
88	2	7.3	195	0.405489192670211	79	116	10	69	5	111	1
88	3	5.7	304	0.433036710089073	132	172	99	33	75	97	1
89	1	7.2	387	0.475333262374625	184	203	108	76	45	158	1
89	2	6	57	0.400956921791658	23	34	14	9	5	29	1
89	3	5	389	0.436834995495155	170	219	147	23	80	139	1
90	1	7	79	0.346609756723046	27	52	8	19	5	47	1
90	2	5.2	319	0.475683781597763	152	167	120	32	58	109	1
90	3	6.2	323	0.325187751464546	105	218	47	58	12	206	1
91	1	6.6	88	0.394040457485244	35	53	24	11	6	47	1
91	2	7.4	256	0.418801516899839	107	149	39	68	12	137	1
92	1	4.6	323	0.392751002404839	127	196	105	22	110	86	1
92	2	5.5	42	0.4289608635474	18	24	11	7	9	15	1
92	3	4.7	255	0.370693618711084	95	160	86	9	103	57	1
93	1	5.5	296	0.324713575281203	96	200	68	28	24	176	1
93	2	4.8	261	0.302448012214154	79	182	74	5	119	63	1
93	3	4.6	314	0.34045623135753	107	207	95	12	140	67	1
94	1	7.2	428	0.44418962453492	190	238	90	100	26	212	1
94	2	7.3	82	0.303016888303682	25	57	15	10	5	52	1
95	1	5.2	62	0.30706770461984	19	43	19	0	28	15	1
95	2	7.3	309	0.324051625654101	100	209	40	60	20	189	1
95	3	5.9	133	0.315658127469942	42	91	30	12	17	74	1
96	1	4.5	337	0.459462409466505	155	182	143	12	151	31	1
96	2	6.4	293	0.346612343937159	102	191	53	49	33	158	1
96	3	7.1	258	0.392145594162866	101	157	42	59	13	144	1
97	1	5.5	294	0.33390296571888	98	196	87	11	92	104	1
97	2	6.8	305	0.368627666868269	112	193	34	78	26	167	1
97	3	5.1	395	0.368698791088536	146	249	128	18	197	52	1
98	1	5.8	363	0.483550311485305	176	187	127	49	81	106	1
98	2	4.8	353	0.342911810055375	121	232	109	12	182	50	1
98	3	5.2	124	0.376858854992315	47	77	35	12	36	41	1
99	1	5.1	334	0.466620708908886	156	178	130	26	126	52	1
99	2	5.4	365	0.391384996427223	143	222	88	55	52	170	1
100	1	5.2	349	0.309439774462953	108	241	74	34	89	152	1
100	2	6.4	391	0.381662343908101	149	242	62	87	49	193	1
100	3	6.8	155	0.48542140959762	75	80	50	25	13	67	1
101	1	4.6	247	0.473511365801096	117	130	113	4	101	29	1
101	2	7.2	367	0.446269339695573	164	203	37	127	22	181	1
101	3	7.4	77	0.435942598758265	34	43	5	29	0	43	1
102	1	5.6	170	0.393788029113784	67	103	64	3	58	45	1
102	2	5.3	77	0.428814259730279	33	44	27	6	18	26	1
102	3	5.8	200	0.43922432968393	88	112	70	18	32	80	1
103	1	6.4	173	0.46146348468028	80	93	49	31	27	66	1
103	2	4.7	478	0.435071632452309	208	270	160	48	137	133	1
104	1	6	172	0.362993635144085	62	110	49	13	39	71	1
104	2	5.4	414	0.418608112260699	173	241	150	23	81	160	1
105	1	5.2	56	0.356085433019325	20	36	14	6	25	11	1
105	2	5.1	91	0.377748252404854	34	57	21	13	17	40	1
105	3	4.8	31	0.375066658109427	12	19	11	1	18	1	1
106	1	6.9	354	0.468208392849192	166	188	107	59	38	150	1
106	2	6.8	235	0.34699584050104	82	153	11	71	8	145	1
106	3	5.1	135	0.475770230544731	64	71	48	16	27	44	1
107	1	4.8	276	0.434275027923286	120	156	98	22	89	67	1
107	2	6.5	425	0.35732581121847	152	273	110	42	41	232	1
107	3	6.7	371	0.402843232732266	149	222	80	69	18	204	1
108	1	6.1	496	0.405552997160703	201	295	113	88	38	257	1
108	2	5.2	488	0.354939351975918	173	315	130	43	122	193	1
108	3	4.8	289	0.308881101338193	89	200	83	6	152	48	1
109	1	5.7	251	0.405076842941344	102	149	83	19	43	106	1
109	2	7.3	346	0.487051233602688	169	177	54	115	22	155	1
110	1	7.1	443	0.419503525691107	186	257	60	126	20	237	1
110	2	5	110	0.351958785764873	39	71	33	6	34	37	1
110	3	4.5	262	0.318898297147825	84	178	76	8	110	68	1
111	1	7.2	170	0.396438725478947	67	103	12	55	6	97	1
111	2	7.2	72	0.394842203939334	28	44	11	17	3	41	1
112	1	6.5	328	0.322454735264182	106	222	22	84	40	182	1
112	2	6.8	394	0.375678276503459	148	246	78	70	19	227	1
112	3	7.3	247	0.47563958838582	117	130	57	60	7	123	1
113	1	5	491	0.304720270680264	150	341	143	7	283	58	1
113	2	6.7	211	0.401238438067958	85	126	46	39	12	114	1
113	3	6.5	416	0.435190405603498	181	235	93	88	22	213	1
114	1	7.1	124	0.350075657991692	43	81	4	39	9	72	1
114	2	7.4	78	0.362794959871098	28	50	15	13	9	41	1
115	1	5.1	301	0.359176493249834	108	193	83	25	84	109	1
115	2	5	112	0.412263842485845	46	66	39	7	14	52	1
115	3	5.4	455	0.484061740012839	220	235	110	110	39	196	1
116	1	5.4	275	0.448614200763404	123	152	65	58	35	117	1
116	2	7.1	159	0.4231308742892	67	92	28	39	11	81	1
117	1	5.9	87	0.386311047337949	34	53	12	22	13	40	1
117	2	6.7	442	0.309902320569381	137	305	81	56	42	263	1
117	3	5.3	267	0.40594647526741	108	159	94	14	66	93	1
118	1	4.9	245	0.305366735206917	75	170	63	12	75	95	1
118	2	5.7	461	0.482136669568717	222	239	105	117	32	207	1
118	3	4.6	362	0.366938848327845	133	229	110	23	162	67	1
119	1	6.7	411	0.474175648763776	195	216	78	117	28	188	1
119	2	7.5	290	0.472975985845551	137	153	11	126	7	146	1
119	3	5.7	447	0.309066966827959	138	309	104	34	147	162	1
120	1	7.1	34	0.423134889965877	14	20	5	9	4	16	1
120	2	5.2	93	0.328136478038505	31	62	26	5	36	26	1
121	1	5.2	497	0.431788282375783	215	282	169	46	136	146	1
121	2	7.1	337	0.310786776524037	105	232	19	86	8	224	1
121	3	6.9	368	0.321989108063281	118	250	62	56	52	198	1
122	1	6.9	481	0.345898757921532	166	315	48	118	16	299	1
122	2	5.6	162	0.495406706538051	80	82	56	24	33	49	1
123	1	5.5	241	0.396474827639759	96	145	83	13	50	95	1
123	2	4.9	268	0.308600707119331	83	185	67	16	123	62	1
123	3	6.3	148	0.428080291114748	63	85	34	29	25	60	1
124	1	6.5	100	0.451777595514432	45	55	36	9	3	52	1
124	2	5.2	443	0.499359713634476	221	222	203	18	110	112	1
124	3	5.4	87	0.358900123927742	31	56	22	9	12	44	1
125	1	7	390	0.472205805173144	184	206	57	127	22	184	1
125	2	4.5	259	0.430590389529243	112	147	106	6	138	9	1
125	3	7.1	347	0.333070434257388	116	231	35	81	12	219	1
126	1	5.4	229	0.385914092697203	88	141	73	15	90	51	1
126	2	6.3	162	0.462257238663733	75	87	24	51	5	82	1
126	3	6.5	491	0.395502290735021	194	297	49	145	28	269	1
127	1	7.2	120	0.43039736780338	52	68	10	42	2	66	1
127	2	5.2	162	0.477882170397788	77	85	68	9	63	22	1
127	3	6.5	425	0.334549340978265	142	283	108	34	51	232	1
128	1	6.1	381	0.33030033740215	126	255	94	32	100	155	1
128	2	7.3	220	0.456317360186949	100	120	19	81	6	114	1
128	3	6.5	315	0.30516552743502	96	219	18	78	17	202	1
129	1	4.6	67	0.360518121160567	24	43	19	5	27	16	1
129	2	5.3	289	0.405124304071069	117	172	101	16	133	39	1
129	3	7	269	0.42517567705363	114	155	13	101	7	148	1
130	1	5	215	0.376869270997122	81	134	67	14	69	65	1
130	2	6.7	412	0.305592376319692	126	286	73	53	37	249	1
131	1	7.2	476	0.472062525246292	225	251	125	100	28	223	1
131	2	4.6	281	0.33922520247288	95	186	86	9	113	73	1
131	3	5.3	164	0.409142764098942	67	97	56	11	69	28	1
132	1	5.3	37	0.360944520216435	13	24	11	2	16	8	1
132	2	6.7	318	0.419620866049081	133	185	70	63	20	165	1
133	1	7.5	223	0.407222943101078	91	132	19	72	4	128	1
133	2	6	175	0.42010397138074	74	101	47	27	19	82	1
133	3	5.8	112	0.39537912090309	44	68	18	26	15	53	1
134	1	6.4	316	0.366292044799775	116	200	97	19	52	148	1
134	2	4.8	366	0.448384587327018	164	202	149	15	155	47	1
134	3	5.9	290	0.399706404982135	116	174	67	49	56	118	1
135	1	6.4	486	0.305054211895913	148	338	54	94	26	312	1
135	2	5.2	379	0.349148432910442	132	247	122	10	133	114	1
135	3	5	248	0.486931769177318	121	127	106	15	70	57	1
136	1	7.1	377	0.485344750620425	183	194	54	129	24	170	1
136	2	7	107	0.302727918839082	32	75	16	16	8	67	1
136	3	5.8	403	0.392191552463919	158	245	122	36	80	165	1
137	1	7	251	0.320837803604081	81	170	33	48	25	145	1
137	2	7.4	201	0.405922953877598	82	119	19	63	4	115	1
138	1	4.5	238	0.315658769430593	75	163	75	0	127	36	1
138	2	4.8	182	0.327628741180524	60	122	52	8	92	30	1
139	1	5.9	495	0.319052638206631	158	337	111	47	94	243	1
139	2	4.7	276	0.499311342323199	138	138	117	21	106	32	1
140	1	6.9	330	0.33430258189328	110	220	50	60	26	194	1
140	2	5.7	60	0.39216389269568	24	36	20	4	15	21	1
140	3	5.8	111	0.301453225733712	33	78	21	12	37	41	1
141	1	5.4	392	0.302422852721065	119	273	94	25	95	178	1
141	2	5.3	488	0.431813346827403	211	277	184	27	117	160	1
141	3	6.2	145	0.41970037794672	61	84	51	10	46	38	1
142	1	5.6	429	0.399142617639154	171	258	159	12	130	128	1
142	2	6.4	208	0.364754937402904	76	132	10	66	13	119	1
142	3	6.3	463	0.370055431313813	171	292	71	100	25	267	1
143	1	5.9	116	0.334343424951658	39	77	28	11	19	58	1
143	2	7.4	116	0.333834978099912	39	77	10	29	7	70	1
144	1	5.4	449	0.315522700594738	142	307	86	56	106	201	1
144	2	6.1	323	0.491155741317198	159	164	97	62	36	128	1
145	1	5.8	232	0.394252160703763	91	141	53	38	59	82	1
145	2	6.3	48	0.302406290033832	15	33	3	12	8	25	1
146	1	5.5	369	0.310489746462554	115	254	79	36	80	174	1
146	2	7.4	348	0.323655758937821	113	235	38	75	21	214	1
146	3	5.5	381	0.456141146225855	174	207	144	30	83	124	1
147	1	4.5	45	0.458153322990984	21	24	21	0	22	2	1
147	2	7.1	278	0.466498468117788	130	148	43	87	2	146	1
147	3	6	242	0.49353547282517	119	123	49	70	14	109	1
148	1	6.9	187	0.341091315960512	64	123	15	49	5	118	1
148	2	4.9	241	0.344505995931104	83	158	58	25	108	50	1
149	1	6	122	0.417363846441731	51	71	43	8	14	57	1
149	2	5.2	203	0.305025467788801	62	141	42	20	31	110	1
150	1	6.6	293	0.481868577282876	141	152	99	42	35	117	1
150	2	7.5	196	0.427461775159463	84	112	22	62	7	105	1
150	3	5.6	420	0.411683734320104	173	247	97	76	51	196	1
151	1	6.7	251	0.434769205236807	109	142	68	41	21	121	1
151	2	5.9	411	0.311542607657611	128	283	68	60	37	246	1
151	3	4.9	489	0.475641795666888	233	256	215	18	159	97	1
152	1	4.6	237	0.377704198984429	90	147	78	12	101	46	1
152	2	5.5	137	0.421636667242274	58	79	51	7	48	31	1
153	1	6.1	159	0.463679300900549	74	85	40	34	19	66	1
153	2	6.3	466	0.424906875798479	198	268	147	51	52	216	1
153	3	6.9	145	0.449868625029922	65	80	31	34	5	75	1
154	1	6.9	285	0.36663605151698	104	181	27	77	15	166	1
154	2	5	438	0.404566020099446	177	261	172	5	214	47	1
155	1	4.9	298	0.341253113048151	102	196	86	16	106	90	1
155	2	6	347	0.358626610040665	124	223	38	86	37	186	1
155	3	7.1	433	0.432647127704695	187	246	26	161	9	237	1
156	1	5.5	427	0.377783144079149	161	266	120	41	83	183	1
156	2	4.9	336	0.348291099071503	117	219	98	19	179	40	1
156	3	6.3	158	0.341127934027463	54	104	31	23	15	89	1
157	1	5	181	0.476335690869018	86	95	75	11	68	27	1
157	2	7.1	275	0.314867429062724	87	188	37	50	6	182	1
157	3	6.4	155	0.482416734145954	75	80	35	40	2	78	1
158	1	6.4	412	0.386278307717293	159	253	81	78	63	190	1
158	2	6.3	444	0.431195143004879	191	253	80	111	26	227	1
158	3	6.3	161	0.310721778450534	50	111	36	14	50	61	1
159	1	6.9	204	0.485006642900407	99	105	74	25	27	78	1
159	2	6.9	329	0.46138773788698	152	177	43	109	12	165	1
159	3	7.3	131	0.476033942168579	62	69	4	58	1	68	1
160	1	6.8	163	0.37600373593159	61	102	10	51	2	100	1
160	2	5.1	22	0.45000985711813	10	12	9	1	5	7	1
160	3	7.2	439	0.451918936707079	198	241	47	151	15	226	1
161	1	5	81	0.379455230897292	31	50	28	3	40	10	1
161	2	6.4	147	0.376033955952153	55	92	44	11	23	69	1
161	3	4.7	57	0.435948267299682	25	32	20	5	16	16	1
162	1	7.5	158	0.306566747650504	48	110	5	43	0	110	1
162	2	4.9	492	0.389743930101395	192	300	178	14	190	110	1
162	3	5.5	321	0.37821257757023	121	200	86	35	52	148	1
163	1	5.6	190	0.46387357134372	88	102	69	19	32	70	1
163	2	4.6	24	0.480933711864054	12	12	9	3	8	4	1
163	3	5.6	350	0.454767124215141	159	191	121	38	84	107	1
164	1	5.1	256	0.454112892551348	116	140	92	24	77	63	1
164	2	6.7	245	0.455467720422894	112	133	32	80	18	115	1
165	1	4.5	73	0.414585804287344	30	43	24	6	32	11	1
165	2	4.7	327	0.353973053023219	116	211	106	10	166	45	1
166	1	6.2	137	0.473386227339506	65	72	26	39	8	64	1
166	2	5.7	295	0.346412321785465	102	193	66	36	61	132	1
166	3	6	301	0.324639360141009	98	203	65	33	59	144	1
167	1	5.5	165	0.437885890901089	72	93	40	32	27	66	1
167	2	6.1	312	0.410352312633768	128	184	97	31	77	107	1
168	1	7.3	27	0.35595160597004	10	17	4	6	1	16	1
168	2	5.4	46	0.403880541305989	19	27	9	10	9	18	1
168	3	5	386	0.461294552963227	178	208	168	10	178	30	1
169	1	5.6	451	0.391090308688581	176	275	69	107	56	219	1
169	2	5	185	0.314639254799113	58	127	33	25	42	85	1
170	1	6.8	75	0.318552323011681	24	51	19	5	10	41	1
170	2	4.9	265	0.353848418500274	94	171	87	7	94	77	1
171	1	5	67	0.435715447319671	29	38	26	3	20	18	1
171	2	5.2	30	0.406739019230008	12	18	9	3	10	8	1
171	3	4.9	254	0.335359068773687	85	169	72	13	111	58	1
172	1	5.2	95	0.312773791560903	30	65	27	3	57	8	1
172	2	5.4	410	0.491086053149775	201	209	167	34	128	81	1
173	1	4.8	111	0.474583002040163	53	58	43	10	43	15	1
173	2	7.5	291	0.335150481481105	98	193	8	90	11	182	1
174	1	6	154	0.431099202902988	66	88	47	19	28	60	1
174	2	5.8	63	0.319742604205385	20	43	13	7	14	29	1
175	1	6.6	253	0.453762733889744	115	138	73	42	26	112	1
175	2	5.4	377	0.453311174828559	171	206	159	12	174	32	1
175	3	4.8	128	0.338395017990842	43	85	34	9	50	35	1
176	1	5.9	131	0.327707945229486	43	88	25	18	22	66	1
176	2	5.6	433	0.33068316844292	143	290	119	24	140	150	1
177	1	5.5	87	0.300871415296569	26	61	24	2	36	25	1
177	2	6.5	239	0.392295236513019	94	145	34	60	16	129	1
178	1	5.2	214	0.302585532842204	65	149	40	25	46	103	1
178	2	6.4	466	0.344320538174361	160	306	96	64	65	241	1
178	3	5.3	457	0.49832622888498	228	229	169	59	101	128	1
179	1	7.2	220	0.497573133651167	109	111	49	60	2	109	1
179	2	6.4	313	0.30940292631276	97	216	52	45	43	173	1
180	1	6.7	33	0.476540547935292	16	17	7	9	0	17	1
180	2	5.6	210	0.4910064174328	103	107	89	14	44	63	1
181	1	6	253	0.30905912257731	78	175	44	34	48	127	1
181	2	6.5	436	0.390738419350237	170	266	104	66	50	216	1
182	1	6.7	274	0.349445967748761	96	178	32	64	30	148	1
182	2	6.1	167	0.313183822995052	52	115	28	24	23	92	1
183	1	5.2	260	0.382030937308446	99	161	81	18	91	70	1
183	2	6.3	43	0.312490661256015	13	30	8	5	4	26	1
184	1	4.7	100	0.322083076322451	32	68	22	10	45	23	1
184	2	6.1	352	0.326986181968823	115	237	95	20	70	167	1
185	1	7.2	167	0.461258854204789	77	90	6	71	6	84	1
185	2	6.3	209	0.454870062647387	95	114	72	23	53	61	1
186	1	4.7	119	0.321314301854	38	81	31	7	45	36	1
186	2	5.4	292	0.464119492704049	136	156	113	23	76	80	1
186	3	5.7	471	0.474881356256083	224	247	143	81	35	212	1
187	1	4.8	421	0.384570290939882	162	259	143	19	196	63	1
187	2	5.4	43	0.353159585176036	15	28	12	3	9	19	1
188	1	6.1	431	0.463639431493357	200	231	144	56	71	160	1
188	2	4.8	252	0.324675847869366	82	170	78	4	113	57	1
189	1	6.7	121	0.497321590781212	60	61	32	28	9	52	1
189	2	6.6	330	0.329136140691116	109	221	81	28	37	184	1
190	1	5	374	0.465040070936084	174	200	163	11	135	65	1
190	2	5.3	374	0.43007945343852	161	213	146	15	134	79	1
191	1	5.3	159	0.382640951033682	61	98	54	7	52	46	1
191	2	6.8	57	0.304995619831607	17	40	4	13	4	36	1
192	1	4.8	499	0.326442991709337	163	336	150	13	253	83	1
192	2	4.8	119	0.3584999026265	43	76	38	5	59	17	1
192	3	5.1	343	0.379467040486634	130	213	88	42	90	123	1
193	1	7.3	276	0.305773059139028	84	192	14	70	10	182	1
193	2	4.8	397	0.441637191921473	175	222	159	16	150	72	1
193	3	5.8	134	0.336211518011987	45	89	34	11	28	61	1
194	1	5.5	285	0.386270828871056	110	175	91	19	69	106	1
194	2	5	140	0.32190745449625	45	95	42	3	65	30	1
195	1	5.1	464	0.476546390354633	221	243	194	27	119	124	1
195	2	6.3	417	0.473697816254571	198	219	152	46	64	155	1
195	3	5.7	454	0.446031355299056	202	252	154	48	85	167	1
196	1	6.8	469	0.333117001829669	156	313	33	123	26	287	1
196	2	5.3	281	0.346348535874858	97	184	83	14	84	100	1
197	1	7.1	411	0.354862134018913	146	265	98	48	26	239	1
197	2	5.2	151	0.301922667957842	46	105	30	16	41	64	1
197	3	5.4	40	0.410628926474601	16	24	9	7	8	16	1
198	1	6.6	48	0.496522899717093	24	24	15	9	1	23	1
198	2	6.7	370	0.326040468877181	121	249	50	71	24	225	1
198	3	6.5	221	0.348709168471396	77	144	41	36	15	129	1
199	1	5.5	72	0.410739114368334	30	42	26	4	21	21	1
199	2	7.4	350	0.345278824213892	121	229	55	66	20	209	1
200	1	6.2	495	0.497119006887078	246	249	52	194	36	213	1
200	2	6.5	393	0.365434043295681	144	249	113	31	85	164	1
200	3	5.3	396	0.438599013257772	174	222	122	52	115	107	1
201	1	7.2	393	0.428498527500778	168	225	80	88	20	205	1
201	2	4.7	35	0.413105267006904	14	21	14	0	17	4	1
202	1	7.4	78	0.410300762252882	32	46	4	28	2	44	1
202	2	5.1	175	0.394421908818185	69	106	47	22	39	67	1
203	1	6.9	58	0.336700077168643	20	38	16	4	5	33	1
203	2	6.2	216	0.391996882809326	85	131	55	30	31	100	1
204	1	6.1	327	0.365396069688723	119	208	44	75	28	180	1
204	2	4.6	142	0.412543497886509	59	83	54	5	70	13	1
205	1	4.7	23	0.338953106617555	8	15	8	0	11	4	1
205	2	5.4	81	0.427951687062159	35	46	31	4	19	27	1
205	3	5	312	0.414860469615087	129	183	117	12	124	59	1
206	1	4.6	347	0.494845124799758	172	175	141	31	109	66	1
206	2	5.6	174	0.328534515341744	57	117	37	20	29	88	1
207	1	6.8	488	0.472293219109997	230	258	86	144	26	232	1
207	2	6.8	335	0.34527892973274	116	219	16	100	11	208	1
208	1	5.2	354	0.31956855696626	113	241	105	8	208	33	1
208	2	4.7	369	0.416250391909853	154	215	135	19	197	18	1
209	1	6.2	42	0.334008351992816	14	28	6	8	6	22	1
209	2	4.9	451	0.386310694366694	174	277	145	29	134	143	1
209	3	6.4	85	0.36292907060124	31	54	15	16	8	46	1
210	1	7	97	0.476306892093271	46	51	17	29	4	47	1
210	2	7	337	0.452480376651511	152	185	29	123	6	179	1
210	3	6.7	415	0.309673422388732	129	286	17	112	33	253	1
211	1	5	79	0.312899470003322	25	54	22	3	34	20	1
211	2	5.4	107	0.463412712560967	50	57	33	17	30	27	1
211	3	5.6	178	0.34280694690533	61	117	53	8	76	41	1
212	1	4.6	258	0.392425510054454	101	157	94	7	121	36	1
212	2	5.3	62	0.446105955075473	28	34	25	3	27	7	1
212	3	7.3	135	0.415283061517403	56	79	4	52	5	74	1
213	1	7.5	209	0.319053239794448	67	142	23	44	5	137	1
213	2	4.8	84	0.493759091943502	41	43	38	3	30	13	1
213	3	4.6	91	0.400697308033705	36	55	30	6	26	29	1
214	1	6.2	46	0.448802480613813	21	25	17	4	5	20	1
214	2	7.2	385	0.460075720353052	177	208	44	133	5	203	1
214	3	4.5	336	0.338653916679323	114	222	100	14	168	54	1
215	1	4.7	150	0.417928454931825	63	87	50	13	56	31	1
215	2	6.2	145	0.48029077751562	70	75	26	44	6	69	1
215	3	7.4	119	0.353459059353918	42	77	24	18	6	71	1
216	1	5.4	226	0.470415930775926	106	120	66	40	40	80	1
216	2	7.2	253	0.46401170832105	117	136	32	85	11	125	1
216	3	4.8	143	0.470728021254763	67	76	54	13	35	41	1
217	1	5.1	123	0.432380262203515	53	70	42	11	29	41	1
217	2	4.9	278	0.417895403318107	116	162	109	7	138	24	1
217	3	7.2	271	0.311916126077995	85	186	30	55	20	166	1
218	1	6.8	100	0.488673676690087	49	51	36	13	7	44	1
218	2	7	169	0.415840639034286	70	99	41	29	20	79	1
218	3	5.8	272	0.418888540472835	114	158	99	15	105	53	1
219	1	6.2	326	0.415648673474789	136	190	95	41	25	165	1
219	2	5.6	79	0.324366529891267	26	53	11	15	9	44	1
219	3	4.6	112	0.489108965871856	55	57	50	5	42	15	1
220	1	7	486	0.34169861455448	166	320	55	111	14	306	1
220	2	6.9	408	0.359814214287326	147	261	71	76	31	230	1
220	3	5	454	0.373846623161808	170	284	129	41	138	146	1
221	1	6.6	399	0.449396929517388	179	220	116	63	41	179	1
221	2	5.8	235	0.36745940791443	86	149	57	29	29	120	1
222	1	4.9	21	0.33957637110725	7	14	6	1	8	6	1
222	2	7.2	275	0.453968167537823	125	150	39	86	10	140	1
223	1	7.5	260	0.415482482220978	108	152	40	68	12	140	1
223	2	4.6	464	0.373885119799525	173	291	154	19	240	51	1
223	3	5.5	89	0.410006732540205	36	53	22	14	18	35	1
224	1	5	457	0.381055398704484	174	283	115	59	73	210	1
224	2	7.4	221	0.423964951327071	94	127	30	64	9	118	1
225	1	7.3	138	0.486669335281476	67	71	28	39	3	68	1
225	2	7.1	317	0.36576915634796	116	201	57	59	13	188	1
226	1	6.2	95	0.461781773762777	44	51	18	26	12	39	1
226	2	6.4	172	0.461491135740653	79	93	60	19	15	78	1
227	1	5.9	226	0.335998215246946	76	150	56	20	42	108	1
227	2	6.5	159	0.340751442732289	54	105	29	25	15	90	1
227	3	6.9	316	0.394754691887647	125	191	27	98	22	169	1
228	1	6.4	86	0.372053932305425	32	54	6	26	2	52	1
228	2	6.9	33	0.48116119815968	16	17	10	6	1	16	1
229	1	5.6	272	0.456458253366873	124	148	94	30	66	82	1
229	2	4.7	439	0.466736896662042	205	234	193	12	191	43	1
229	3	6.8	136	0.358789020543918	49	87	15	34	11	76	1
230	1	6.9	365	0.338474302645773	124	241	61	63	24	217	1
230	2	5.7	402	0.495275605237111	199	203	158	41	57	146	1
231	1	5.1	159	0.372169708972797	59	100	55	4	43	57	1
231	2	6.5	141	0.479132969211787	68	73	44	24	5	68	1
232	1	7.1	226	0.392521637165919	89	137	32	57	24	113	1
232	2	7	420	0.472408506413922	198	222	70	128	11	211	1
233	1	6.5	306	0.419994683982804	129	177	107	22	49	128	1
233	2	5.9	87	0.488034343905747	42	45	20	22	6	39	1
233	3	6.2	359	0.447795293061063	161	198	42	119	15	183	1
234	1	7.2	255	0.460084391757846	117	138	40	77	10	128	1
234	2	4.9	183	0.442238745093346	81	102	61	20	62	40	1
235	1	6.9	111	0.450724699581042	50	61	8	42	5	56	1
235	2	5.5	285	0.322479294566438	92	193	62	30	49	144	1
236	1	4.8	442	0.40239106756635	178	264	78	100	131	133	1
236	2	5.4	86	0.477962668100372	41	45	25	16	16	29	1
237	1	6.9	348	0.433910269336775	151	197	46	105	21	176	1
237	2	5.8	365	0.454778124159202	166	199	103	63	50	149	1
238	1	6.6	104	0.401727228285745	42	62	28	14	13	49	1
238	2	7.2	442	0.343961448315531	152	290	45	107	15	275	1
239	1	7.3	380	0.381296309130266	145	235	71	74	12	223	1
239	2	5	61	0.459637080645189	28	33	23	5	16	17	1
240	1	5.6	155	0.391423377441242	61	94	50	11	28	66	1
240	2	4.7	168	0.369545383239165	62	106	55	7	87	19	1
241	1	5	88	0.460064539918676	40	48	34	6	27	21	1
241	2	7	157	0.363295642193407	57	100	32	25	16	84	1
242	1	6.9	289	0.335992772318423	97	192	55	42	13	179	1
242	2	4.6	81	0.475187666993588	38	43	35	3	37	6	1
243	1	4.8	317	0.461912534898147	146	171	115	31	77	94	1
243	2	6.6	420	0.300853217067197	126	294	97	29	74	220	1
244	1	5.2	130	0.471563533088192	61	69	48	13	40	29	1
244	2	6.9	81	0.474232655065134	38	43	9	29	3	40	1
245	1	6.7	394	0.475477266171947	187	207	122	65	36	171	1
245	2	5.2	380	0.390639497200027	148	232	134	14	179	53	1
245	3	6	123	0.347662617079914	43	80	31	12	27	53	1
246	1	6.4	376	0.498090099496767	187	189	116	71	36	153	1
246	2	4.6	222	0.377646895125508	84	138	72	12	89	49	1
247	1	6.4	335	0.341619253763929	114	221	89	25	53	168	1
247	2	5.4	142	0.49978172685951	71	71	49	22	19	52	1
248	1	5.2	418	0.441519584460184	185	233	180	5	226	7	1
248	2	5.9	405	0.306464134901762	124	281	89	35	57	224	1
249	1	5.2	294	0.304106106515974	89	205	75	14	82	123	1
249	2	6.4	480	0.479665762046352	230	250	177	53	64	186	1
250	1	6.2	375	0.347119834832847	130	245	90	40	33	212	1
250	2	7.1	165	0.497073983820155	82	83	26	56	7	76	1
250	3	5.9	487	0.478554214909673	233	254	200	33	111	143	1
251	1	7.5	340	0.367697913292795	125	215	43	82	12	203	1
251	2	7.1	234	0.487774182483554	114	120	51	63	5	115	1
251	3	4.8	453	0.395819654734805	179	274	142	37	120	154	1
252	1	7.1	155	0.400323823466897	62	93	8	54	3	90	1
252	2	4.8	180	0.498861995013431	90	90	66	24	66	24	1
253	1	6	173	0.315849149506539	55	118	47	8	21	97	1
253	2	6.3	207	0.349286785954609	72	135	48	24	25	110	1
253	3	6.9	285	0.355729157151654	101	184	16	85	5	179	1
254	1	5.1	330	0.362215241603553	120	210	99	21	109	101	1
254	2	5.6	429	0.44103112439625	189	240	138	51	98	142	1
254	3	6	262	0.313781001511961	82	180	51	31	26	154	1
255	1	4.8	148	0.317010329617187	47	101	34	13	65	36	1
255	2	5.4	332	0.328253509430215	109	223	97	12	127	96	1
255	3	5.4	439	0.443190544005483	195	244	155	40	76	168	1
256	1	5.6	299	0.383912908704951	115	184	96	19	80	104	1
256	2	7	372	0.422186945844442	157	215	57	100	18	197	1
257	1	6.8	244	0.392263464769348	96	148	47	49	19	129	1
257	2	6.8	318	0.316372340871021	101	217	33	68	34	183	1
258	1	6.5	200	0.392408473603427	78	122	19	59	18	104	1
258	2	6.2	224	0.381455533625558	85	139	65	20	32	107	1
259	1	4.6	396	0.328827638272196	130	266	110	20	146	120	1
259	2	7.2	317	0.454641842842102	144	173	34	110	4	169	1
260	1	6	64	0.317300922935829	20	44	17	3	9	35	1
260	2	7.4	449	0.319349259184673	143	306	61	82	27	279	1
261	1	6.2	412	0.364765124162659	150	262	55	95	35	227	1
261	2	7	226	0.334306093305349	76	150	30	46	14	136	1
262	1	6.1	194	0.330061757750809	64	130	28	36	15	115	1
262	2	7.5	433	0.400819092150778	174	259	19	155	9	250	1
263	1	5.7	125	0.393959889700636	49	76	37	12	35	41	1
263	2	4.5	41	0.468589027784765	19	22	18	1	18	4	1
264	1	4.7	122	0.487554718740284	59	63	54	5	55	8	1
264	2	7.1	215	0.301921386364847	65	150	51	14	14	136	1
264	3	6	274	0.431760592013598	118	156	97	21	35	121	1
265	1	5.7	298	0.406316392682493	121	177	76	45	73	104	1
265	2	7.1	409	0.421683895541355	172	237	68	104	16	221	1
266	1	7.2	228	0.442656549764797	101	127	62	39	10	117	1
266	2	6.7	376	0.373234840855002	140	236	36	104	23	213	1
267	1	4.5	492	0.413843889022246	204	288	196	8	272	16	1
267	2	7.2	168	0.3541469800286	59	109	8	51	2	107	1
268	1	6.9	410	0.488952242163941	200	210	121	79	30	180	1
268	2	6.4	343	0.393997796205804	135	208	47	88	30	178	1
268	3	4.8	96	0.30760783366859	30	66	29	1	53	13	1
269	1	5	218	0.468622632976621	102	116	91	11	53	63	1
269	2	5.3	207	0.394430053187534	82	125	76	6	81	44	1
270	1	7.1	161	0.427595971571282	69	92	35	34	8	84	1
270	2	6	277	0.364514912804589	101	176	69	32	48	128	1
270	3	4.7	196	0.400957671366632	79	117	59	20	56	61	1
271	1	7.5	138	0.393653375050053	54	84	7	47	2	82	1
271	2	6.8	169	0.489984230650589	83	86	39	44	22	64	1
272	1	5.5	29	0.302195643167943	9	20	8	1	7	13	1
272	2	6.4	49	0.320603662449867	16	33	7	9	0	33	1
272	3	7.3	396	0.334880108432844	133	263	18	115	2	261	1
273	1	7	257	0.350883149262518	90	167	57	33	18	149	1
273	2	4.6	380	0.448338091466576	170	210	150	20	146	64	1
274	1	4.5	254	0.344643451925367	88	166	84	4	122	44	1
274	2	6.9	84	0.499191384995356	42	42	20	22	6	36	1
275	1	6.9	64	0.327418879512697	21	43	13	8	5	38	1
275	2	7.1	313	0.41892762305215	131	182	54	77	27	155	1
276	1	6.8	309	0.389293956803158	120	189	63	57	22	167	1
276	2	6.2	56	0.373949076747522	21	35	15	6	10	25	1
277	1	5.2	312	0.458119491999969	143	169	113	30	63	106	1
277	2	5.3	404	0.359387341560796	145	259	129	16	169	90	1
278	1	4.7	90	0.482816402148455	43	47	37	6	34	13	1
278	2	6.9	454	0.340013885311782	154	300	47	107	25	275	1
279	1	4.7	25	0.343871541926637	9	16	8	1	12	4	1
279	2	6.9	139	0.493040817277506	69	70	16	53	2	68	1
279	3	4.5	258	0.388693578913808	100	158	93	7	140	18	1
280	1	5.7	384	0.387740160990506	149	235	100	49	32	203	1
280	2	6.6	120	0.400976393418387	48	72	28	20	11	61	1
281	1	6.6	399	0.331116470135748	132	267	86	46	37	230	1
281	2	6.4	47	0.305737479403615	14	33	9	5	5	28	1
281	3	5.7	107	0.490857526939362	53	54	46	7	24	30	1
282	1	5	367	0.43323765960522	159	208	123	36	87	121	1
282	2	5.4	495	0.312610581982881	155	340	105	50	147	193	1
283	1	7.2	288	0.317162085324526	91	197	37	54	29	168	1
283	2	5.4	290	0.315429913904518	91	199	62	29	56	143	1
283	3	5.4	175	0.327998601924628	57	118	37	20	18	100	1
284	1	5.4	82	0.431815600162372	35	47	31	4	28	19	1
284	2	4.6	389	0.367375344643369	143	246	130	13	170	76	1
285	1	7.4	481	0.419645079737529	202	279	63	139	29	250	1
285	2	5.1	105	0.319250991381705	34	71	28	6	55	16	1
286	1	4.5	178	0.428365507302806	76	102	71	5	101	1	1
286	2	6.6	194	0.464402481121942	90	104	42	48	9	95	1
287	1	6.7	36	0.333502988889813	12	24	6	6	3	21	1
287	2	5.5	47	0.446690949052572	21	26	20	1	12	14	1
288	1	7.1	312	0.449177258228883	140	172	64	76	21	151	1
288	2	4.7	253	0.408501387992874	103	150	97	6	130	20	1
289	1	4.8	252	0.318297954602167	80	172	68	12	97	75	1
289	2	6.1	161	0.473195742117241	76	85	38	38	13	72	1
289	3	6.6	214	0.39806671035476	85	129	33	52	11	118	1
290	1	6.1	236	0.389758795546368	92	144	30	62	13	131	1
290	2	5.9	248	0.382068441389129	95	153	57	38	17	136	1
290	3	7.1	261	0.48369400552474	126	135	30	96	10	125	1
291	1	7	201	0.373248211899772	75	126	35	40	11	115	1
291	2	6.3	350	0.394436094816774	138	212	47	91	22	190	1
292	1	7	277	0.407372747408226	113	164	31	82	4	160	1
292	2	7.5	425	0.303130934061483	129	296	27	102	18	278	1
293	1	5.4	424	0.417115718731657	177	247	166	11	87	160	1
293	2	5	255	0.437400851817802	112	143	74	38	57	86	1
294	1	6.3	255	0.469312058435753	120	135	85	35	23	112	1
294	2	5.6	423	0.418234938941896	177	246	137	40	71	175	1
294	3	6.2	320	0.470539728784934	151	169	98	53	38	131	1
295	1	4.5	198	0.336093489220366	67	131	63	4	99	32	1
295	2	5.6	31	0.461804109159857	14	17	8	6	7	10	1
295	3	6.6	416	0.400721656298265	167	249	64	103	63	186	1
296	1	7.3	252	0.407657340029255	103	149	31	72	14	135	1
296	2	6.3	482	0.473541504703462	228	254	89	139	21	233	1
296	3	5.8	453	0.338197180023417	153	300	121	32	125	175	1
297	1	7.4	222	0.440686754649505	98	124	12	86	9	115	1
297	2	5.6	348	0.496330080367625	173	175	133	40	99	76	1
298	1	6	430	0.438397277984768	189	241	141	48	81	160	1
298	2	7.3	410	0.389234872115776	160	250	82	78	16	234	1
298	3	5.2	403	0.395222509419546	159	244	121	38	63	181	1
299	1	4.9	425	0.355270751053467	151	274	135	16	139	135	1
299	2	5.4	178	0.461784843308851	82	96	75	7	56	40	1
299	3	6.9	216	0.445968619547784	96	120	46	50	15	105	1
300	1	7.3	38	0.360377632733434	14	24	3	11	4	20	1
300	2	4.5	447	0.38664354137145	173	274	167	6	224	50	1
300	3	6	143	0.326431510830298	47	96	24	23	5	91	1
301	1	7.4	340	0.350101412879303	119	221	43	76	15	206	1
301	2	4.9	254	0.436037833755836	111	143	102	9	122	21	1
302	1	7.3	53	0.480900797992945	25	28	0	25	1	27	1
302	2	5.4	73	0.312951120454818	23	50	22	1	28	22	1
302	3	5.9	182	0.395193451503292	72	110	49	23	36	74	1
303	1	5.4	60	0.353956076689064	21	39	15	6	18	21	1
303	2	6	360	0.440189159568399	158	202	109	49	48	154	1
304	1	5.3	417	0.368989345757291	154	263	110	44	54	209	1
304	2	4.6	288	0.376791411964223	109	179	103	6	150	29	1
304	3	6.4	239	0.385244547296315	92	147	70	22	47	100	1
305	1	4.8	53	0.457144503993914	24	29	22	2	16	13	1
305	2	6.8	107	0.36192854498513	39	68	21	18	9	59	1
306	1	5.5	161	0.410236006462947	66	95	46	20	43	52	1
306	2	5.4	426	0.400855272635818	171	255	153	18	166	89	1
307	1	5.3	136	0.406165177514777	55	81	42	13	32	49	1
307	2	4.9	279	0.456228979397565	127	152	113	14	85	67	1
308	1	7.2	428	0.370826651435345	159	269	30	129	16	253	1
308	2	6.6	245	0.346185233397409	85	160	44	41	27	133	1
308	3	5.9	291	0.340251217689365	99	192	78	21	80	112	1
309	1	6.2	357	0.403396121691912	144	213	94	50	45	168	1
309	2	4.6	434	0.395819835644215	172	262	160	12	196	66	1
310	1	6.5	284	0.350892349379137	100	184	61	39	28	156	1
310	2	6.4	329	0.491620924603194	162	167	81	81	22	145	1
310	3	6.2	334	0.492237659916282	164	170	137	27	54	116	1
311	1	5.7	173	0.490014848066494	85	88	61	24	30	58	1
311	2	5	198	0.398070144979283	79	119	66	13	85	34	1
312	1	5.5	189	0.448429001448676	85	104	52	33	36	68	1
312	2	7.5	71	0.440213034488261	31	40	6	25	1	39	1
312	3	5.2	35	0.317713531153277	11	24	11	0	13	11	1
313	1	7.4	123	0.450473378831521	55	68	26	29	7	61	1
313	2	5.3	419	0.366207170393318	153	266	114	39	139	127	1
313	3	7	478	0.384981234325096	184	294	53	131	15	279	1
314	1	5.5	298	0.422361365845427	126	172	73	53	39	133	1
314	2	7.1	58	0.381445990875363	22	36	6	16	1	35	1
315	1	4.8	187	0.467162978509441	87	100	78	9	79	21	1
315	2	5.5	270	0.464815645944327	126	144	93	33	46	98	1
315	3	7.4	374	0.307182734180242	115	259	43	72	17	242	1
316	1	4.6	184	0.465796282095835	86	98	82	4	88	10	1
316	2	7.1	192	0.486355234170333	93	99	22	71	9	90	1
317	1	7.1	176	0.30963222105056	54	122	13	41	6	116	1
317	2	5.1	73	0.498166985157877	36	37	32	4	17	20	1
318	1	6.2	438	0.315855077654123	138	300	82	56	37	263	1
318	2	7.4	64	0.363102455390617	23	41	15	8	8	33	1
319	1	6.9	342	0.435300575848669	149	193	111	38	38	155	1
319	2	5.5	44	0.304016501782462	13	31	8	5	5	26	1
319	3	6.5	287	0.406868530763313	117	170	77	40	28	142	1
320	1	6.8	460	0.402594031812623	185	275	98	87	40	235	1
320	2	7.2	159	0.464933721767738	74	85	11	63	2	83	1
321	1	6.4	473	0.389027655264363	184	289	94	90	44	245	1
321	2	5.9	163	0.416496964311227	68	95	24	44	21	74	1
321	3	6.6	36	0.427993321372196	15	21	11	4	5	16	1
322	1	6.9	407	0.478934154566377	195	212	84	111	15	197	1
322	2	5.2	315	0.393273332389072	124	191	98	26	75	116	1
323	1	7.2	265	0.420770443417132	112	153	36	76	14	139	1
323	2	4.9	410	0.319261863036081	131	279	103	28	125	154	1
324	1	5.7	402	0.399644700670615	161	241	114	47	76	165	1
324	2	4.8	263	0.43656510617584	115	148	106	9	79	69	1
324	3	6.8	35	0.398496008338407	14	21	6	8	2	19	1
325	1	5.3	27	0.457382221473381	12	15	11	1	5	10	1
325	2	6.3	477	0.463724368344992	221	256	96	125	15	241	1
326	1	6.8	201	0.310381556907669	62	139	47	15	37	102	1
326	2	6.9	44	0.396439356496558	17	27	9	8	2	25	1
326	3	4.7	235	0.424924430204555	100	135	91	9	79	56	1
327	1	4.5	184	0.305706221144646	56	128	49	7	117	11	1
327	2	7.1	217	0.359884159639478	78	139	27	51	14	125	1
327	3	5.4	55	0.487128218682483	27	28	25	2	13	15	1
328	1	6	487	0.386017175996676	188	299	112	76	36	263	1
328	2	6.1	227	0.319159580022097	72	155	46	26	58	97	1
328	3	7.5	201	0.464210784202442	93	108	17	76	5	103	1
329	1	6.3	162	0.36280974727124	59	103	46	13	19	84	1
329	2	5.1	163	0.45794515227899	75	88	43	32	15	73	1
330	1	5.4	48	0.327404530858621	16	32	9	7	4	28	1
330	2	7.2	223	0.40809408929199	91	132	22	69	8	124	1
331	1	5.7	390	0.421437425957993	164	226	136	28	67	159	1
331	2	7.2	293	0.390528739802539	114	179	30	84	13	166	1
332	1	6.2	95	0.363694809051231	35	60	29	6	8	52	1
332	2	5.6	496	0.307326554739848	152	344	131	21	139	205	1
332	3	6.2	410	0.446142786322162	183	227	118	65	42	185	1
333	1	4.7	98	0.474064427893609	46	52	42	4	44	8	1
333	2	6.6	247	0.435985644115135	108	139	76	32	15	124	1
334	1	7.2	184	0.322862063255161	59	125	37	22	16	109	1
334	2	4.5	465	0.381302073597908	177	288	162	15	226	62	1
335	1	7	493	0.493548165960237	243	250	59	184	15	235	1
335	2	6.8	139	0.349570879805833	49	90	14	35	4	86	1
336	1	4.6	67	0.496857402380556	33	34	28	5	31	3	1
336	2	6.4	89	0.318388944864273	28	61	9	19	11	50	1
336	3	6.8	171	0.3241173541639	55	116	34	21	20	96	1
337	1	6.8	205	0.487899922579527	100	105	59	41	10	95	1
337	2	5.2	221	0.479839124763384	106	115	87	19	70	45	1
338	1	6.8	273	0.447935099154711	122	151	59	63	10	141	1
338	2	4.5	68	0.493805221794173	34	34	32	2	34	0	1
338	3	6.2	458	0.41640651631169	191	267	125	66	48	219	1
339	1	6	178	0.382657592417672	68	110	33	35	28	82	1
339	2	4.7	24	0.426876527210698	10	14	3	7	5	9	1
340	1	7.2	481	0.321006233710796	154	327	85	69	31	296	1
340	2	5.4	410	0.341654322296381	140	270	125	15	105	165	1
340	3	6.2	68	0.332919763820246	23	45	13	10	9	36	1
341	1	6.8	451	0.315717535605654	142	309	110	32	62	247	1
341	2	7.2	90	0.34060946633108	31	59	15	16	4	55	1
341	3	7	467	0.396642354829237	185	282	93	92	42	240	1
342	1	5.1	132	0.499796300474554	66	66	48	18	28	38	1
342	2	6.1	321	0.476791721535847	153	168	39	114	25	143	1
342	3	5	286	0.475155131705105	136	150	113	23	61	89	1
343	1	6.2	304	0.354267824068666	108	196	48	60	33	163	1
343	2	7.3	70	0.305001034820452	21	49	10	11	5	44	1
344	1	5.2	159	0.46389248650521	74	85	50	24	35	50	1
344	2	5.3	62	0.336362910270691	21	41	17	4	18	23	1
345	1	5.2	172	0.470098513783887	81	91	73	8	43	48	1
345	2	4.5	429	0.33049930180423	142	287	135	7	266	21	1
345	3	4.8	256	0.483315930375829	124	132	113	11	83	49	1
346	1	7.1	273	0.465060239750892	127	146	6	121	1	145	1
346	2	5	122	0.305790619459003	37	85	26	11	45	40	1
347	1	4.9	452	0.38406747598201	174	278	161	13	79	199	1
347	2	4.5	311	0.404765022452921	126	185	118	8	110	75	1
348	1	7.4	414	0.382958615757525	159	255	45	114	8	247	1
348	2	7.3	375	0.414101062342525	155	220	22	133	7	213	1
348	3	6.5	250	0.495370242046192	124	126	63	61	19	107	1
349	1	7.5	196	0.495434984052554	97	99	28	69	6	93	1
349	2	6.4	201	0.302108066808432	61	140	39	22	15	125	1
350	1	5.7	210	0.479100676765665	101	109	74	27	23	86	1
350	2	5.6	352	0.31045356746763	109	243	61	48	85	158	1
351	1	7.1	468	0.3414052025415	160	308	70	90	17	291	1
351	2	7.5	89	0.309551655361429	28	61	10	18	2	59	1
352	1	5.9	319	0.459097067266703	146	173	120	26	54	119	1
352	2	7.5	394	0.455783819314092	180	214	36	144	7	207	1
352	3	6.5	38	0.415754552511498	16	22	10	6	4	18	1
353	1	7.3	263	0.421952213719487	111	152	64	47	20	132	1
353	2	6.9	57	0.406237804703414	23	34	16	7	8	26	1
353	3	6.6	212	0.470415124762803	100	112	56	44	10	102	1
354	1	4.9	282	0.342199486214668	97	185	81	16	105	80	1
354	2	5.2	441	0.394884256552905	174	267	161	13	157	110	1
354	3	7.3	286	0.421265628002584	120	166	22	98	9	157	1
355	1	5.6	33	0.379982826812193	13	20	9	4	5	15	1
355	2	4.8	94	0.495480218576267	47	47	46	1	41	6	1
355	3	6.8	176	0.428376369643956	75	101	31	44	14	87	1
356	1	6.2	342	0.352638054965064	121	221	85	36	47	174	1
356	2	4.6	79	0.459888333687559	36	43	30	6	18	25	1
357	1	7.3	474	0.34631470227614	164	310	74	90	25	285	1
357	2	5.1	237	0.335103691602126	79	158	53	26	45	113	1
357	3	6.5	121	0.367326336028054	44	77	16	28	8	69	1
358	1	6.8	369	0.455242659896612	168	201	80	88	19	182	1
358	2	6	293	0.406947066215798	119	174	86	33	27	147	1
358	3	6.1	307	0.463992601912469	142	165	84	58	51	114	1
359	1	5.6	392	0.397405395330861	156	236	133	23	119	117	1
359	2	5.8	44	0.419049574574456	18	26	12	6	3	23	1
360	1	6.7	457	0.356813042564318	163	294	96	67	28	266	1
360	2	6.9	168	0.358952888241038	60	108	25	35	10	98	1
360	3	5.9	220	0.494018521811813	109	111	88	21	37	74	1
361	1	5.8	34	0.424350019870326	14	20	11	3	7	13	1
361	2	6.3	168	0.314263932872564	53	115	22	31	20	95	1
362	1	6.2	211	0.432553910557181	91	120	26	65	29	91	1
362	2	7.5	236	0.310995249263942	73	163	20	53	11	152	1
363	1	5.1	373	0.418369853403419	156	217	129	27	91	126	1
363	2	6.6	33	0.421069758664817	14	19	5	9	5	14	1
363	3	6.2	185	0.465472347103059	86	99	42	44	18	81	1
364	1	5.5	96	0.328865875443444	32	64	22	10	36	28	1
364	2	5.2	404	0.453935005236417	183	221	167	16	151	70	1
364	3	7.1	348	0.346541500696912	121	227	65	56	15	212	1
365	1	7.5	399	0.374285809788853	149	250	33	116	9	241	1
365	2	5	412	0.334183205943555	138	274	97	41	136	138	1
366	1	4.9	487	0.392417626548558	191	296	164	27	131	165	1
366	2	4.7	453	0.366372712701559	166	287	144	22	214	73	1
367	1	6.8	412	0.338436048245057	139	273	29	110	22	251	1
367	2	7.2	142	0.418477283231914	59	83	26	33	14	69	1
368	1	5	451	0.37088062716648	167	284	158	9	248	36	1
368	2	5.1	63	0.316086474899203	20	43	19	1	29	14	1
369	1	7.1	289	0.314716466050595	91	198	32	59	11	187	1
369	2	4.7	346	0.317378672491759	110	236	81	29	136	100	1
370	1	5.8	132	0.39587175915949	52	80	32	20	19	61	1
370	2	4.7	491	0.340280831512064	167	324	161	6	221	103	1
371	1	6.6	408	0.437207479402423	178	230	115	63	20	210	1
371	2	5.4	141	0.476726633589715	67	74	49	18	47	27	1
371	3	6.3	37	0.467144064884633	17	20	4	13	6	14	1
372	1	6.4	422	0.345374215021729	146	276	34	112	5	271	1
372	2	5.2	437	0.421174017805606	184	253	131	53	91	162	1
372	3	7.2	81	0.363003972452134	29	52	3	26	1	51	1
373	1	5	425	0.356719263875857	152	273	129	23	151	122	1
373	2	6.3	42	0.458654267853126	19	23	9	10	5	18	1
373	3	7	255	0.459257656382397	117	138	10	107	5	133	1
374	1	4.8	103	0.386735128797591	40	63	33	7	42	21	1
374	2	5.1	144	0.46435603024438	67	77	41	26	29	48	1
375	1	5.5	56	0.346900918055326	19	37	18	1	19	18	1
375	2	4.5	50	0.328282981459051	16	34	12	4	5	29	1
375	3	6.9	301	0.314689808664843	95	206	47	48	18	188	1
376	1	5	451	0.306881421804428	138	313	108	30	193	120	1
376	2	5.9	475	0.382163275871426	182	293	141	41	114	179	1
376	3	7.1	138	0.363596605835482	50	88	22	28	14	74	1
377	1	7.5	176	0.41964498735033	74	102	33	41	16	86	1
377	2	6.6	226	0.328058775933459	74	152	33	41	9	143	1
378	1	6.3	393	0.490598955005407	193	200	112	81	35	165	1
378	2	5.1	406	0.312182603031397	127	279	120	7	220	59	1
378	3	7.4	473	0.482606181548908	228	245	41	187	13	232	1
379	1	5.3	216	0.498550211731344	108	108	64	44	39	69	1
379	2	7.4	166	0.396995602501556	66	100	10	56	3	97	1
379	3	4.8	345	0.387458676146343	134	211	122	12	165	46	1
380	1	6.2	395	0.42758499099873	169	226	131	38	67	159	1
380	2	6.3	425	0.321438552811742	137	288	76	61	94	194	1
380	3	5.1	315	0.461464710021391	145	170	104	41	74	96	1
381	1	6.1	206	0.435314732184634	90	116	71	19	39	77	1
381	2	6.7	340	0.402010203711688	137	203	76	61	15	188	1
381	3	6.2	187	0.460950411716476	86	101	17	69	11	90	1
382	1	4.6	496	0.490358947124332	243	253	231	12	186	67	1
382	2	6.8	126	0.398097035335377	50	76	28	22	15	61	1
383	1	6.4	175	0.350149477645755	61	114	5	56	5	109	1
383	2	5.3	387	0.473318509198725	183	204	140	43	59	145	1
383	3	4.8	328	0.317043119342998	104	224	95	9	169	55	1
384	1	6.6	484	0.301084831310436	146	338	106	40	39	299	1
384	2	7.4	293	0.460124758305028	135	158	33	102	4	154	1
384	3	6.8	93	0.325283424602821	30	63	13	17	7	56	1
385	1	5.4	71	0.322533925343305	23	48	15	8	26	22	1
385	2	6.4	184	0.372114189481363	68	116	44	24	14	102	1
386	1	5.3	113	0.412728017196059	47	66	30	17	34	32	1
386	2	5.7	86	0.480799499852583	41	45	16	25	7	38	1
387	1	6.8	302	0.464609137689695	140	162	73	67	18	144	1
387	2	4.9	242	0.48417641450651	117	125	110	7	92	33	1
387	3	5.2	488	0.49229182228446	240	248	188	52	148	100	1
388	1	7.2	370	0.3469076405745	128	242	67	61	36	206	1
388	2	6.6	137	0.461730438889936	63	74	32	31	8	66	1
388	3	6.4	462	0.428670085081831	198	264	108	90	36	228	1
389	1	6.9	339	0.473120416002348	160	179	102	58	45	134	1
389	2	5.7	471	0.399945232411847	188	283	101	87	83	200	1
390	1	7.2	58	0.444740808103234	26	32	3	23	1	31	1
390	2	6.3	148	0.326103814411908	48	100	30	18	23	77	1
390	3	6.7	97	0.486407689191401	47	50	11	36	1	49	1
391	1	5.4	352	0.376669621700421	133	219	72	61	45	174	1
391	2	4.6	352	0.423624395020306	149	203	133	16	128	75	1
391	3	6.8	107	0.419110809080303	45	62	23	22	5	57	1
392	1	5.1	186	0.469169482169673	87	99	64	23	25	74	1
392	2	5.5	36	0.378609838569537	14	22	10	4	10	12	1
393	1	6.3	319	0.348308361554518	111	208	78	33	38	170	1
393	2	6.6	333	0.325126527110115	108	225	44	64	33	192	1
394	1	5	421	0.446310795238242	188	233	163	25	139	94	1
394	2	5.7	36	0.319487005053088	12	24	10	2	11	13	1
395	1	5.5	96	0.378883051266894	36	60	25	11	23	37	1
395	2	7	314	0.486347757326439	153	161	41	112	4	157	1
395	3	4.6	163	0.321830657217652	52	111	46	6	57	54	1
396	1	5.7	478	0.487524432037026	233	245	160	73	63	182	1
396	2	6.5	397	0.331429389258847	132	265	110	22	63	202	1
396	3	6.9	30	0.463587343180552	14	16	6	8	1	15	1
397	1	5.7	325	0.478139815712348	155	170	124	31	59	111	1
397	2	6.7	238	0.375757516874	89	149	42	47	17	132	1
397	3	6	81	0.302445364929736	24	57	6	18	9	48	1
398	1	7.2	362	0.368878239486366	134	228	60	74	9	219	1
398	2	5.3	137	0.326553100394085	45	92	42	3	48	44	1
399	1	5.1	280	0.402443659398705	113	167	80	33	61	106	1
399	2	5.5	220	0.372563188755885	82	138	67	15	72	66	1
399	3	5.8	231	0.404641874926165	93	138	43	50	10	128	1
400	1	4.8	266	0.433810940850526	115	151	98	17	66	85	1
400	2	6	121	0.428836501669139	52	69	44	8	24	45	1
401	1	5.7	163	0.348571631219238	57	106	32	25	25	81	1
401	2	4.9	70	0.311202091816813	22	48	19	3	12	36	1
401	3	5.1	307	0.409367124643177	126	181	100	26	72	109	1
402	1	5.3	36	0.495161871844903	18	18	9	9	5	13	1
402	2	5	316	0.48246287368238	152	164	131	21	90	74	1
403	1	4.9	445	0.331272794539109	147	298	139	8	189	109	1
403	2	5	259	0.36667287517339	95	164	83	12	93	71	1
403	3	5.2	101	0.48170657036826	49	52	30	19	26	26	1
404	1	5	285	0.378439435409382	108	177	73	35	40	137	1
404	2	4.7	27	0.4864361949265	13	14	13	0	7	7	1
404	3	4.9	286	0.318594895210117	91	195	82	9	127	68	1
405	1	6	118	0.459096768498421	54	64	35	19	19	45	1
405	2	7	377	0.442546136770397	167	210	71	96	17	193	1
405	3	7.5	31	0.407748242793605	13	18	6	7	2	16	1
406	1	6.4	191	0.32884980798699	63	128	32	31	9	119	1
406	2	6.6	390	0.366448101261631	143	247	65	78	36	211	1
406	3	6.1	363	0.455655365716666	165	198	106	59	39	159	1
407	1	5	411	0.402676647948101	166	245	130	36	87	158	1
407	2	6.7	314	0.384864343563095	121	193	76	45	31	162	1
407	3	5.1	200	0.403889732947573	81	119	61	20	29	90	1
408	1	5.5	325	0.3005627410952	98	227	91	7	117	110	1
408	2	4.5	308	0.432162342267111	133	175	128	5	156	19	1
409	1	7.3	35	0.36200897381641	13	22	1	12	2	20	1
409	2	6.6	22	0.346049036132172	8	14	0	8	1	13	1
409	3	7.1	119	0.428279297659174	51	68	22	29	7	61	1
410	1	5.8	205	0.471160131180659	97	108	71	26	36	72	1
410	2	7.3	367	0.349027474271134	128	239	34	94	12	227	1
411	1	5.7	158	0.363927358388901	58	100	47	11	51	49	1
411	2	4.5	414	0.435002845246345	180	234	163	17	184	50	1
411	3	7.2	352	0.461617266060784	162	190	6	156	6	184	1
412	1	6.1	254	0.303397689014673	77	177	40	37	26	151	1
412	2	6.6	269	0.473244214709848	127	142	37	90	16	126	1
412	3	7.1	154	0.404102621041238	62	92	24	38	5	87	1
413	1	7	96	0.393703842721879	38	58	6	32	4	54	1
413	2	7.5	177	0.472441508574411	84	93	20	64	6	87	1
414	1	6.1	290	0.406542217312381	118	172	84	34	33	139	1
414	2	6.9	41	0.486577115301043	20	21	12	8	7	14	1
415	1	6.8	349	0.40452981851995	141	208	66	75	12	196	1
415	2	7.3	32	0.493618573527783	16	16	4	12	1	15	1
415	3	5.9	224	0.481278204591945	108	116	34	74	13	103	1
416	1	6.6	75	0.450716089271009	34	41	10	24	7	34	1
416	2	6.7	330	0.424755873158574	140	190	46	94	17	173	1
417	1	7.3	293	0.350372425606474	103	190	72	31	12	178	1
417	2	6.1	469	0.315420635184273	148	321	120	28	111	210	1
418	1	5.8	138	0.435051977075636	60	78	52	8	36	42	1
418	2	6.1	330	0.492512381542474	163	167	80	83	33	134	1
418	3	4.9	139	0.353146187216043	49	90	43	6	47	43	1
419	1	6.4	57	0.425388884171844	24	33	14	10	1	32	1
419	2	6.3	55	0.413799750152975	23	32	9	14	1	31	1
419	3	6.6	239	0.411581545928493	98	141	64	34	24	117	1
420	1	4.5	167	0.421241034474224	70	97	54	16	50	47	1
420	2	5.1	410	0.373032459197566	153	257	139	14	167	90	1
421	1	5.3	350	0.307553998706862	108	242	88	20	150	92	1
421	2	6.2	86	0.454922687401995	39	47	16	23	8	39	1
421	3	5.1	81	0.479557192977518	39	42	27	12	17	25	1
422	1	7.2	378	0.41716723726131	158	220	30	128	6	214	1
422	2	4.5	448	0.415682991221547	186	262	175	11	252	10	1
422	3	5.6	109	0.367175555089489	40	69	28	12	13	56	1
423	1	4.8	300	0.334623842081055	100	200	77	23	68	132	1
423	2	6.8	480	0.390098989615217	187	293	131	56	47	246	1
423	3	5.3	170	0.322524034231901	55	115	47	8	40	75	1
424	1	6.2	108	0.476892451522872	52	56	14	38	3	53	1
424	2	6.4	231	0.380299766920507	88	143	36	52	23	120	1
425	1	7.5	356	0.345819254498929	123	233	8	115	17	216	1
425	2	7.4	234	0.31806589346379	74	160	28	46	15	145	1
426	1	5.1	110	0.402707231324166	44	66	38	6	16	50	1
426	2	4.9	484	0.42263194876723	205	279	191	14	239	40	1
426	3	5.1	261	0.44449443295598	116	145	88	28	64	81	1
427	1	5.4	245	0.41187887811102	101	144	91	10	85	59	1
427	2	7	290	0.463073152722791	134	156	19	115	11	145	1
428	1	5.6	119	0.447848387481645	53	66	44	9	37	29	1
428	2	5.6	105	0.371782211679965	39	66	28	11	29	37	1
428	3	6.3	70	0.331018815981224	23	47	12	11	6	41	1
429	1	7.4	149	0.432838206691667	64	85	41	23	10	75	1
429	2	6.6	75	0.326482343534008	24	51	11	13	8	43	1
430	1	5.2	320	0.383222147589549	123	197	110	13	121	76	1
430	2	6.4	483	0.360206356598064	174	309	126	48	77	232	1
431	1	6.2	177	0.462076400406659	82	95	32	50	8	87	1
431	2	5.5	73	0.365302789770067	27	46	20	7	27	19	1
432	1	4.7	190	0.487343181204051	93	97	90	3	69	28	1
432	2	6.1	146	0.491525026690215	72	74	42	30	5	69	1
432	3	5.5	333	0.480499821156263	160	173	121	39	92	81	1
433	1	7.2	480	0.460242572007701	221	259	42	179	6	253	1
433	2	5.9	161	0.428177262702957	69	92	55	14	22	70	1
433	3	4.9	156	0.463882021233439	72	84	65	7	40	44	1
434	1	7.2	67	0.323220382677391	22	45	3	19	2	43	1
434	2	6.5	343	0.395667650876567	136	207	81	55	19	188	1
434	3	4.7	137	0.355933909816667	49	88	44	5	81	7	1
435	1	5.3	482	0.328483960777521	158	324	130	28	146	178	1
435	2	6.1	443	0.33415916361846	148	295	81	67	68	227	1
436	1	6.4	461	0.484754395810887	223	238	65	158	14	224	1
436	2	5.3	45	0.39917922411114	18	27	15	3	15	12	1
437	1	4.6	454	0.424775194423273	193	261	183	10	250	11	1
437	2	6	479	0.329658193700016	158	321	45	113	32	289	1
437	3	5.5	214	0.425572997657582	91	123	55	36	38	85	1
438	1	7.4	214	0.462732328241691	99	115	28	71	2	113	1
438	2	6	255	0.4195591179654	107	148	89	18	32	116	1
438	3	6.1	76	0.483421493507922	37	39	32	5	8	31	1
439	1	5.7	398	0.302145872544497	120	278	107	13	112	166	1
439	2	5.2	335	0.482932583801448	162	173	129	33	57	116	1
439	3	6.4	93	0.471201137918979	44	49	35	9	8	41	1
440	1	7.5	90	0.312911542272195	28	62	5	23	6	56	1
440	2	5.9	310	0.474156285170466	147	163	92	55	64	99	1
441	1	6.9	68	0.329701906396076	22	46	14	8	14	32	1
441	2	6.1	284	0.308452676236629	88	196	74	14	55	141	1
442	1	4.7	79	0.480525941867381	38	41	38	0	27	14	1
442	2	5.8	402	0.469062804197893	189	213	85	104	50	163	1
443	1	5.4	338	0.400945070525631	136	202	112	24	108	94	1
443	2	6	246	0.402831449313089	99	147	63	36	43	104	1
443	3	4.5	402	0.350139036215842	141	261	138	3	254	7	1
444	1	7.5	263	0.36064608800225	95	168	37	58	22	146	1
444	2	6.8	161	0.411287088133395	66	95	26	40	13	82	1
444	3	5	363	0.333650900237262	121	242	93	28	86	156	1
445	1	6.6	43	0.302703817281872	13	30	7	6	3	27	1
445	2	6.6	414	0.44602211471647	185	229	45	140	13	216	1
446	1	6.4	439	0.468701909063384	206	233	105	101	41	192	1
446	2	6.6	307	0.400571223907173	123	184	54	69	22	162	1
446	3	4.8	423	0.350881078885868	148	275	106	42	133	142	1
447	1	4.7	206	0.405944790877402	84	122	62	22	62	60	1
447	2	7.3	60	0.452268678043038	27	33	3	24	1	32	1
448	1	7	463	0.354557292396203	164	299	59	105	31	268	1
448	2	5.9	268	0.392318059504032	105	163	61	44	36	127	1
448	3	6.5	272	0.488952043280005	133	139	101	32	38	101	1
449	1	5.3	435	0.341927805589512	149	286	92	57	98	188	1
449	2	7	303	0.307929069874808	93	210	31	62	21	189	1
450	1	4.6	99	0.316535364557058	31	68	26	5	40	28	1
450	2	6.9	275	0.456402015546337	126	149	89	37	24	125	1
450	3	5.2	131	0.312676957668737	41	90	38	3	68	22	1
451	1	4.5	342	0.411612632498145	141	201	137	4	198	3	1
451	2	5.8	234	0.456406653160229	107	127	90	17	68	59	1
451	3	4.7	467	0.467534902784973	218	249	191	27	185	64	1
452	1	7.5	273	0.473218225035816	129	144	32	97	8	136	1
452	2	5.6	356	0.390753122465685	139	217	106	33	77	140	1
452	3	4.8	234	0.376563635654747	88	146	56	32	86	60	1
453	1	6.3	455	0.499834100482985	227	228	115	112	21	207	1
453	2	5.4	326	0.490200388105586	160	166	112	48	55	111	1
454	1	7.2	232	0.393699784064665	91	141	27	64	8	133	1
454	2	5.8	294	0.416253496333957	122	172	105	17	56	116	1
454	3	6.5	193	0.478907820722088	92	101	48	44	18	83	1
455	1	7.4	124	0.311373804090545	39	85	10	29	5	80	1
455	2	4.6	445	0.467006685119122	208	237	136	72	123	114	1
456	1	6.9	150	0.317838717717677	48	102	12	36	16	86	1
456	2	6.2	192	0.330455829994753	63	129	25	38	17	112	1
457	1	6.2	149	0.382450433913618	57	92	23	34	17	75	1
457	2	7	425	0.419649792602286	178	247	52	126	35	212	1
458	1	6.3	317	0.455255641462281	144	173	97	47	32	141	1
458	2	5.1	425	0.31441015205346	134	291	121	13	132	159	1
459	1	5.1	194	0.451984914811328	88	106	70	18	59	47	1
459	2	4.8	447	0.38308830037713	171	276	144	27	172	104	1
459	3	6.5	286	0.384964731801301	110	176	38	72	9	167	1
460	1	6.2	46	0.479110410343856	22	24	21	1	14	10	1
460	2	5.1	410	0.422832520864904	173	237	142	31	118	119	1
461	1	7.2	51	0.383861258905381	20	31	12	8	3	28	1
461	2	7.4	350	0.419558438984677	147	203	50	97	10	193	1
462	1	4.7	197	0.38119077780284	75	122	67	8	64	58	1
462	2	4.5	440	0.364102394226938	160	280	144	16	209	71	1
462	3	5.4	374	0.374960246728733	140	234	109	31	89	145	1
463	1	5.7	303	0.367786336969584	111	192	85	26	76	116	1
463	2	7.1	420	0.489395931083709	206	214	49	157	6	208	1
463	3	7.4	459	0.414866429986432	190	269	27	163	20	249	1
464	1	5.3	188	0.392567953048274	74	114	56	18	60	54	1
464	2	7.4	286	0.405259128054604	116	170	45	71	7	163	1
464	3	4.8	179	0.442318699648604	79	100	75	4	63	37	1
465	1	6.1	304	0.33549620420672	102	202	44	58	21	181	1
465	2	6.5	218	0.380332866916433	83	135	54	29	21	114	1
466	1	6.4	276	0.493413981003687	136	140	100	36	49	91	1
466	2	4.5	137	0.433992414874956	59	78	58	1	68	10	1
466	3	6.3	92	0.400123709021136	37	55	16	21	7	48	1
467	1	7.2	496	0.338008623197675	168	328	77	91	29	299	1
467	2	4.6	401	0.344409359572455	138	263	121	17	213	50	1
467	3	7	200	0.321204948052764	64	136	27	37	22	114	1
468	1	6.7	420	0.454819914372638	191	229	88	103	13	216	1
468	2	6.7	181	0.436866371240467	79	102	33	46	13	89	1
468	3	7.2	62	0.385227859066799	24	38	11	13	0	38	1
469	1	4.6	74	0.440613000281155	33	41	28	5	19	22	1
469	2	5.6	340	0.368159851478413	125	215	91	34	32	183	1
470	1	7.3	68	0.428950471570715	29	39	3	26	3	36	1
470	2	6.5	263	0.492938217241317	130	133	91	39	13	120	1
470	3	7.5	435	0.382378315413371	166	269	56	110	10	259	1
471	1	7.5	212	0.472562352987006	100	112	6	94	4	108	1
471	2	5.9	290	0.32374910293147	94	196	76	18	31	165	1
471	3	6.2	491	0.441263404628262	217	274	103	114	30	244	1
472	1	5.7	98	0.494615778932348	48	50	35	13	23	27	1
472	2	4.9	37	0.363630022853613	13	24	12	1	16	8	1
472	3	4.7	119	0.370304255839437	44	75	36	8	55	20	1
473	1	5.1	226	0.491087774606422	111	115	89	22	54	61	1
473	2	5.2	217	0.410579720977694	89	128	48	41	47	81	1
473	3	4.7	459	0.393572088098153	181	278	130	51	180	98	1
474	1	7.4	381	0.491212730808184	187	194	35	152	11	183	1
474	2	7.4	45	0.380082172295079	17	28	3	14	3	25	1
475	1	6.7	48	0.478921160055324	23	25	7	16	6	19	1
475	2	5.8	77	0.343496989458799	26	51	15	11	21	30	1
476	1	6.8	91	0.319594955816865	29	62	11	18	2	60	1
476	2	5.9	397	0.498466023337096	198	199	94	104	35	164	1
477	1	7.1	196	0.335011617513373	66	130	34	32	14	116	1
477	2	5.4	105	0.497823935933411	52	53	35	17	22	31	1
478	1	5.3	113	0.301127489889041	34	79	29	5	57	22	1
478	2	6	172	0.329118959279731	57	115	32	25	25	90	1
478	3	4.6	239	0.404156147129834	97	142	92	5	122	20	1
479	1	4.8	368	0.40958494306542	151	217	142	9	173	44	1
479	2	6.7	268	0.408228155784309	109	159	27	82	7	152	1
480	1	7.1	491	0.340420330269262	167	324	64	103	36	288	1
480	2	4.7	497	0.438138114754111	218	279	199	19	203	76	1
480	3	5	470	0.437279598647729	206	264	135	71	102	162	1
481	1	7.4	483	0.481438169395551	233	250	57	176	11	239	1
481	2	4.8	396	0.419536253483966	166	230	135	31	154	76	1
482	1	7.5	309	0.379332258459181	117	192	36	81	15	177	1
482	2	6.4	184	0.482141033699736	89	95	70	19	28	67	1
482	3	5.8	83	0.389208562299609	32	51	26	6	22	29	1
483	1	6.3	479	0.459847461665049	220	259	147	73	46	213	1
483	2	7.1	226	0.355801852839068	80	146	27	53	17	129	1
483	3	4.6	44	0.405193332955241	18	26	16	2	20	6	1
484	1	7.5	359	0.419764587283134	151	208	57	94	16	192	1
484	2	5.4	472	0.367383253853768	173	299	142	31	121	178	1
484	3	5.8	70	0.301017679646611	21	49	17	4	16	33	1
485	1	4.9	262	0.49305635499768	129	133	108	21	67	66	1
485	2	5.5	84	0.351994579378515	30	54	15	15	15	39	1
486	1	6.7	330	0.341547372052446	113	217	75	38	31	186	1
486	2	6.6	477	0.382163470191881	182	295	96	86	46	249	1
486	3	5.8	382	0.49422591351904	189	193	121	68	42	151	1
487	1	5.5	349	0.300393065018579	105	244	46	59	74	170	1
487	2	4.5	69	0.348838677536696	24	45	23	1	36	9	1
487	3	7.4	205	0.347509778244421	71	134	8	63	6	128	1
488	1	5.5	351	0.47951298924163	168	183	145	23	99	84	1
488	2	4.5	327	0.438194025680423	143	184	135	8	143	41	1
488	3	6.3	133	0.303536686487496	40	93	25	15	15	78	1
489	1	5.4	185	0.366400262061506	68	117	54	14	43	74	1
489	2	7.2	68	0.338839361397549	23	45	11	12	3	42	1
490	1	7	362	0.319863338163123	116	246	55	61	34	212	1
490	2	6	218	0.391187758510932	85	133	69	16	40	93	1
490	3	5.2	302	0.404634562134743	122	180	107	15	83	97	1
491	1	5	399	0.44153889361769	176	223	148	28	149	74	1
491	2	5	60	0.43026524069719	26	34	19	7	24	10	1
491	3	5	350	0.406817588256672	142	208	114	28	89	119	1
492	1	6.4	168	0.428248832561076	72	96	27	45	12	84	1
492	2	6	101	0.429886081861332	43	58	34	9	23	35	1
492	3	5.2	314	0.445322960847989	140	174	130	10	105	69	1
493	1	5	257	0.44848610367626	115	142	83	32	67	75	1
493	2	5	407	0.39405702133663	160	247	138	22	86	161	1
494	1	7.5	448	0.367996308486909	165	283	27	138	22	261	1
494	2	6.3	237	0.361787422280759	86	151	35	51	12	139	1
494	3	4.6	242	0.433896149275824	105	137	100	5	93	44	1
495	1	4.9	472	0.318140952615067	150	322	135	15	267	55	1
495	2	7	377	0.481192437326536	181	196	54	127	17	179	1
495	3	6.1	447	0.428607005765662	192	255	41	151	20	235	1
496	1	7.1	332	0.395619158446789	131	201	24	107	6	195	1
496	2	5.3	163	0.393724161200225	64	99	50	14	45	54	1
496	3	5.8	298	0.411211639363319	123	175	47	76	37	138	1
497	1	5.9	198	0.4557483330369	90	108	69	21	26	82	1
497	2	6	137	0.305337981367484	42	95	33	9	25	70	1
498	1	4.5	310	0.310948215611279	96	214	89	7	195	19	1
498	2	7.3	480	0.331424778187647	159	321	59	100	39	282	1
498	3	4.7	291	0.301738610072061	88	203	71	17	101	102	1
499	1	6.1	414	0.346416448708624	143	271	92	51	86	185	1
499	2	7	322	0.476304112980142	153	169	58	95	11	158	1
500	1	6.5	307	0.351930778613314	108	199	65	43	37	162	1
500	2	7.2	72	0.4611583980266	33	39	4	29	1	38	1
501	1	7.2	386	0.302505565062165	117	269	29	88	6	263	1
501	2	5	468	0.389437646511942	182	286	160	22	156	130	1
501	3	4.6	369	0.312726505473256	115	254	109	6	227	27	1
502	1	4.7	242	0.451723945140839	109	133	81	28	59	74	1
502	2	7.1	38	0.378459788253531	14	24	7	7	5	19	1
503	1	5.8	300	0.457917348667979	137	163	100	37	41	122	1
503	2	5.9	400	0.383016181411222	153	247	113	40	52	195	1
503	3	4.9	363	0.339339830260724	123	240	113	10	192	48	1
504	1	6.2	440	0.395997860655189	174	266	102	72	69	197	1
504	2	5.9	300	0.311991384718567	94	206	65	29	75	131	1
505	1	4.7	412	0.344283243361861	142	270	131	11	139	131	1
505	2	6.5	478	0.441402039816603	211	267	98	113	42	225	1
506	1	7.5	257	0.455453565344214	117	140	17	100	3	137	1
506	2	5.3	492	0.483621864579618	238	254	211	27	143	111	1
507	1	6	66	0.309215779229999	20	46	4	16	9	37	1
507	2	5.9	104	0.479800583142787	50	54	20	30	13	41	1
508	1	5.7	383	0.313998495321721	120	263	96	24	94	169	1
508	2	7.2	492	0.375951847760007	185	307	20	165	10	297	1
508	3	5.4	173	0.4928225253243	85	88	73	12	54	34	1
509	1	5.2	183	0.378810072410852	69	114	62	7	69	45	1
509	2	5.4	351	0.301507912809029	106	245	82	24	77	168	1
510	1	6.2	399	0.365490112174302	146	253	118	28	88	165	1
510	2	4.9	332	0.362323279539123	120	212	102	18	143	69	1
510	3	6.9	123	0.434352261573076	53	70	15	38	6	64	1
511	1	5.3	28	0.303545169346035	8	20	5	3	10	10	1
511	2	6.1	263	0.401901360973716	106	157	78	28	58	99	1
511	3	5.2	46	0.346264263940975	16	30	10	6	14	16	1
512	1	7	409	0.407007709518075	166	243	51	115	11	232	1
512	2	6.3	154	0.48056078189984	74	80	43	31	10	70	1
512	3	6.7	114	0.465050437720492	53	61	27	26	6	55	1
513	1	5.7	58	0.499140942562372	29	29	20	9	17	12	1
513	2	5.1	405	0.392523685004562	159	246	90	69	55	191	1
514	1	6.5	75	0.330870919721201	25	50	20	5	8	42	1
514	2	7.4	434	0.353284191759303	153	281	30	123	7	274	1
514	3	4.9	362	0.448396264063194	162	200	126	36	86	114	1
515	1	6.8	151	0.355975418444723	54	97	23	31	5	92	1
515	2	6.6	376	0.473724283277988	178	198	61	117	12	186	1
515	3	5.2	421	0.47938028825447	202	219	157	45	90	129	1
516	1	6.3	398	0.403294798918068	161	237	109	52	37	200	1
516	2	7.2	35	0.358098569372669	13	22	5	8	6	16	1
517	1	7.1	399	0.404615749046206	161	238	82	79	9	229	1
517	2	6.4	52	0.341664856858552	18	34	10	8	6	28	1
517	3	5.8	463	0.348943402711302	162	301	114	48	54	247	1
518	1	6.2	368	0.391643205611035	144	224	123	21	58	166	1
518	2	5.8	332	0.445805552788079	148	184	83	65	39	145	1
519	1	6.7	194	0.474126174859703	92	102	34	58	16	86	1
519	2	4.6	22	0.339874811144546	7	15	7	0	11	4	1
519	3	6.5	488	0.316006380878389	154	334	43	111	29	305	1
520	1	6.4	61	0.443608585279435	27	34	14	13	2	32	1
520	2	4.7	299	0.330325612053275	99	200	82	17	115	85	1
521	1	6	416	0.49547639079392	206	210	131	75	23	187	1
521	2	5.3	46	0.341585466405377	16	30	16	0	13	17	1
522	1	6.4	396	0.367361315572634	145	251	52	93	23	228	1
522	2	7.4	250	0.395537597918883	99	151	29	70	12	139	1
522	3	6.8	176	0.355306410416961	63	113	26	37	9	104	1
523	1	7	310	0.355290876189247	110	200	63	47	15	185	1
523	2	6	295	0.419136552093551	124	171	98	26	45	126	1
524	1	6.8	146	0.48655188633129	71	75	27	44	4	71	1
524	2	6.2	167	0.310906094592065	52	115	27	25	34	81	1
524	3	5.5	289	0.472830687183887	137	152	112	25	54	98	1
525	1	7.4	366	0.382482172735035	140	226	26	114	2	224	1
525	2	6.3	476	0.326803184160963	156	320	96	60	94	226	1
525	3	5.3	427	0.461500969016925	197	230	112	85	66	164	1
526	1	5.1	480	0.315918606705964	152	328	116	36	136	192	1
526	2	5.3	325	0.412277817074209	134	191	123	11	69	122	1
526	3	6.1	81	0.425304835475981	34	47	17	17	4	43	1
527	1	6	385	0.499036779580638	192	193	149	43	63	130	1
527	2	5.1	23	0.436364594148472	10	13	9	1	10	3	1
527	3	5.1	315	0.40947510288097	129	186	111	18	147	39	1
528	1	4.6	497	0.425390604045242	211	286	186	25	233	53	1
528	2	7.5	428	0.407294043432921	174	254	54	120	8	246	1
529	1	6	413	0.395834712684154	163	250	130	33	90	160	1
529	2	5.1	413	0.476377989817411	197	216	172	25	116	100	1
529	3	5.4	476	0.49344666977413	235	241	184	51	152	89	1
530	1	6.7	211	0.417868799157441	88	123	49	39	19	104	1
530	2	7.1	124	0.434527064906433	54	70	36	18	4	66	1
531	1	6.1	479	0.423679386544973	203	276	122	81	45	231	1
531	2	4.9	48	0.457734074536711	22	26	19	3	17	9	1
531	3	5.1	411	0.415977219119668	171	240	140	31	156	84	1
532	1	6.1	435	0.48163581918925	210	225	182	28	94	131	1
532	2	5.1	176	0.459776068758219	81	95	67	14	62	33	1
533	1	6.3	424	0.44575081509538	189	235	91	98	25	210	1
533	2	7	165	0.423050720524043	70	95	13	57	11	84	1
534	1	7.5	499	0.303262262139469	151	348	38	113	16	332	1
534	2	7.3	149	0.312746162945405	47	102	7	40	4	98	1
535	1	4.6	76	0.313905959064141	24	52	23	1	44	8	1
535	2	6	122	0.470585328992456	57	65	46	11	14	51	1
535	3	6.7	136	0.440172940772027	60	76	39	21	12	64	1
536	1	5.6	154	0.318051880272105	49	105	34	15	31	74	1
536	2	7.4	456	0.422261502081528	193	263	14	179	8	255	1
537	1	5.2	186	0.311108306935057	58	128	44	14	87	41	1
537	2	5.8	232	0.410279664164409	95	137	78	17	30	107	1
537	3	7.5	411	0.434335505496711	179	232	38	141	10	222	1
538	1	6.2	23	0.319435238745064	7	16	7	0	6	10	1
538	2	6.8	419	0.354003204265609	148	271	54	94	14	257	1
538	3	7.5	153	0.362246129335836	55	98	12	43	10	88	1
539	1	5.1	440	0.42264718352817	186	254	153	33	95	159	1
539	2	7.2	360	0.330163624417037	119	241	43	76	12	229	1
539	3	7.4	399	0.458450497500598	183	216	49	134	8	208	1
540	1	7.3	413	0.393521578330547	163	250	52	111	29	221	1
540	2	6.9	189	0.406069699814543	77	112	53	24	12	100	1
540	3	5	349	0.438662725640461	153	196	137	16	168	28	1
541	1	4.9	154	0.323496090667322	50	104	33	17	76	28	1
541	2	5.1	471	0.467339081596583	220	251	160	60	91	160	1
542	1	7	78	0.435174471559003	34	44	12	22	4	40	1
542	2	4.7	21	0.391730347182602	8	13	8	0	11	2	1
543	1	6.9	108	0.468519161362201	51	57	22	29	2	55	1
543	2	6.6	65	0.323288175044581	21	44	10	11	4	40	1
544	1	6.5	252	0.486500016832724	123	129	56	67	29	100	1
544	2	5.2	86	0.461791282100603	40	46	26	14	6	40	1
545	1	4.5	217	0.467894941288978	102	115	95	7	61	54	1
545	2	4.6	281	0.456771591724828	128	153	118	10	129	24	1
546	1	5.9	347	0.411141466209665	143	204	90	53	25	179	1
546	2	5.6	176	0.477145029092208	84	92	73	11	39	53	1
547	1	6	384	0.4807492072694	185	199	72	113	61	138	1
547	2	6.2	211	0.454232637071982	96	115	48	48	6	109	1
548	1	4.5	151	0.451719616865739	68	83	58	10	62	21	1
548	2	7.2	334	0.386762921093032	129	205	10	119	4	201	1
549	1	5.7	500	0.466085082339123	233	267	169	64	58	209	1
549	2	6.1	344	0.390447642980143	134	210	109	25	100	110	1
549	3	6.3	115	0.452054162928835	52	63	39	13	19	44	1
550	1	5.8	298	0.458513266965747	137	161	83	54	26	135	1
550	2	6.5	117	0.465701413433999	54	63	13	41	3	60	1
551	1	4.5	56	0.327709093317389	18	38	18	0	34	4	1
551	2	5.6	145	0.319588345428929	46	99	34	12	36	63	1
552	1	7.5	279	0.345701924525201	96	183	39	57	8	175	1
552	2	5.2	321	0.47520029633306	153	168	138	15	92	76	1
552	3	5.8	118	0.497152373986319	59	59	50	9	24	35	1
553	1	5.1	439	0.322139544226229	141	298	124	17	211	87	1
553	2	5.4	382	0.380530616082251	145	237	118	27	64	173	1
553	3	6.8	414	0.381182232778519	158	256	90	68	38	218	1
554	1	6.1	278	0.459080278873444	128	150	76	52	18	132	1
554	2	5.9	121	0.460104193724692	56	65	45	11	19	46	1
555	1	6.3	474	0.334721912816167	159	315	54	105	30	285	1
555	2	5.7	291	0.398531463509426	116	175	57	59	53	122	1
555	3	5	123	0.466714481357485	57	66	49	8	30	36	1
556	1	6.8	142	0.320350561151281	45	97	13	32	14	83	1
556	2	4.8	119	0.370217633945867	44	75	37	7	46	29	1
557	1	5.2	156	0.461519997473806	72	84	66	6	78	6	1
557	2	6.5	25	0.3965068413876	10	15	6	4	4	11	1
557	3	5.1	353	0.312114015594125	110	243	82	28	89	154	1
558	1	5.2	477	0.472914570942521	226	251	192	34	134	117	1
558	2	5.7	220	0.476259985845536	105	115	89	16	73	42	1
559	1	5.6	290	0.305683334451169	89	201	64	25	56	145	1
559	2	5.8	208	0.358453849656507	75	133	60	15	36	97	1
560	1	5.8	207	0.361523934174329	75	132	33	42	27	105	1
560	2	5.1	335	0.36136467163451	121	214	109	12	114	100	1
561	1	7.1	33	0.31237772712484	10	23	7	3	2	21	1
561	2	5.1	476	0.440650887042284	210	266	165	45	153	113	1
562	1	6.5	366	0.361830320023	132	234	100	32	48	186	1
562	2	6	45	0.481070251390338	22	23	20	2	5	18	1
563	1	6.3	65	0.394823322724551	26	39	19	7	4	35	1
563	2	6.4	458	0.412704900559038	189	269	58	131	25	244	1
564	1	6.7	56	0.482037275703624	27	29	4	23	2	27	1
564	2	6	332	0.409505542134866	136	196	88	48	36	160	1
564	3	7.4	432	0.382701878855005	165	267	123	42	24	243	1
565	1	5.3	57	0.373409061133862	21	36	18	3	14	22	1
565	2	7.3	36	0.456968350335956	16	20	3	13	1	19	1
566	1	5.2	345	0.442675043921918	153	192	138	15	156	36	1
566	2	6.4	471	0.38207719377242	180	291	128	52	45	246	1
567	1	6.3	495	0.479718368733302	237	258	172	65	54	204	1
567	2	5.3	288	0.418003003764898	120	168	100	20	109	59	1
567	3	6.3	217	0.308754024747759	67	150	10	57	17	133	1
568	1	5.5	303	0.435738433338702	132	171	102	30	49	122	1
568	2	7	195	0.407541246339679	79	116	26	53	18	98	1
569	1	5.2	177	0.490314969466999	87	90	72	15	41	49	1
569	2	6.3	336	0.442920688074082	149	187	76	73	22	165	1
569	3	4.8	410	0.396087823808193	162	248	134	28	104	144	1
570	1	7.4	477	0.430487959552556	205	272	78	127	16	256	1
570	2	6.8	76	0.397047423943877	30	46	9	21	1	45	1
570	3	4.6	283	0.470861138962209	133	150	122	11	139	11	1
571	1	4.5	68	0.4257484334521	29	39	27	2	30	9	1
571	2	5.7	194	0.378836312191561	73	121	43	30	32	89	1
572	1	7.5	152	0.36839176826179	56	96	22	34	8	88	1
572	2	5.7	420	0.42167692524381	177	243	102	75	52	191	1
573	1	5.6	53	0.437754160398617	23	30	17	6	11	19	1
573	2	5.5	457	0.386605452466756	177	280	152	25	128	152	1
574	1	5.4	213	0.401342496648431	85	128	70	15	36	92	1
574	2	7.1	59	0.420242834743112	25	34	10	15	5	29	1
575	1	4.9	21	0.382687059603631	8	13	4	4	5	8	1
575	2	5.8	406	0.30831964337267	125	281	85	40	83	198	1
576	1	6.7	422	0.332198516326025	140	282	83	57	41	241	1
576	2	5.5	471	0.309234727546573	146	325	128	18	194	131	1
577	1	5.8	331	0.426595865283161	141	190	79	62	28	162	1
577	2	6.8	36	0.433602404315025	16	20	0	16	1	19	1
578	1	5.6	309	0.321541145024821	99	210	58	41	56	154	1
578	2	6.1	312	0.47494435692206	148	164	128	20	47	117	1
578	3	6.5	142	0.424961577309296	60	82	25	35	12	70	1
579	1	5.9	207	0.365354410419241	76	131	49	27	29	102	1
579	2	6.2	258	0.476082804473117	123	135	100	23	38	97	1
579	3	5.6	271	0.457545699458569	124	147	91	33	51	96	1
580	1	7.2	383	0.403412526519969	155	228	65	90	20	208	1
580	2	5.8	28	0.425039125187322	12	16	10	2	12	4	1
580	3	7.5	179	0.450684079667553	81	98	16	65	1	97	1
581	1	5.9	316	0.451876912266016	143	173	68	75	27	146	1
581	2	4.8	471	0.489766521472484	231	240	195	36	132	108	1
581	3	4.5	386	0.418670198135078	162	224	145	17	143	81	1
582	1	6.6	260	0.347788143856451	90	170	37	53	16	154	1
582	2	7.1	64	0.360778892273083	23	41	12	11	2	39	1
583	1	6.2	435	0.441569705493748	192	243	101	91	28	215	1
583	2	6.5	290	0.419553756993264	122	168	33	89	17	151	1
583	3	6.9	369	0.352667670184746	130	239	16	114	11	228	1
584	1	7	494	0.46297222385183	229	265	116	113	34	231	1
584	2	7.5	401	0.304526418680325	122	279	21	101	14	265	1
585	1	5.7	443	0.495818121172488	220	223	188	32	114	109	1
585	2	5.8	224	0.450861206976697	101	123	61	40	14	109	1
585	3	7.3	191	0.481969074811786	92	99	39	53	5	94	1
586	1	6.1	388	0.347680303407833	135	253	103	32	58	195	1
586	2	5.6	25	0.346986263571307	9	16	5	4	2	14	1
587	1	5.9	125	0.435257660131901	54	71	50	4	41	30	1
587	2	6.2	425	0.387193920789286	165	260	147	18	121	139	1
588	1	6.1	434	0.366276530222967	159	275	105	54	49	226	1
588	2	5.4	260	0.494428315106779	129	131	114	15	75	56	1
589	1	5.7	186	0.488706323551014	91	95	44	47	12	83	1
589	2	5.2	171	0.318241574149579	54	117	48	6	73	44	1
590	1	7.1	291	0.467868812475354	136	155	36	100	13	142	1
590	2	6.7	290	0.388008394371718	113	177	21	92	38	139	1
590	3	4.6	131	0.410285033052787	54	77	52	2	76	1	1
591	1	6.5	90	0.332782668620348	30	60	14	16	5	55	1
591	2	7.1	394	0.446262099547312	176	218	58	118	24	194	1
592	1	7.4	209	0.46684161266312	98	111	45	53	7	104	1
592	2	6.6	248	0.390601097932085	97	151	63	34	42	109	1
593	1	6.1	205	0.319206227594987	65	140	47	18	44	96	1
593	2	5.5	197	0.473219121107832	93	104	69	24	44	60	1
594	1	5	489	0.381733469199389	187	302	164	23	177	125	1
594	2	4.5	235	0.397146097896621	93	142	89	4	127	15	1
594	3	7	401	0.445235351286829	179	222	76	103	10	212	1
595	1	7.3	462	0.496681796945632	229	233	18	211	6	227	1
595	2	7.3	198	0.37051517656073	73	125	10	63	5	120	1
596	1	5.9	354	0.327362853428349	116	238	74	42	29	209	1
596	2	5	176	0.398657397506759	70	106	61	9	57	49	1
597	1	4.6	305	0.416422708565369	127	178	110	17	156	22	1
597	2	6.6	92	0.37851599464193	35	57	1	34	2	55	1
597	3	5.2	143	0.387671871390194	55	88	50	5	71	17	1
598	1	5.3	100	0.348626208025962	35	65	32	3	44	21	1
598	2	6.5	49	0.438206012919545	21	28	7	14	2	26	1
598	3	6.8	287	0.411432292917743	118	169	82	36	21	148	1
599	1	6.3	431	0.44737368025817	193	238	123	70	45	193	1
599	2	5.6	76	0.360160054825246	27	49	25	2	22	27	1
600	1	5.6	482	0.440512973535806	212	270	134	78	105	165	1
600	2	6.6	377	0.410476954700425	155	222	74	81	18	204	1
601	1	5.1	95	0.485907924408093	46	49	36	10	29	20	1
601	2	4.7	372	0.316763284755871	118	254	113	5	159	95	1
601	3	6.4	313	0.426782431593165	134	179	82	52	46	133	1
602	1	6.3	246	0.420246694330126	103	143	49	54	10	133	1
602	2	5.3	175	0.433672260446474	76	99	64	12	59	40	1
603	1	5.1	357	0.428088442049921	153	204	124	29	124	80	1
603	2	7.4	349	0.361216284427792	126	223	18	108	7	216	1
603	3	6.2	78	0.362170413462445	28	50	17	11	15	35	1
604	1	5.5	415	0.370226180600002	154	261	127	27	64	197	1
604	2	6.4	487	0.396519088372588	193	294	123	70	148	146	1
604	3	4.8	89	0.389293897757307	35	54	34	1	36	18	1
605	1	6	85	0.306087459484115	26	59	17	9	7	52	1
605	2	7.5	86	0.339120604749769	29	57	16	13	3	54	1
606	1	5.3	288	0.366912925522774	106	182	97	9	102	80	1
606	2	6	426	0.340393991116434	145	281	70	75	46	235	1
606	3	4.6	91	0.395074587780982	36	55	31	5	46	9	1
607	1	5.2	87	0.346556776529178	30	57	27	3	40	17	1
607	2	6.6	101	0.360106175765395	36	65	20	16	10	55	1
608	1	6.7	358	0.459507135907188	165	193	95	70	20	173	1
608	2	4.5	157	0.421784820500761	66	91	57	9	61	30	1
608	3	7	454	0.46802308796905	212	242	39	173	10	232	1
609	1	4.7	346	0.363021925278008	126	220	115	11	172	48	1
609	2	6.2	147	0.480683073028922	71	76	32	39	11	65	1
610	1	5.6	328	0.363189127342775	119	209	111	8	104	105	1
610	2	5.2	36	0.381058120634407	14	22	11	3	11	11	1
611	1	6.6	491	0.469170908536762	230	261	113	117	36	225	1
611	2	5.7	368	0.461679278453812	170	198	130	40	90	108	1
612	1	7	357	0.435280061792582	155	202	100	55	21	181	1
612	2	6.9	401	0.39220274137333	157	244	24	133	10	234	1
613	1	6.3	475	0.373767455294728	178	297	77	101	53	244	1
613	2	6.9	138	0.400755911646411	55	83	28	27	6	77	1
613	3	6.8	248	0.406262403493747	101	147	54	47	19	128	1
614	1	5.5	295	0.316935813147575	93	202	72	21	94	108	1
614	2	5.3	307	0.329454046208411	101	206	87	14	112	94	1
614	3	5.6	233	0.356022321945056	83	150	78	5	106	44	1
615	1	6.8	311	0.465063813561574	145	166	80	65	46	120	1
615	2	5.3	298	0.498680409882218	149	149	105	44	57	92	1
615	3	6.2	426	0.355381235247478	151	275	64	87	22	253	1
616	1	4.6	421	0.346803137706593	146	275	125	21	197	78	1
616	2	5.8	139	0.494144682819024	69	70	41	28	21	49	1
616	3	7	70	0.476750600058585	33	37	14	19	3	34	1
617	1	5.5	484	0.34855828480795	169	315	142	27	78	237	1
617	2	7	278	0.41404205984436	115	163	83	32	20	143	1
617	3	4.5	83	0.414057233370841	34	49	28	6	46	3	1
618	1	5.1	158	0.316893366072327	50	108	35	15	45	63	1
618	2	5.6	135	0.386526840971783	52	83	40	12	35	48	1
618	3	7.2	262	0.469797222875059	123	139	55	68	6	133	1
619	1	7.3	362	0.469931754376739	170	192	36	134	4	188	1
619	2	5.7	304	0.353319899085909	107	197	84	23	58	139	1
620	1	7	406	0.350472957966849	142	264	53	89	12	252	1
620	2	4.7	303	0.329586240742356	100	203	91	9	107	96	1
620	3	7.5	454	0.415687610954046	189	265	122	67	22	243	1
621	1	4.9	303	0.387993739545345	118	185	90	28	70	115	1
621	2	6.5	72	0.422349478490651	30	42	9	21	2	40	1
621	3	7.1	491	0.373818698897958	184	307	103	81	25	282	1
622	1	4.6	304	0.41628967449069	127	177	121	6	158	19	1
622	2	4.7	56	0.39492007070221	22	34	21	1	27	7	1
622	3	5.3	275	0.432406406057999	119	156	98	21	89	67	1
623	1	4.8	180	0.424345954041928	76	104	73	3	51	53	1
623	2	4.6	206	0.420967386942357	87	119	81	6	98	21	1
623	3	6.6	199	0.379128308268264	75	124	28	47	16	108	1
624	1	6.3	193	0.458356002159417	88	105	39	49	19	86	1
624	2	6.4	441	0.493982715299353	218	223	141	77	34	189	1
624	3	6.2	368	0.466032288270071	171	197	144	27	15	182	1
625	1	6.6	328	0.32425001906231	106	222	61	45	37	185	1
625	2	7.1	412	0.430606007296592	177	235	71	106	23	212	1
625	3	5	370	0.414399222796783	153	217	82	71	42	175	1
626	1	6.8	320	0.473216636339203	151	169	88	63	12	157	1
626	2	5.2	213	0.398752131732181	85	128	77	8	81	47	1
627	1	7.5	398	0.434802267933264	173	225	54	119	14	211	1
627	2	7.1	181	0.434341679560021	79	102	30	49	8	94	1
627	3	5.1	241	0.324427826330066	78	163	70	8	92	71	1
628	1	6.9	211	0.393567344918847	83	128	14	69	3	125	1
628	2	5.8	403	0.4169002329465	168	235	103	65	53	182	1
628	3	7	163	0.334749183896929	55	108	11	44	4	104	1
629	1	6.4	148	0.324233954120427	48	100	34	14	25	75	1
629	2	4.5	62	0.371334125753492	23	39	20	3	27	12	1
629	3	7.4	306	0.327095412742346	100	206	31	69	14	192	1
630	1	5.9	293	0.39993508416228	117	176	90	27	42	134	1
630	2	6.8	266	0.397055825870484	106	160	28	78	14	146	1
630	3	5.6	462	0.477762234536931	221	241	187	34	72	169	1
631	1	7.2	422	0.427203133469447	180	242	29	151	8	234	1
631	2	6.5	411	0.308496672194451	127	284	64	63	15	269	1
631	3	5.1	135	0.476555188186467	64	71	54	10	53	18	1
632	1	5	278	0.355539789656177	99	179	93	6	112	67	1
632	2	7.3	379	0.337437317240983	128	251	10	118	6	245	1
632	3	7.4	101	0.316447312710807	32	69	7	25	7	62	1
633	1	5.7	104	0.335998337669298	35	69	18	17	21	48	1
633	2	4.8	499	0.415163491666317	207	292	176	31	127	165	1
634	1	6.4	122	0.458917174115777	56	66	44	12	21	45	1
634	2	5.4	289	0.387706169346347	112	177	87	25	72	105	1
635	1	5.5	243	0.471813383838162	115	128	91	24	65	63	1
635	2	6.3	320	0.395353196002543	127	193	46	81	18	175	1
636	1	6.1	164	0.32859576488845	54	110	21	33	14	96	1
636	2	6	302	0.329154017241672	99	203	45	54	17	186	1
637	1	4.8	377	0.441748633375391	167	210	150	17	176	34	1
637	2	6.7	156	0.35843493193388	56	100	33	23	14	86	1
637	3	6.3	287	0.468601950304583	134	153	63	71	34	119	1
638	1	6.4	93	0.316043103532866	29	64	18	11	16	48	1
638	2	6.7	32	0.341672496823594	11	21	4	7	3	18	1
638	3	6.1	229	0.330383410584182	76	153	53	23	52	101	1
639	1	5.3	97	0.469231454608962	46	51	34	12	24	27	1
639	2	5.1	370	0.463221016293392	171	199	152	19	89	110	1
639	3	6.5	422	0.451104533206671	190	232	104	86	28	204	1
640	1	4.5	371	0.476381260994822	177	194	165	12	145	49	1
640	2	4.8	90	0.42023274297826	38	52	31	7	32	20	1
640	3	5.8	392	0.473005884792656	185	207	131	54	71	136	1
641	1	5.3	388	0.452673307899386	176	212	142	34	83	129	1
641	2	4.9	252	0.323265330446884	81	171	68	13	120	51	1
642	1	6.2	418	0.324273850442842	136	282	72	64	32	250	1
642	2	6.9	215	0.32859558975324	71	144	17	54	15	129	1
642	3	6.1	26	0.492950573563576	13	13	11	2	2	11	1
643	1	7.2	383	0.338253444200382	130	253	25	105	12	241	1
643	2	6.1	156	0.378041409002617	59	97	39	20	23	74	1
644	1	6.7	142	0.460448658140376	65	77	11	54	7	70	1
644	2	6.4	441	0.48384061222896	213	228	91	122	35	193	1
644	3	5	158	0.361870317673311	57	101	47	10	91	10	1
645	1	5.9	130	0.359994763555005	47	83	24	23	12	71	1
645	2	5.9	238	0.394081276515499	94	144	55	39	32	112	1
646	1	5.7	167	0.475780793093145	79	88	52	27	23	65	1
646	2	4.9	250	0.465249730553478	116	134	102	14	86	48	1
646	3	5.9	377	0.468995047034696	177	200	112	65	26	174	1
647	1	6.9	189	0.468855901481584	89	100	24	65	5	95	1
647	2	7.4	170	0.33374244030565	57	113	16	41	2	111	1
648	1	4.8	485	0.347941226372495	169	316	161	8	266	50	1
648	2	6.7	291	0.405215209210292	118	173	34	84	9	164	1
648	3	6.3	161	0.477663607429713	77	84	44	33	16	68	1
649	1	4.5	74	0.425738943042234	32	42	32	0	37	5	1
649	2	6.7	40	0.422132205124944	17	23	9	8	3	20	1
649	3	5.6	226	0.403015512693673	91	135	69	22	37	98	1
650	1	6	496	0.358952484559268	178	318	102	76	96	222	1
650	2	4.5	318	0.457111126789823	145	173	143	2	135	38	1
650	3	5	395	0.47467212099582	187	208	169	18	193	15	1
651	1	4.9	420	0.473239975282922	199	221	157	42	106	115	1
651	2	5.5	446	0.323651966033503	144	302	131	13	153	149	1
651	3	7.5	225	0.356535117141902	80	145	18	62	2	143	1
652	1	6.3	58	0.491047626594082	28	30	4	24	0	30	1
652	2	5.8	496	0.349387430539355	173	323	104	69	85	238	1
652	3	6.7	500	0.411980888526887	206	294	140	66	62	232	1
653	1	5.5	342	0.449806524580345	154	188	110	44	67	121	1
653	2	6.2	243	0.439977510599419	107	136	77	30	17	119	1
653	3	7	491	0.329522486124188	162	329	74	88	21	308	1
654	1	4.7	120	0.480451260088012	58	62	56	2	56	6	1
654	2	6.3	346	0.474955611117184	164	182	49	115	12	170	1
654	3	5.1	115	0.386678405292332	44	71	37	7	36	35	1
655	1	5.4	485	0.354427859559655	172	313	124	48	175	138	1
655	2	5.6	300	0.432625638507307	130	170	116	14	75	95	1
656	1	5.2	227	0.359872496733442	82	145	71	11	98	47	1
656	2	7.2	364	0.423427020153031	154	210	106	48	38	172	1
657	1	5.1	376	0.479906124575064	180	196	154	26	110	86	1
657	2	5.2	254	0.347963461792096	88	166	84	4	94	72	1
658	1	4.5	52	0.338306712545455	18	34	15	3	32	2	1
658	2	5.7	178	0.431397104077041	77	101	60	17	30	71	1
658	3	7.4	374	0.333996413135901	125	249	32	93	10	239	1
659	1	5.6	254	0.35545083177276	90	164	63	27	71	93	1
659	2	5.4	170	0.357943891407922	61	109	43	18	24	85	1
660	1	4.7	121	0.479836448282003	58	63	54	4	51	12	1
660	2	7	89	0.490941800363362	44	45	24	20	6	39	1
661	1	4.6	186	0.348097465187311	65	121	58	7	89	32	1
661	2	7.1	206	0.466354183293879	96	110	54	42	12	98	1
662	1	5.4	256	0.329959235806018	84	172	80	4	95	77	1
662	2	5.6	368	0.475272774323821	175	193	41	134	38	155	1
663	1	5.7	379	0.336787517461926	128	251	106	22	133	118	1
663	2	6.4	460	0.484349476359785	223	237	48	175	26	211	1
664	1	4.6	294	0.441305348044261	130	164	127	3	143	21	1
664	2	5.5	408	0.42599854846485	174	234	150	24	120	114	1
664	3	6.7	276	0.454732700856402	126	150	81	45	33	117	1
665	1	4.5	377	0.395467883720994	149	228	134	15	175	53	1
665	2	5.1	401	0.47665984868072	191	210	114	77	109	101	1
666	1	5.6	258	0.471362561080605	122	136	99	23	44	92	1
666	2	7.1	336	0.311465291399509	105	231	36	69	10	221	1
667	1	7.1	219	0.467056842613965	102	117	29	73	13	104	1
667	2	6.8	137	0.345184810599312	47	90	35	12	23	67	1
667	3	7.5	491	0.395760615356266	194	297	51	143	22	275	1
668	1	5.4	493	0.434976451378316	214	279	178	36	110	169	1
668	2	6.1	88	0.438218355877325	39	49	27	12	12	37	1
669	1	7.5	304	0.301849128957838	92	212	42	50	18	194	1
669	2	5.9	64	0.353048566030338	23	41	15	8	13	28	1
669	3	6.9	267	0.433857894875109	116	151	58	58	12	139	1
670	1	5	438	0.305260789347813	134	304	115	19	195	109	1
670	2	6.4	296	0.367334731528535	109	187	83	26	24	163	1
670	3	4.5	435	0.358667859854177	156	279	140	16	192	87	1
671	1	7.5	461	0.322914323071018	149	312	53	96	15	297	1
671	2	7.5	74	0.313285514060408	23	51	3	20	1	50	1
671	3	5.4	229	0.325439457688481	75	154	67	8	45	109	1
672	1	7	394	0.407209713710472	160	234	62	98	20	214	1
672	2	6.7	424	0.443260303046554	188	236	65	123	16	220	1
672	3	6.9	261	0.442608940554783	116	145	26	90	9	136	1
673	1	5.3	174	0.476085294224322	83	91	75	8	52	39	1
673	2	5.5	182	0.312067188322544	57	125	46	11	76	49	1
674	1	7.4	134	0.499361864197999	67	67	13	54	6	61	1
674	2	7.4	401	0.40331929763779	162	239	63	99	8	231	1
675	1	5	189	0.429730750108138	81	108	60	21	58	50	1
675	2	5.9	291	0.393685510009527	115	176	77	38	56	120	1
675	3	5.6	64	0.3837636327371	25	39	20	5	14	25	1
676	1	6.1	308	0.402764434879646	124	184	37	87	17	167	1
676	2	5.6	422	0.301797040645033	127	295	81	46	77	218	1
676	3	4.6	122	0.32671576384455	40	82	37	3	63	19	1
677	1	4.5	452	0.368620088882744	167	285	157	10	245	40	1
677	2	6.6	439	0.376818684628233	165	274	39	126	17	257	1
678	1	4.6	110	0.315782403340563	35	75	31	4	60	15	1
678	2	6.1	467	0.478712718375027	224	243	179	45	83	160	1
678	3	7.3	115	0.412333003105596	47	68	15	32	10	58	1
679	1	5.2	293	0.470311549212784	138	155	117	21	55	100	1
679	2	5.5	270	0.423504421953112	114	156	85	29	65	91	1
679	3	6	155	0.484730347059667	75	80	33	42	13	67	1
680	1	7	49	0.344845733279362	17	32	3	14	6	26	1
680	2	5.1	339	0.324913480551913	110	229	91	19	110	119	1
680	3	5.8	425	0.306131950439885	130	295	92	38	122	173	1
681	1	6.3	65	0.393695478001609	26	39	14	12	4	35	1
681	2	6	315	0.496590527892113	156	159	74	82	15	144	1
682	1	6.8	463	0.318499600281939	147	316	22	125	22	294	1
682	2	6.1	167	0.423622241569683	71	96	46	25	34	62	1
683	1	5.3	464	0.492108157742769	228	236	174	54	150	86	1
683	2	6.3	68	0.446821810072288	30	38	22	8	11	27	1
684	1	6.4	131	0.300600991630927	39	92	26	13	11	81	1
684	2	7.1	451	0.35602411730215	161	290	17	144	9	281	1
685	1	7.4	178	0.45075408956036	80	98	20	60	1	97	1
685	2	6.1	458	0.341758552379906	157	301	116	41	121	180	1
686	1	6.1	392	0.353135317424312	138	254	46	92	43	211	1
686	2	7.5	223	0.300198546564206	67	156	22	45	6	150	1
687	1	6.5	272	0.396755807427689	108	164	57	51	21	143	1
687	2	7.2	380	0.483762900717556	184	196	55	129	3	193	1
688	1	5.1	146	0.44431708343327	65	81	56	9	55	26	1
688	2	6.3	215	0.324526386102661	70	145	40	30	16	129	1
689	1	5.1	173	0.382987257093191	66	107	54	12	76	31	1
689	2	6.4	200	0.430525784241036	86	114	30	56	12	102	1
690	1	7.1	499	0.330748842936009	165	334	28	137	18	316	1
690	2	5	155	0.426392184244469	66	89	56	10	47	42	1
690	3	4.7	194	0.312447651242837	61	133	56	5	82	51	1
691	1	5.4	325	0.318740217993036	104	221	75	29	125	96	1
691	2	5.9	374	0.439772825874388	164	210	129	35	51	159	1
692	1	4.8	231	0.383591318503022	89	142	77	12	94	48	1
692	2	7.1	265	0.302256946964189	80	185	12	68	6	179	1
693	1	5.9	24	0.494235678296536	12	12	5	7	3	9	1
693	2	6.6	312	0.325082828523591	101	211	26	75	19	192	1
693	3	7.4	209	0.312097133835778	65	144	19	46	3	141	1
694	1	7.1	223	0.393906413670629	88	135	59	29	14	121	1
694	2	6.9	321	0.450244295131415	145	176	61	84	11	165	1
694	3	5.4	52	0.330340099520981	17	35	10	7	7	28	1
695	1	5.3	122	0.320705845672637	39	83	32	7	30	53	1
695	2	6.6	434	0.351256367564201	152	282	81	71	32	250	1
696	1	6.6	301	0.454001910798252	137	164	66	71	25	139	1
696	2	6.7	361	0.380799331562594	137	224	92	45	57	167	1
696	3	6.1	223	0.42658791327849	95	128	28	67	25	103	1
697	1	4.7	286	0.403112564561889	115	171	104	11	138	33	1
697	2	5.1	243	0.458940588776022	112	131	95	17	82	49	1
698	1	4.9	263	0.465670714341104	122	141	117	5	96	45	1
698	2	5.4	224	0.362659979704767	81	143	67	14	90	53	1
699	1	6	46	0.443355262186378	20	26	1	19	5	21	1
699	2	5.9	285	0.339789113495499	97	188	90	7	106	82	1
699	3	6.5	393	0.30358314444311	119	274	24	95	29	245	1
700	1	5.1	24	0.335273703606799	8	16	8	0	7	9	1
700	2	5.2	38	0.476465988438576	18	20	14	4	10	10	1
700	3	7.1	131	0.406324631674215	53	78	28	25	8	70	1
701	1	5.9	430	0.322787884157151	139	291	99	40	86	205	1
701	2	4.5	378	0.42401234973222	160	218	141	19	175	43	1
702	1	5.1	32	0.347654767520726	11	21	10	1	9	12	1
702	2	6.6	366	0.376231478527188	138	228	44	94	48	180	1
702	3	5.1	213	0.447788663953543	95	118	86	9	62	56	1
703	1	5.2	402	0.426952039543539	172	230	141	31	139	91	1
703	2	5.6	124	0.349717260943726	43	81	37	6	27	54	1
703	3	5.1	140	0.323534583579749	45	95	39	6	51	44	1
704	1	7	52	0.305063311196864	16	36	2	14	3	33	1
704	2	7.2	275	0.398627167381346	110	165	42	68	21	144	1
704	3	6.6	106	0.320076209399849	34	72	8	26	8	64	1
705	1	7.5	353	0.356036797864363	126	227	52	74	18	209	1
705	2	5	174	0.46259101908654	80	94	68	12	61	33	1
706	1	4.7	104	0.44411347778514	46	58	35	11	23	35	1
706	2	7.1	479	0.439096381142735	210	269	38	172	10	259	1
707	1	5.2	426	0.431185741396621	184	242	148	36	103	139	1
707	2	5.2	194	0.424486813740805	82	112	40	42	22	90	1
707	3	6.1	54	0.344590397458523	19	35	8	11	9	26	1
708	1	7.4	159	0.349397317832336	56	103	16	40	1	102	1
708	2	4.8	398	0.353157426044345	141	257	123	18	170	87	1
708	3	6.1	400	0.330331948213279	132	268	86	46	46	222	1
709	1	5.4	277	0.356577836861834	99	178	58	41	78	100	1
709	2	6.2	190	0.39456728133373	75	115	36	39	14	101	1
709	3	4.8	323	0.31693160533905	102	221	78	24	78	143	1
710	1	5.7	433	0.468349053151906	203	230	186	17	116	114	1
710	2	7.1	109	0.355877872183919	39	70	12	27	1	69	1
710	3	5.4	95	0.40484783872962	38	57	30	8	27	30	1
711	1	5.9	61	0.352664470626041	22	39	11	11	6	33	1
711	2	6.2	351	0.311309605557472	109	242	50	59	51	191	1
711	3	5.2	85	0.447244338784367	38	47	28	10	25	22	1
712	1	4.9	23	0.349423763900995	8	15	7	1	12	3	1
712	2	5.4	323	0.478636840684339	155	168	133	22	36	132	1
713	1	6.4	441	0.436117999209091	192	249	75	117	34	215	1
713	2	5.9	73	0.428313779458404	31	42	24	7	13	29	1
714	1	7.3	149	0.388068563072011	58	91	23	35	3	88	1
714	2	6.2	277	0.440696405852213	122	155	85	37	23	132	1
715	1	4.6	209	0.395605874760076	83	126	67	16	85	41	1
715	2	6.3	69	0.381656455574557	26	43	18	8	8	35	1
716	1	5.1	70	0.43801901997067	31	39	24	7	16	23	1
716	2	6.3	265	0.316360386367887	84	181	57	27	25	156	1
716	3	7.3	35	0.326144258631393	11	24	6	5	0	24	1
717	1	6.9	98	0.487327645206824	48	50	19	29	5	45	1
717	2	6.6	465	0.428268514992669	199	266	139	60	41	225	1
717	3	7.5	22	0.433743666252121	10	12	4	6	1	11	1
718	1	7.3	306	0.458997440431267	140	166	39	101	7	159	1
718	2	7.5	371	0.336404217220843	125	246	31	94	8	238	1
719	1	6.1	98	0.421587883029133	41	57	15	26	10	47	1
719	2	5.2	100	0.458147780736908	46	54	40	6	33	21	1
719	3	6.2	406	0.339242341695353	138	268	93	45	56	212	1
720	1	7.2	390	0.428225786518306	167	223	60	107	15	208	1
720	2	7.1	53	0.350240098359063	19	34	5	14	3	31	1
721	1	6	294	0.401597139425576	118	176	65	53	19	157	1
721	2	6.4	264	0.39131618081592	103	161	67	36	29	132	1
721	3	5.2	399	0.312888820935041	125	274	117	8	95	179	1
722	1	4.6	299	0.338880812935531	101	198	95	6	156	42	1
722	2	6.1	425	0.444900085916743	189	236	109	80	34	202	1
723	1	6.1	242	0.318344879895449	77	165	50	27	28	137	1
723	2	5.6	38	0.386126935388893	15	23	11	4	4	19	1
724	1	7.1	119	0.40334668927826	48	71	17	31	3	68	1
724	2	6.9	385	0.364732270035893	140	245	73	67	19	226	1
725	1	7.4	280	0.47401817003265	133	147	20	113	10	137	1
725	2	5.8	454	0.356775701278821	162	292	103	59	40	252	1
726	1	6.3	206	0.39202564121224	81	125	24	57	10	115	1
726	2	4.5	229	0.381739127775654	87	142	80	7	113	29	1
726	3	6.6	281	0.424096928816289	119	162	68	51	20	142	1
727	1	5	241	0.467093695467338	113	128	90	23	77	51	1
727	2	5.6	234	0.418338332232088	98	136	54	44	31	105	1
728	1	6.6	24	0.484188932273537	12	12	4	8	2	10	1
728	2	6.3	477	0.496973299700767	237	240	102	135	40	200	1
729	1	5.3	108	0.335719381133094	36	72	20	16	36	36	1
729	2	5.8	58	0.403987323213369	23	35	11	12	11	24	1
730	1	5.3	302	0.496539080236107	150	152	139	11	84	68	1
730	2	4.6	320	0.378146767616272	121	199	116	5	166	33	1
731	1	5.6	80	0.498124482948333	40	40	26	14	17	23	1
731	2	4.9	191	0.349566239584237	67	124	61	6	101	23	1
732	1	5.8	415	0.383187755849212	159	256	106	53	93	163	1
732	2	5.2	485	0.362857119878754	176	309	164	12	146	163	1
733	1	6.5	121	0.484800978796557	59	62	15	44	4	58	1
733	2	5.1	269	0.483156226761639	130	139	118	12	103	36	1
734	1	5.5	328	0.490510069672018	161	167	132	29	64	103	1
734	2	6.2	75	0.321054576756433	24	51	11	13	3	48	1
735	1	5.5	189	0.402173978323117	76	113	64	12	86	27	1
735	2	5.6	219	0.333886887691915	73	146	66	7	34	112	1
735	3	6.1	70	0.325006808713078	23	47	10	13	7	40	1
736	1	7.1	312	0.392403277475387	122	190	18	104	3	187	1
736	2	5.8	231	0.304737462941557	70	161	55	15	68	93	1
736	3	6.5	410	0.449746115133166	184	226	63	121	35	191	1
737	1	5.1	347	0.467436992470175	162	185	141	21	136	49	1
737	2	6.3	211	0.315757194394246	67	144	56	11	22	122	1
737	3	6.5	252	0.417722479952499	105	147	71	34	38	109	1
738	1	6.9	79	0.476570501504466	38	41	23	15	4	37	1
738	2	6.5	375	0.387560644187033	145	230	79	66	32	198	1
739	1	4.8	466	0.484771712310612	226	240	188	38	125	115	1
739	2	6	412	0.368382306629792	152	260	96	56	46	214	1
739	3	5.7	228	0.430797783285379	98	130	88	10	80	50	1
740	1	7.5	221	0.446741931885481	99	122	10	89	3	119	1
740	2	4.6	177	0.402040690788999	71	106	65	6	78	28	1
740	3	7.3	281	0.411343668913469	116	165	28	88	18	147	1
741	1	7	35	0.404837446240708	14	21	7	7	2	19	1
741	2	6.9	216	0.376008310588077	81	135	28	53	14	121	1
741	3	4.8	471	0.486446491442621	229	242	158	71	174	68	1
742	1	6.7	131	0.39329514564015	52	79	22	30	10	69	1
742	2	5.6	461	0.307922792993486	142	319	97	45	102	217	1
742	3	6.3	446	0.423609485803172	189	257	109	80	26	231	1
743	1	5.2	31	0.347744573792443	11	20	9	2	15	5	1
743	2	7.5	138	0.317682273313403	44	94	4	40	7	87	1
743	3	6.9	100	0.437299428321421	44	56	14	30	2	54	1
744	1	7.5	396	0.487767917802557	193	203	64	129	11	192	1
744	2	4.6	142	0.39526634439826	56	86	53	3	35	51	1
745	1	5.8	45	0.468506826506928	21	24	13	8	9	15	1
745	2	4.7	391	0.460662267310545	180	211	162	18	142	69	1
746	1	6.9	412	0.435475911898538	179	233	118	61	36	197	1
746	2	6.1	422	0.40375847700052	170	252	53	117	22	230	1
747	1	5.5	39	0.456067004986107	18	21	11	7	3	18	1
747	2	7	118	0.379793883487582	45	73	14	31	9	64	1
747	3	7.5	310	0.376156724477187	117	193	54	63	16	177	1
748	1	6.8	311	0.312445668037981	97	214	25	72	11	203	1
748	2	7	206	0.31041550822556	64	142	29	35	15	127	1
749	1	5.5	352	0.452278070710599	159	193	67	92	49	144	1
749	2	5	90	0.464053619466722	42	48	33	9	26	22	1
750	1	6.1	220	0.464260176056996	102	118	33	69	16	102	1
750	2	5.4	296	0.466744986828417	138	158	112	26	82	76	1
750	3	4.9	256	0.388584366347641	99	157	86	13	72	85	1
751	1	7.1	363	0.420235969312489	153	210	41	112	6	204	1
751	2	7.5	23	0.341363855823874	8	15	3	5	1	14	1
751	3	6.4	477	0.456274385470897	218	259	78	140	21	238	1
752	1	5.1	191	0.430438718432561	82	109	72	10	69	40	1
752	2	5.5	46	0.435491951042786	20	26	19	1	12	14	1
752	3	6.8	86	0.457876356411725	39	47	21	18	5	42	1
753	1	6.8	204	0.475818447722122	97	107	19	78	4	103	1
753	2	4.7	50	0.305003214115277	15	35	14	1	30	5	1
754	1	6.8	109	0.335283607197925	37	72	28	9	22	50	1
754	2	7.2	401	0.328530427766964	132	269	39	93	19	250	1
755	1	5.6	346	0.326668939786032	113	233	75	38	80	153	1
755	2	5	286	0.422408735239878	121	165	102	19	102	63	1
755	3	6.9	233	0.399767422582954	93	140	56	37	5	135	1
756	1	7.4	184	0.472001818241552	87	97	24	63	5	92	1
756	2	4.6	468	0.438069598842412	205	263	196	9	223	40	1
757	1	4.6	373	0.339220268372446	127	246	120	7	210	36	1
757	2	5.1	95	0.311932187294587	30	65	25	5	35	30	1
757	3	4.8	201	0.353877476090565	71	130	67	4	78	52	1
758	1	5.8	84	0.345398130360991	29	55	21	8	18	37	1
758	2	7.1	122	0.428757213242352	52	70	20	32	4	66	1
758	3	7.1	479	0.432748689083382	207	272	50	157	17	255	1
759	1	6.5	36	0.398440272919834	14	22	3	11	2	20	1
759	2	5.8	44	0.39640309731476	17	27	5	12	2	25	1
760	1	6	232	0.454425067687407	105	127	54	51	30	97	1
760	2	6.4	493	0.387385201221332	191	302	61	130	24	278	1
761	1	5	287	0.441766113089398	127	160	108	19	96	64	1
761	2	6.8	298	0.389501806767657	116	182	64	52	25	157	1
762	1	6.9	448	0.412523847771809	185	263	83	102	9	254	1
762	2	5.1	284	0.368877281667665	105	179	101	4	109	70	1
762	3	6.8	313	0.339109075628221	106	207	56	50	18	189	1
763	1	6.1	238	0.323651675740257	77	161	41	36	29	132	1
763	2	7.3	324	0.435955331614241	141	183	17	124	2	181	1
764	1	6.6	317	0.487545424560085	155	162	65	90	29	133	1
764	2	6.2	355	0.351123295910656	125	230	91	34	51	179	1
765	1	5.6	367	0.488270245306194	179	188	90	89	37	151	1
765	2	5.8	161	0.405033880332485	65	96	49	16	32	64	1
766	1	4.6	235	0.330697033274919	78	157	77	1	154	3	1
766	2	5.1	291	0.454656862514094	132	159	102	30	75	84	1
766	3	4.6	20	0.417004819819704	8	12	8	0	10	2	1
767	1	7.4	206	0.313696740195155	65	141	14	51	14	127	1
767	2	6.6	412	0.455834604101256	188	224	107	81	35	189	1
768	1	6.6	111	0.400838171551004	44	67	8	36	3	64	1
768	2	6.4	60	0.406188649218529	24	36	11	13	6	30	1
769	1	5.9	128	0.417631224635988	53	75	41	12	16	59	1
769	2	5.8	466	0.37979788039811	177	289	98	79	62	227	1
770	1	6.7	123	0.373620271589607	46	77	29	17	11	66	1
770	2	6.2	250	0.457765316404402	114	136	97	17	53	83	1
770	3	6.2	73	0.335761496145278	25	48	22	3	18	30	1
771	1	5.8	92	0.371700084162876	34	58	26	8	14	44	1
771	2	6.2	147	0.397494089463726	58	89	37	21	18	71	1
771	3	6.8	497	0.32740248371847	163	334	93	70	42	292	1
772	1	5.5	256	0.308897978067398	79	177	70	9	82	95	1
772	2	5.2	94	0.301660773856565	28	66	23	5	25	41	1
772	3	6.5	54	0.33493055254221	18	36	6	12	5	31	1
773	1	6.3	53	0.443618498602882	24	29	11	13	4	25	1
773	2	6.7	116	0.346956893661991	40	76	12	28	10	66	1
774	1	5.9	353	0.309600994782522	109	244	79	30	78	166	1
774	2	6.6	404	0.427999261766672	173	231	88	85	46	185	1
774	3	6.9	441	0.48497630157508	214	227	82	132	32	195	1
775	1	5.5	380	0.475124695757404	181	199	145	36	67	132	1
775	2	6.2	314	0.434228783799335	136	178	94	42	47	131	1
776	1	5.4	64	0.476034175883979	30	34	24	6	20	14	1
776	2	7	88	0.416291022859514	37	51	9	28	7	44	1
777	1	6.5	326	0.363188377581537	118	208	63	55	39	169	1
777	2	6	230	0.417953377589583	96	134	81	15	45	89	1
777	3	5	119	0.364290201384574	43	76	39	4	55	21	1
778	1	5.2	144	0.391841741511598	56	88	42	14	38	50	1
778	2	5.6	376	0.347960898373276	131	245	63	68	54	191	1
778	3	5	432	0.458197852550074	198	234	175	23	170	64	1
779	1	7.1	241	0.458103941287845	110	131	29	81	8	123	1
779	2	5	343	0.490639181714505	168	175	140	28	74	101	1
780	1	7.3	434	0.452320680720732	196	238	116	80	23	215	1
780	2	5	106	0.36636897502467	39	67	35	4	56	11	1
781	1	7.3	340	0.486719217477366	165	175	50	115	18	157	1
781	2	7.4	212	0.365020447829738	77	135	17	60	8	127	1
781	3	5.1	196	0.398058713413775	78	118	76	2	71	47	1
782	1	4.6	77	0.378231547260657	29	48	28	1	42	6	1
782	2	7	209	0.359333214536309	75	134	15	60	3	131	1
783	1	6.4	35	0.378153729066253	13	22	7	6	8	14	1
783	2	5	284	0.372475922899321	106	178	68	38	46	132	1
784	1	6.1	456	0.308783737337217	141	315	115	26	51	264	1
784	2	6.4	39	0.304134454252198	12	27	7	5	2	25	1
785	1	5.9	413	0.435001457808539	180	233	89	91	22	211	1
785	2	6.8	494	0.393459153408185	194	300	59	135	18	282	1
785	3	6.6	141	0.377265842491761	53	88	26	27	12	76	1
786	1	4.7	147	0.308953330945224	45	102	43	2	91	11	1
786	2	4.6	173	0.488277266127989	84	89	75	9	71	18	1
787	1	6.6	481	0.435592189012095	210	271	125	85	36	235	1
787	2	5.8	296	0.398698278190568	118	178	102	16	80	98	1
788	1	5.1	327	0.456221467582509	149	178	119	30	88	90	1
788	2	5.9	198	0.469711332861334	93	105	73	20	32	73	1
789	1	4.8	412	0.403694424219429	166	246	151	15	175	71	1
789	2	4.6	115	0.493640392040834	57	58	45	12	32	26	1
789	3	4.9	25	0.498426163615659	12	13	12	0	8	5	1
790	1	5.6	22	0.416864480404183	9	13	8	1	8	5	1
790	2	7.4	92	0.327533891890198	30	62	19	11	6	56	1
790	3	6.4	291	0.432231739163399	126	165	76	50	36	129	1
791	1	6.3	413	0.454653843259439	188	225	44	144	12	213	1
791	2	4.9	208	0.489272811636329	102	106	77	25	39	67	1
792	1	6	444	0.45845435555093	204	240	109	95	76	164	1
792	2	7.2	199	0.499858104204759	99	100	38	61	10	90	1
793	1	7.2	284	0.381667291279882	108	176	10	98	10	166	1
793	2	6.8	387	0.415011781547219	161	226	36	125	6	220	1
794	1	6.7	37	0.307955541135743	11	26	4	7	3	23	1
794	2	4.7	55	0.39380914052017	22	33	17	5	24	9	1
795	1	5.1	280	0.412662179768086	116	164	105	11	140	24	1
795	2	5.9	299	0.479669839097187	143	156	92	51	17	139	1
795	3	6.4	88	0.490328075736761	43	45	10	33	7	38	1
796	1	7	81	0.386021580034867	31	50	18	13	5	45	1
796	2	5.6	140	0.494030164647847	69	71	39	30	14	57	1
797	1	6.3	79	0.320956347789615	25	54	21	4	14	40	1
797	2	5.1	209	0.329009694373235	69	140	48	21	44	96	1
798	1	6.6	174	0.35783932316117	62	112	34	28	19	93	1
798	2	4.5	25	0.439013693016022	11	14	10	1	7	7	1
799	1	5.1	67	0.497263089288026	33	34	28	5	24	10	1
799	2	6.5	164	0.446122313058004	73	91	50	23	16	75	1
799	3	7	305	0.309468963835388	94	211	71	23	40	171	1
800	1	5.2	324	0.439526658132672	142	182	99	43	61	121	1
800	2	6.5	223	0.464785579778254	104	119	42	62	15	104	1
801	1	4.7	82	0.348466517450288	29	53	25	4	38	15	1
801	2	4.5	236	0.492652327008545	116	120	107	9	108	12	1
802	1	5.9	308	0.398676704335958	123	185	88	35	25	160	1
802	2	7.5	430	0.353181079542264	152	278	29	123	13	265	1
803	1	6.3	135	0.446103750122711	60	75	17	43	10	65	1
803	2	7	451	0.301878492021933	136	315	32	104	14	301	1
803	3	7.1	451	0.337085632514209	152	299	45	107	21	278	1
804	1	7.1	198	0.389570825919509	77	121	50	27	26	95	1
804	2	4.8	416	0.467446708632633	194	222	181	13	169	53	1
805	1	7	187	0.402472674520686	75	112	16	59	7	105	1
805	2	4.5	108	0.438953445060179	47	61	42	5	49	12	1
805	3	7.4	91	0.393261960335076	36	55	11	25	1	54	1
[truncated: 478 more rows]
