# Supplementary material for: Comparison of Different Methods for the Meta‐Analysis of Diagnostic Test Accuracy Studies—A Simulation Study
Source: Biom J. 2026 Jul 2;68(4):e70147. doi: 10.1002/bimj.70147 (PMC13329219; doi:10.1002/bimj.70147)
Supplement: Supplementary file 3 — Supporting File 3: bimj70147‐sup‐0003‐simstudy_code.zip. [file BIMJ-68-e70147-s001.zip › results_twoorthreestudies/simstudy_code/weibull_aft_only_fit.sas]

*estimation code for Weibull AFT model (Hoyer et al., 2018);
*version: simulation study;

%macro simsurvroc(path=, save=, clearwork=, numsim=);

DM 'output; CLEAR;';
DM 'log; CLEAR;';

options nonotes;

* create results folder for simulation setting;
options dlcreatedir;
libname res ".\results\&path";
libname res clear;

ods results off;

%macro ODSOff();
ods graphics off;
ods exclude all;
ods noresults;
%mend;

%macro ODSOn();
ods graphics on;
ods exclude none;
ods results;
%mend;

%odsoff();
*%odson();

%if &clearwork. = 1 %then %do;
PROC DATAsets lib = work kill nolist memtype=DATA;
QUIT;
%end;

********;
******** read in data;
********;
%let data_path = %sysfunc(cat(.\sim_data\,&path.,.csv));
data sensspec_unordered;
	infile "&data_path."
		dsd delimiter=',' firstobs=2;
	input replicate study threshold N prevalence $ D H TP FN FP TN threshold_stm;
	* substitute all NA in TNR, FPR, TPR, FNR with 0 (NAs can occur if there are 0 positive or negative subjects
	  in a study. Then TNR,FPR,FNR,FTR can evaluate to NA (because 0 in denominator);
	rename replicate = simnum;
	rename H = N0;
	rename D = N1;
	TNR = TN/(TN+FP);
	FPR = FP/(FP+TN);
	FPR = TP/(TP+FN);
	FNR = FN/(FN+TP);
  	if TNR ne "NA" then variable = input(TNR, best15.);
	if FPR ne "NA" then variable = input(FPR, best15.);
	if TPR ne "NA" then variable = input(TPR, best15.);
	if FNR ne "NA" then variable = input(FNR, best15.);
	study_int = input(study, comma32.);
	cut_int = input(threshold, comma32.);
	drop study;
	drop threshold;
	rename study_int = study;
	rename cut_int = cut;
run;

* re-order;
data sensspec;
	retain simnum study cut;
	set sensspec_unordered;
run;

************************************************************;
************** STEP 2: ESTIMATE AFT MODELS *****************;
************************************************************;

PROC SORT DATA = sensspec;
	by simnum study cut;
RUN;

* one more record per study for interval censoring;
DATA sensspec;
	set sensspec;
	by simnum study cut;
	output;
	if last.study then do;
		output;
	end;
RUN;

* define lower and upper bound for interval censoring;
DATA events01;
	dummy = 1;
	set sensspec;
	by simnum study cut;

	lowerB = lag(cut);
	upperB = cut;
  * first fourfold table per study is left-censored;
	if first.study then lowerB = .;
  * last fourfold table per study is right-censored;
	if last.study then upperB = .;

	lagcut = lag(cut);
	lagFN = lag(FN);
	lagTN = lag(TN);
  * number of events in first interval (left-censored, ctype=1), lower limit: 2;
	if lowerB = . then do;
		events0 = N0-FP;
		events1 = FN;
		ctype = 1;
		lcutmean0 = (log(cut)+log(2))/2;
	end;
  * number of events inlast interval (right-censored, ctype=3), upper limit: 10;
	if upperB = . then do;
		events0 = N0-lagTN;
		events1 = TP;
		ctype = 3;
		lcutmean0 = (log(10)+log(cut))/2;
	end;
  * number of events between first and last interval (interval-censored, ctype=2);
	if lowerB <> . and upperB <> . then do;
		events0 = TN-lagTN;
		events1 = FN-lagFN;
		ctype = 2;
		lcutmean0 = (log(cut)+log(lagcut))/2;
	end;
	lcutmean1 = lcutmean0;
	drop lagFN lagTN;
RUN;

PROC SORT DATA = events01;
	by simnum study cut ctype;
RUN;

* events non-diseased: one record per event;
DATA explode_events0(keep = lowerB upperB events0 study ctype dummy events simnum);
	set events01(where = (study <> 100));
	do i = 1 to events0;
		events = events0;
		output;
	end;
RUN;
*
events diseased: one record per event;
DATA explode_events1(keep = lowerB upperB events1 study ctype dummy events simnum);
	set events01(where = (study <> 100));
	do i = 1 to events1;
		events = events1;
		output;
	end;
RUN;

***************************************************************;
** initial values random effects cov.matrix for PROC NLMIXED **;
***************************************************************;

* estimate mean test results;
PROC MEANS DATA = events01(where = (study <> 100));
	var lcutmean0 / weight = events0;
	var lcutmean1 / weight = events1;
	by simnum study;
	output out = meantest(drop=_type_ _FREQ_)
		mean(lcutmean0) = lmeantest0
		mean(lcutmean1) = lmeantest1;
RUN;

* estimate variances and covariances;
PROC CORR DATA = meantest cov;
	var lmeantest0; with lmeantest1;
	by simnum;
	ods output Cov = initcov(rename = (lmeantest0 = covu0u1) drop = variable) simplestats = initvar_(drop = mean sum min max);
RUN;

DATA initvar_;
	set initvar_;
	s = stddev;
RUN;

PROC TRANSPOSE DATA = initvar_ out = initvar(rename = (col1 = su1 col2 = su0) drop = _name_);
	var s;
	by simnum;
RUN;

***** ONLY WEIBULL;
%let d = WEIBULL;   %let distr = WB; %end;

****************************************************************;
******* initial values fixed effects for PROC NLMIXED **********;
****************************************************************;

%do status = 0 %to 1;
	%if &status. = 0 %then %do; %let DATA = explode_events0; %end;
	%if &status. = 1 %then %do; %let DATA = explode_events1; %end;
	PROC LIFEREG DATA = &DATA;
		by simnum;
	  * interval-censored data;
		model(lowerB,upperB) = / d = &d.;
		ods output ParameterEstimates = initfix&distr.&status._;
	RUN;
	PROC TRANSPOSE DATA = initfix&distr.&status._ out = initfix&distr.&status.(drop = _name_ col3 col4);
		var estimate;
		by simnum;
	RUN;
%end;

* final data set with initial values for proc nlmixed;
DATA init&distr.01;
	merge initfix&distr.0(rename = (col1 = beta00 col2 = lambda0))
		  initfix&distr.1(rename = (col1 = beta01 col2 = lambda1))
		  initvar initcov;
	drop _LABEL_;
	by simnum;
RUN;


******************************************************************;
************* estimate model with proc nlmixed *******************;
******************************************************************;

* WEIBULL: bivariate MIXED model with 2 random effects;
	%if (%upcase(&distr) eq WB) %then %do;

	PROC NLMIXED DATA = events01;
		by simnum;
	  * initial values from PROC LIFEREG;
		parms / bydata DATA = initWB01;

	  * define log-likelihood function;
	  * ... for non-diseased;
		randint0 = exp(-(beta00+u0));
		s_lowerB0 = exp(-(lowerB*randint0)**(1/lambda0));
		s_upperB0 = exp(-(upperB*randint0)**(1/lambda0));
	  * ctype (censoring type): 1=left 2=interval 3=right;
		if ctype = 1 then llik0 = events0*log(max(1-s_upperB0, 1E-5));
		if ctype = 2 then llik0 = events0*log(max(s_lowerB0 - s_upperB0, 1E-5));
		if ctype = 3 then llik0 = events0*log(max(s_lowerB0, 1E-5));
	  * ... for diseased;
		randint1 = exp(-(beta01+u1));
		s_lowerB1 = exp(-(lowerB*randint1)**(1/lambda1));
		s_upperB1 = exp(-(upperB*randint1)**(1/lambda1));
	  * ctype (censoring type): 1=left 2=interval 3=right;
		if ctype = 1 then llik1 = events1*log(max(1-s_upperB1, 1E-5));
		if ctype = 2 then llik1 = events1*log(max(s_lowerB1-s_upperB1, 1E-5));
		if ctype = 3 then llik1 = events1*log(max(s_lowerB1, 1E-5));
	  * link lliks;
		llik = llik0 + llik1;
		model dummy ~ general(llik);
		random u0 u1 ~ normal([0,0],[su0*su0,covu0u1,su1*su1]) subject = study;

		ods output ParameterEstimates = parmestWB
				   ConvergenceStatus = convWB;

	  * Compute survival curves;
	*	predict exp(-(cut*exp(-(beta00)))**(1/lambda0)) out = survWB0;
	*	predict exp(-(cut*exp(-(beta01)))**(1/lambda1)) out = survWB1;
	RUN;

%end;

* output results;
  * Weibull parameter estimates;
    data beta00;
		set Parmestwb(where = (not missing(DF) and Parameter="beta00"));
		rename Estimate = beta00
		       StandardError = SEbeta00;
		keep simnum estimate standarderror;
	run;

	data beta01;
		set Parmestwb(where = (not missing(DF) and Parameter="beta01"));
		rename Estimate = beta01
			   StandardError = SEbeta01;
		keep simnum estimate standarderror;
	run;

	data lambda0;
		set Parmestwb(where = (not missing(DF) and Parameter="lambda0"));
		rename Estimate = lambda0
			   StandardError = SElambda0;
		keep simnum estimate standarderror;
	run;

	data lambda1;
		set Parmestwb(where = (not missing(DF) and Parameter="lambda1"));
		rename Estimate = lambda1
			   StandardError = SElambda1;
		keep simnum estimate standarderror;
	run;

	data parsout;
		set beta00;
		set lambda0;
		set beta01;
		set lambda1;
		keep simnum beta00 lambda0 beta01 lambda1 SEbeta00 SEbeta01 SElambda0 SElambda1;
	run;

	*re-order;
	data parsout_ordered;
		retain simnum beta00 lambda0 beta01 lambda1 SEbeta00 SEbeta01 SElambda0 SElambda1;
		set parsout;
	run;

	%let pars_path = %sysfunc(cat(.\results\,&path,\hoyer2018weibullaft_pars.csv));

	proc export data = parsout_ordered
		outfile = "&pars_path."
		DBMS = DLM REPLACE;
		DELIMITER =',';
	run;

%ODSOn();

options notes;
ods results on;

%mend simsurvroc;


/*
Execute simulation
*/


*** THIS WILL TAKE SOME TIME ***;


data input_data;
  length var1 $1024;
  input var1 $ var2 var3 var4 ;
  datalines;
data_11111111 1 1 1000
run;

data _null_;
  set input_data;
  call execute('%simsurvroc(path=' || var1 || ', save=' || var2 || ', clearwork=' || var3 || ',numsim=' || var4 || ');');
run;
