# Supplementary material for: Comparison of Different Methods for the Meta‐Analysis of Diagnostic Test Accuracy Studies—A Simulation Study
Source: Biom J. 2026 Jul 2;68(4):e70147. doi: 10.1002/bimj.70147 (PMC13329219; doi:10.1002/bimj.70147)
Supplement: Supplementary file 3 — Supporting File 3: bimj70147‐sup‐0003‐simstudy_code.zip. [file BIMJ-68-e70147-s001.zip › results_twoorthreestudies/two_or_three_studies.R]

# 2026-01-30
# Ferdinand Stoye (ferdinand.stoye@uni-bielefeld.de)


### 1 setting with 2 to 3 studies
###

# create directory
dir.create(paste(getwd(),"/results_twoorthreestudies/",sep=""))
dir.create(paste(getwd(),"/results_twoorthreestudies/simstudy_code/",sep=""))

### simulate
master_loop(n_replic=1000,
            what_to_do = "simulate",
            save_it = TRUE,
            read_data = TRUE,
            setting_start=1,
            setting_stop=100000,
            data_path_root=paste0(getwd(),"/results_twoorthreestudies/simstudy_code"),
            parameter_dimensions =
              list(
                n_studies = list(list(min=2, max=3)),
                n_subj = list(list(min=20, max=500)),
                n_thresholds = list(list(min=1, max=1)),
                outcome_type = list("continuous"),
                true_preval = list(list(min=0.3, max=0.5)),
                true_AUC = list(0.75),
                heterogeneity = list("low"),
                weight_standard_threshold = list(0)
              ),
            model_ids =
              c("moses1993lm", "reitsma2005lmm", "chu2006glmm", "holling2012lehmann", "nikoloulopoulos2015bivariate", # STM
                "steinhauser2016logitlmm", "martinez2017np", "hoyer2018glmm", "hoyer2018weibullaft", "froemke2022np", "stoye2024cloglog" # MTM
              ),
            model_mtm = c(F,F,F,F,F,T,T,T,T,T,T),
            seeds = 12345
            )


### estimate Weibull AFT in SAS
# run "./results_twoorthreestudies/simstudy_code/weibull_aft_only_fit.sas"

### estimate all other models
master_loop(n_replic=1000,
            what_to_do = "estimate",
            save_it = TRUE,
            read_data = TRUE,
            setting_start=1,
            setting_stop=100000,
            data_path_root=paste0(getwd(),"/results_twoorthreestudies/simstudy_code"),
            parameter_dimensions =
              list(
                n_studies = list(list(min=2, max=3)),
                n_subj = list(list(min=20, max=500)),
                n_thresholds = list(list(min=1, max=1)),
                outcome_type = list("continuous"),
                true_preval = list(list(min=0.3, max=0.5)),
                true_AUC = list(0.75),
                heterogeneity = list("low"),
                weight_standard_threshold = list(0)
              ),
            model_ids =
              c("moses1993lm", "reitsma2005lmm", "chu2006glmm", "holling2012lehmann", "nikoloulopoulos2015bivariate", # STM
                "steinhauser2016logitlmm", "martinez2017np", "hoyer2018glmm", "hoyer2018weibullaft", "froemke2022np", "stoye2024cloglog" # MTM
              ),
            model_mtm = c(F,F,F,F,F,T,T,T,T,T,T),
            seeds = 1905)

### evaluate all models
results_23 = master_loop(n_replic=1000,
            what_to_do = "evaluate",
            save_it = TRUE,
            read_data = TRUE,
            setting_start=1,
            setting_stop=100000,
            data_path_root=paste0(getwd(),"/results_twoorthreestudies/simstudy_code"),
            parameter_dimensions =
              list(
                n_studies = list(list(min=2, max=3)),
                n_subj = list(list(min=20, max=500)),
                n_thresholds = list(list(min=1, max=1)),
                outcome_type = list("continuous"),
                true_preval = list(list(min=0.3, max=0.5)),
                true_AUC = list(0.75),
                heterogeneity = list("low"),
                weight_standard_threshold = list(0)
              ),
            model_ids =
              c("moses1993lm", "reitsma2005lmm", "chu2006glmm", "holling2012lehmann", "nikoloulopoulos2015bivariate", # STM
                "steinhauser2016logitlmm", "martinez2017np", "hoyer2018glmm", "hoyer2018weibullaft", "froemke2022np", "stoye2024cloglog" # MTM
              ),
            model_mtm = c(F,F,F,F,F,T,T,T,T,T,T),
            seeds = NULL)

#### analysis w/ rsimsum

results_23$results_for_simsum$model = as.character(results_23$results_for_simsum$model)
results_23$results_for_simsum$true_AUC = round(results_23$results_for_simsum$true_AUC,2)
results_23$results_for_simsum$model[results_23$results_for_simsum$model=="moses1993lm"] = "SROC"
results_23$results_for_simsum$model[results_23$results_for_simsum$model=="reitsma2005lmm"] = "basic LMM"
results_23$results_for_simsum$model[results_23$results_for_simsum$model=="chu2006glmm"] = "basic GLMM"
results_23$results_for_simsum$model[results_23$results_for_simsum$model=="holling2012lehmann"] = "SROC Lehmann"
results_23$results_for_simsum$model[results_23$results_for_simsum$model=="nikoloulopoulos2015bivariate"] = "beta copula"
results_23$results_for_simsum$model[results_23$results_for_simsum$model=="steinhauser2016logitlmm"] = "logit LMM"
results_23$results_for_simsum$model[results_23$results_for_simsum$model=="martinez2017np"] = "nPSROC"
results_23$results_for_simsum$model[results_23$results_for_simsum$model=="hoyer2018glmm"] = "logit GLMM"
results_23$results_for_simsum$model[results_23$results_for_simsum$model=="hoyer2018weibullaft"] = "Weibull AFT"
results_23$results_for_simsum$model[results_23$results_for_simsum$model=="froemke2022np"] = "sPGR"
results_23$results_for_simsum$model[results_23$results_for_simsum$model=="stoye2024cloglog"] = "discrete GLMM"
colnames(results_23$results_for_simsum)[2:9] = c("number of studies", "number of individuals", "number of thresholds",
                                              "outcome type", "prevalence range", "true AUC", "heterogeneity",
                                              "weight standard threshold")

s_AUC_23 = simsum(data=results_23$results_for_simsum[results_23$results_for_simsum$id %in% c("11111111"),], estvarname="AUC bias",true=0, se=NULL, methodvar = "model", x=T,
               ref = "SROC", dropbig = T, control = list(dropbig.max = 8), # absolute standardized biases >8 are dropped
               by=colnames(results_23$results_for_simsum)[c(9:6,4:2,5)])

s_sensitivity_23 = simsum(data=results_23$results_for_simsum[results_23$results_for_simsum$id %in% c("11111111"),],
                       estvarname="sensitivity bias",true=0, se="sensitivity standard error", methodvar = "model", x=T,
                       ref = "SROC", dropbig = F,# control = list(dropbig.max = 8), # absolute standardized biases >8 are dropped
                       by=colnames(results_23$results_for_simsum)[c(9:6,4:2,5)])
s_specificity_23 = simsum(data=results_23$results_for_simsum[results_23$results_for_simsum$id %in% c("11111111"),],
                       estvarname="specificity bias",true=0, se="specificity standard error", methodvar = "model", x=T,
                       ref = "SROC", dropbig = F,# control = list(dropbig.max = 8), # absolute standardized biases >8 are dropped
                       by=colnames(results_23$results_for_simsum)[c(9:6,4:2,5)])
s_threshold_23 = simsum(data=results_23$results_for_simsum[results_23$results_for_simsum$id %in% c("11111111"),],
                     estvarname="threshold bias",true=0, se=NULL, methodvar = "model", x=T,
                     ref = "SROC", dropbig = F,# control = list(dropbig.max = 8), # absolute standardized biases >8 are dropped
                     by=colnames(results_23$results_for_simsum)[c(9:6,4:2,5)])


## lollipop plot, this is Figure S16
p1_23 = autoplot(summary(s_AUC_23), type="lolly", stats="bias")+
  scale_y_discrete(limits=rev(c("SROC", "basic LMM", "basic GLMM", "SROC Lehmann", "beta copula", "logit LMM",
                                "nPSROC", "logit GLMM", "Weibull AFT", "sPGR", "discrete GLMM")))+
  labs(y="AUC bias",x="")+
  xlim(-0.15,0.15)+
  theme_minimal(base_size = 14)+
  theme(strip.text = element_blank())
p2_23 = autoplot(summary(s_threshold_23), type="lolly", stats="bias")+
  scale_y_discrete(limits=rev(c("SROC", "basic LMM", "basic GLMM", "SROC Lehmann", "beta copula", "logit LMM",
                                "nPSROC", "logit GLMM", "Weibull AFT", "sPGR", "discrete GLMM")))+
  labs(y="threshold bias",x="")+
  theme_minimal(base_size = 14)+
  theme(strip.text = element_blank())
p3_23 = autoplot(summary(s_sensitivity_23), type="lolly", stats="bias")+
  scale_y_discrete(limits=rev(c("SROC", "basic LMM", "basic GLMM", "SROC Lehmann", "beta copula", "logit LMM",
                                "nPSROC", "logit GLMM", "Weibull AFT", "sPGR", "discrete GLMM")))+
  labs(y="sensitivity bias",x="")+
  xlim(-0.15,0.15)+
  theme_minimal(base_size = 14)+
  theme(strip.text = element_blank())
p4_23 = autoplot(summary(s_sensitivity_23), type="lolly", stats="cover")+
  scale_y_discrete(limits=rev(c("SROC", "basic LMM", "basic GLMM", "SROC Lehmann", "beta copula", "logit LMM",
                                "nPSROC", "logit GLMM", "Weibull AFT", "sPGR", "discrete GLMM")))+
  labs(y="sensitivity coverage",x="")+
  xlim(0,1)+
  theme_minimal(base_size = 14)+
  theme(strip.text = element_blank())
p5_23 = autoplot(summary(s_specificity_23), type="lolly", stats="bias")+
  scale_y_discrete(limits=rev(c("SROC", "basic LMM", "basic GLMM", "SROC Lehmann", "beta copula", "logit LMM",
                                "nPSROC", "logit GLMM", "Weibull AFT", "sPGR", "discrete GLMM")))+
  labs(y="specificity bias",x="")+
  xlim(-0.15,0.15)+
  theme_minimal(base_size = 14)+
  theme(strip.text = element_blank())
p6_23 = autoplot(summary(s_specificity_23), type="lolly", stats="cover")+
  scale_y_discrete(limits=rev(c("SROC", "basic LMM", "basic GLMM", "SROC Lehmann", "beta copula", "logit LMM",
                                "nPSROC", "logit GLMM", "Weibull AFT", "sPGR", "discrete GLMM")))+
  labs(y="specificity coverage",x="")+
  xlim(0,1)+
  theme_minimal(base_size = 14)+
  theme(strip.text = element_blank())
p7_23 = autoplot(summary(s_AUC_23), type="lolly", stats="nsim", target=1000)+
  scale_y_discrete(limits=rev(c("SROC", "basic LMM", "basic GLMM", "SROC Lehmann", "beta copula", "logit LMM",
                                "nPSROC", "logit GLMM", "Weibull AFT", "sPGR", "discrete GLMM")))+
  labs(y="convergence",x="")+
  theme_minimal(base_size = 14)+
  theme(strip.text = element_blank())

pdf("./figures/Fig_S16_lollipops_2to3.pdf", width=7, height=17)
print(p1_23+p3_23+p5_23+p2_23+p4_23+p6_23+p7_23+plot_layout(nrow=7))
graphics.off()
