# Supplementary material for: Comparison of Different Methods for the Meta‐Analysis of Diagnostic Test Accuracy Studies—A Simulation Study
Source: Biom J. 2026 Jul 2;68(4):e70147. doi: 10.1002/bimj.70147 (PMC13329219; doi:10.1002/bimj.70147)
Supplement: Supplementary file 3 — Supporting File 3: bimj70147‐sup‐0003‐simstudy_code.zip. [file BIMJ-68-e70147-s001.zip › tables/Table_02_proportion_satisfying_performance.csv]

model	bias.AUC	bias.sensitivity	bias.specificity	coverage.sensitivity	coverage.specificity	convergence
SROC	51.8	37.8	1.8	98.4	NA	100
basic LMM	53.9	1	12	8.1	11.7	100
basic GLMM	69.3	3.1	13.3	6	6.5	97.1
SROC Lehmann	27.9	0	0	0	NA	100
beta copula	36.2	0	4.2	0	0	91.9
logit LMM	60.5	18.8	43	79.7	45.3	66.7
nPSROC	0.5	4.9	17.7	0	NA	100
logit GLMM	59.4	37.2	45.8	95.1	74.7	91.7
Weibull AFT	66.9	4.9	39.6	32.6	4.4	49
sPGR	0	1.3	10.4	0	0	100
discrete GLMM	17.4	8.1	0	43.5	91.9	43.8
