# Supplementary material for: Comparison of Different Methods for the Meta‐Analysis of Diagnostic Test Accuracy Studies—A Simulation Study
Source: Biom J. 2026 Jul 2;68(4):e70147. doi: 10.1002/bimj.70147 (PMC13329219; doi:10.1002/bimj.70147)
Supplement: Supplementary file 3 — Supporting File 3: bimj70147‐sup‐0003‐simstudy_code.zip. [file BIMJ-68-e70147-s001.zip › tables/Table_S03_pooled_results.csv]

model	bias_AUC	bias_sensitivity	bias_specificity	bias_threshold	coverage_sensitivity	coverage_specificity	convergence
SROC	0.57	0.65	1.54	NA	98.34	NA	99.58
basic LMM	-0.51	-7.03	3.27	NA	81.55	82.2	99.65
basic GLMM	0.9	-5.56	4.49	NA	82.27	76.85	98.09
SROC Lehmann	-1.3	-10.09	7.49	NA	45.66	NA	99.67
beta copula	1.43	-10.93	-4.68	NA	22.15	23.53	96.65
logit LMM	-1.16	-3.25	1.46	0.18	96.04	85.6	98.22
nPSROC	-7.46	-8.54	-3.55	NA	20.62	NA	100
logit GLMM	0.82	0.42	2.13	0.11	98.52	93.33	98.07
Weibull AFT	0.78	-0.83	1.39	-0.09	80.24	70.94	83.94
sPGR	-9.19	-9.53	-5.13	0.25	51.15	55.07	100
discrete GLMM	1.33	-2.83	9.1	-1.39	88.06	97.71	85.02
