# Supplementary material for: Comparison of Different Methods for the Meta‐Analysis of Diagnostic Test Accuracy Studies—A Simulation Study
Source: Biom J. 2026 Jul 2;68(4):e70147. doi: 10.1002/bimj.70147 (PMC13329219; doi:10.1002/bimj.70147)
Supplement: Supplementary file 3 — Supporting File 3: bimj70147‐sup‐0003‐simstudy_code.zip. [file BIMJ-68-e70147-s001.zip › tables/Table_S04_pooled_results_continuous.csv]

model	bias_AUC	bias_sensitivity	bias_specificity	bias_threshold	coverage_sensitivity	coverage_specificity	convergence
SROC	0.32	1.29	-2.54	NA	98.53	NA	99.48
basic LMM	-0.36	-6.89	0.99	NA	76.46	80.53	99.77
basic GLMM	0.05	-5.77	1.37	NA	79.71	77.08	98.13
SROC Lehmann	-0.99	-8.86	4.1	NA	43.75	NA	99.78
beta copula	1.32	-9.28	-4.69	NA	27.44	27.26	97.54
logit LMM	-0.88	-3.8	0.17	0.1	97.77	95.51	98.2
nPSROC	-6.25	-8.43	-3.35	NA	20.14	NA	100
logit GLMM	0.1	-1.4	0.17	0.1	99.48	99.5	98.13
Weibull AFT	0.19	-4.46	1.32	0.23	89.22	74.57	86.25
sPGR	-8.36	-12.17	-3.95	0.29	45.23	51.37	100
discrete GLMM	-1.2	-6.8	5.96	-0.68	89.29	98.86	81.13
