# Supplementary material for: Comparison of Different Methods for the Meta‐Analysis of Diagnostic Test Accuracy Studies—A Simulation Study
Source: Biom J. 2026 Jul 2;68(4):e70147. doi: 10.1002/bimj.70147 (PMC13329219; doi:10.1002/bimj.70147)
Supplement: Supplementary file 3 — Supporting File 3: bimj70147‐sup‐0003‐simstudy_code.zip. [file BIMJ-68-e70147-s001.zip › tables/Table_S05_pooled_results_ordinal.csv]

model	bias_AUC	bias_sensitivity	bias_specificity	bias_threshold	coverage_sensitivity	coverage_specificity	convergence
SROC	0.79	0	5.62	NA	98.16	NA	99.74
basic LMM	-0.66	-7.17	5.56	NA	86.66	83.86	99.53
basic GLMM	1.75	-5.35	7.62	NA	84.83	76.61	98.07
SROC Lehmann	-1.6	-11.32	10.9	NA	47.56	NA	99.56
beta copula	1.53	-12.57	-4.66	NA	16.85	19.78	95.79
logit LMM	-1.43	-2.7	2.76	0.25	94.32	75.68	98.23
nPSROC	-8.68	-8.64	-3.76	NA	21.11	NA	100
logit GLMM	1.55	2.25	4.1	0.11	97.58	87.13	97.96
Weibull AFT	1.4	3.08	1.46	-0.44	70.65	67.07	81.63
sPGR	-10.01	-6.9	-6.32	0.2	57.07	58.77	100
discrete GLMM	3.63	0.8	11.97	-2.03	86.93	96.66	88.91
