# Supplementary material for: Comparison of Different Methods for the Meta‐Analysis of Diagnostic Test Accuracy Studies—A Simulation Study
Source: Biom J. 2026 Jul 2;68(4):e70147. doi: 10.1002/bimj.70147 (PMC13329219; doi:10.1002/bimj.70147)
Supplement: Supplementary file 3 — Supporting File 3: bimj70147‐sup‐0003‐simstudy_code.zip. [file BIMJ-68-e70147-s001.zip › tables/Table_S6_hba1c_sens_weight_0.2.csv]

model_id	median_threshold	threshold_0.025	threshold_0.975	median_sens	sens_0.025	sens_0.975	median_spec	spec_0.025	spec_0.975	median_AUC	AUC_0.025	AUC_0.975
SROC	NA	NA	NA	47.6	38.3	54.2	93	91	96	84.4	81.2	86.9
basic LMM	NA	NA	NA	72.1	67.5	77.1	80.9	76	84.6	83.1	80	85.7
basic GLMM	NA	NA	NA	72.8	68	77.9	81.1	76.1	84.7	81.3	73.2	85
SROC Lehmann	NA	NA	NA	65.9	62.8	69.4	85.9	83.9	87.9	82.4	79.7	85.2
beta copula	NA	NA	NA	72.4	66.2	76.7	77.9	65.2	83.8	85.9	77.7	89.4
logit LMM	6.24	6.09	6.41	43	36.7	49.8	96.1	94.6	96.7	79.9	77.1	84
nPSROC	NA	NA	NA	32.7	24.4	41.2	95.1	93.7	96	77.3	74.6	79.9
logit GLMM	6.19	6.07	6.34	50.8	43.9	57.7	95.6	94.9	96.5	84.4	81.4	87.5
Weibull AFT	6.25	6.06	6.63	49.8	31	59.6	98.1	97.3	98.7	83.2	75.2	86.6
sPGR	6.4	6.1	7.6	40.8	0.4	57.6	91.3	88.7	100	76.1	73.1	79.9
discrete GLMM	5.6	5.5	5.7	53	37.9	61.2	97.1	95.9	98.9	84.9	81.5	88.3
