# Supplementary material for: Comparison of Different Methods for the Meta‐Analysis of Diagnostic Test Accuracy Studies—A Simulation Study
Source: Biom J. 2026 Jul 2;68(4):e70147. doi: 10.1002/bimj.70147 (PMC13329219; doi:10.1002/bimj.70147)
Supplement: Supplementary file 3 — Supporting File 3: bimj70147‐sup‐0003‐simstudy_code.zip. [file BIMJ-68-e70147-s001.zip › tables/Table_S9_hadsa_sens_weight_0.2.csv]

model_id	median_threshold	threshold_0.025	threshold_0.975	median_sens	sens_0.025	sens_0.975	median_spec	spec_0.025	spec_0.975	median_AUC	AUC_0.025	AUC_0.975
SROC	NA	NA	NA	39.5	33	52.3	94	89	96	82.2	77.1	85.6
basic LMM	NA	NA	NA	59.3	54.5	64.6	84.6	82.2	86.6	80.4	75.9	83.7
basic GLMM	NA	NA	NA	60.7	55.4	66.6	85.7	83.2	87.9	78.4	68.9	83.4
SROC Lehmann	NA	NA	NA	61.8	59.5	65.3	83.9	81.9	85.9	79.2	76.7	82.1
beta copula	NA	NA	NA	59.9	55.1	65	83.2	80.2	86.2	83.3	79.9	86.6
logit LMM	12.23	11.82	12.76	35	29.4	40.8	94.5	94	95	80.3	78.5	82.1
nPSROC	NA	NA	NA	34	20.4	43.1	93.7	92.2	96.5	80.2	78.1	82.3
logit GLMM	11.47	11.12	11.91	41.7	36.3	47.1	94	93.6	94.5	82.6	80.8	84.5
Weibull AFT	12.28	11.7	12.9	35.9	30	42.2	95.1	94.3	95.7	82.5	80.2	84.7
sPGR	14	12	15	27.2	17.2	45.7	94.5	90.6	96.7	78.4	76.4	81.2
discrete GLMM	7	7	7	56.3	49.3	63.3	97.1	95.9	98.2	87.3	84.9	90.5
