# Supplementary material for: Comparison of Different Methods for the Meta‐Analysis of Diagnostic Test Accuracy Studies—A Simulation Study
Source: Biom J. 2026 Jul 2;68(4):e70147. doi: 10.1002/bimj.70147 (PMC13329219; doi:10.1002/bimj.70147)
Supplement: Supplementary file 3 — Supporting File 3: bimj70147‐sup‐0003‐simstudy_code.zip. [file BIMJ-68-e70147-s001.zip › tables/Table_XS03_pooled_results_mcse.csv]

model	bias_AUC	bias_sensitivity	bias_specificity	bias_threshold	coverage_sensitivity	coverage_specificity
SROC	0.0001	0.0001	0.0001	NA	0.0002	NA
basic LMM	0.0001	0.0002	0.0002	NA	0.0006	0.0006
basic GLMM	0.0001	0.0002	0.0002	NA	0.0006	0.0007
SROC Lehmann	0.0001	0.0001	0.0001	NA	0.0008	NA
beta copula	0.0001	0.0002	0.0002	NA	0.0007	0.0007
logit LMM	0.0001	0.0001	0.0001	0.001	0.0004	0.0007
nPSROC	0.0001	0.0002	0.0001	NA	0.0007	NA
logit GLMM	0.0001	0.0001	0.0001	0.0009	0.0002	0.0004
Weibull AFT	0.0001	0.0001	0.0001	0.0014	0.0007	0.0008
sPGR	0.0001	0.0002	0.0002	0.0018	0.0008	0.0008
discrete GLMM	0.0001	0.0002	0.0002	0.0027	0.0006	0.0003
