# Supplementary material for: Comparison of Different Methods for the Meta‐Analysis of Diagnostic Test Accuracy Studies—A Simulation Study
Source: Biom J. 2026 Jul 2;68(4):e70147. doi: 10.1002/bimj.70147 (PMC13329219; doi:10.1002/bimj.70147)
Supplement: Supplementary file 3 — Supporting File 3: bimj70147‐sup‐0003‐simstudy_code.zip. [file BIMJ-68-e70147-s001.zip › tables/Table_XS04_pooled_results_continuous_mcse.csv]

model	bias_AUC	bias_sensitivity	bias_specificity	bias_threshold	coverage_sensitivity	coverage_specificity
SROC	0.0001	0.0002	0.0001	NA	0.0003	NA
basic LMM	0.0001	0.0002	0.0002	NA	0.001	0.0009
basic GLMM	0.0001	0.0002	0.0002	NA	0.0009	0.001
SROC Lehmann	0.0001	0.0001	0.0001	NA	0.0011	NA
beta copula	0.0001	0.0002	0.0002	NA	0.001	0.001
logit LMM	0.0001	0.0001	0.0001	0.0007	0.0004	0.0006
nPSROC	0.0001	0.0002	0.0002	NA	0.0009	NA
logit GLMM	0.0001	0.0001	0.0001	0.0008	0.0002	0.0002
Weibull AFT	0.0001	0.0001	0.0001	0.0008	0.0008	0.0011
sPGR	0.0001	0.0003	0.0003	0.0008	0.0011	0.0011
discrete GLMM	0.0002	0.0003	0.0002	0.0012	0.0008	0.0003
