# Supplementary material for: Comparison of Different Methods for the Meta‐Analysis of Diagnostic Test Accuracy Studies—A Simulation Study
Source: Biom J. 2026 Jul 2;68(4):e70147. doi: 10.1002/bimj.70147 (PMC13329219; doi:10.1002/bimj.70147)
Supplement: Supplementary file 3 — Supporting File 3: bimj70147‐sup‐0003‐simstudy_code.zip. [file BIMJ-68-e70147-s001.zip › readMe.md]

# Code to replicate results in "Comparison of different methods for the meta-analysis of diagnostic test accuracy studies – a simulation study"

#### This folder contains

-   folder `/applications`, containing results on two case studies

    -   HbA1c to diagnose type 2 diabetes, based on data first published in [Hoyer et al. (2018)](https://doi.org/10.1002/jrsm.1273)

    -   HADS-A to screen for any anxiety disorder, based on data published in [Fomenko et al. (2025)](https://doi.org/10.1002/14651858.CD015456)

-   folder `/figures`, containing all figures in manuscript and supplementary materials

-   folder `/functions`, containing R functions used in the evaluation of the simulation results

-   folder `/ressources`, containing tarballs of the packages `metaROC`0.4.0 and `diagacc` 0.1.0 that are not available on CRAN

-   folder `/results`, containing results for all simulation settings. For each setting, an R RData object with the estimated models and a csv-file with the model parameters for the estimated Weibull AFT model in SAS is available. *Note: If the results are not included in this folder, they can be downloaded from Zenodo at* <https://doi.org/10.5281/zenodo.17791868>, *where an archive of all simulation code and results is available.*

-   folder `results_twoorthreestudies`, containing a supplementary simulation with only between two and three studies in each replicate.

-   folder `/sim_data`, containing simulated data. *Note: If the data files are not included in this folder, they can be downloaded from Zenodo at* <https://doi.org/10.5281/zenodo.17791868>, *where an archive of all simulation code and results is available.*

-   folder `/tables`, containing tables in manuscript and supplementary materials

-   file `data_info.csv`

-   **file `simstudy_master.R`, running this file enables replication of all simulation and application results**

-   file `weibull_aft_only_fit.sas`

#### References

Fomenko A, Dümmler D, Aktürk Z, Eck S, Teusen C, Karapetyan S, Dawson S, Löwe B, Hapfelmeier A, Linde K, Schneider A. Hospital Anxiety and Depression Scale Anxiety subscale (HADS‐A) for detecting anxiety disorders in adults. Cochrane Database of Systematic Reviews 2025;7: CD015456. DOI: 10.1002/14651858.CD015456

Hoyer A, Hirt S, Kuss O. Meta-analysis of full ROC curves using bivariate time-to-event models for interval-censored data. Research synthesis methods. 2018;9(1):62–72. doi: 10.1002/jrsm.1273
